# Supplementary material for: Single-cell RNA sequencing deconvolutes the in vivo heterogeneity of human bone marrow-derived mesenchymal stem cells
Source: Int J Biol Sci. 2021 Oct 11;17(15):4192–206. doi: 10.7150/ijbs.61950 (PMC8579438; doi:10.7150/ijbs.61950)
Supplement: Supplementary file 2 — Supplementary table 1. [file ijbsv17p4192s2.xlsx]

## Sheet: Sheet1
Cluster-specific DEGs of each cluster in CD271+ BM-MSCs.
cluster	gene	p_val	p_val_adj	avg_logFC
A	CAMP	0	0	3.66508
A	LTF	0	0	3.6304
A	LCN2	0	0	3.475
A	RETN	0	0	2.91019
A	MMP8	0	0	2.59081
A	OLFM4	0	0	2.52028
A	TFF3	0	0	2.4935
A	CRISP3	0	0	2.3779
A	S100A8	0	0	2.16396
A	PGLYRP1	0	0	2.12884
A	CEACAM8	0	0	2.12308
A	CD24	0	0	2.06637
A	CYBB	0	0	1.86189
A	S100A12	0	0	1.82369
A	S100A9	0	0	1.78261
A	ANXA3	0	0	1.59967
A	HP	0	0	1.58014
A	S100P	0	0	1.52249
A	SERPINB10	0	0	1.5073
A	TSPO	0	0	1.46461
A	PADI4	0	0	1.45604
A	CLC	0	0	1.44515
A	ORM1	0	0	1.42208
A	MMP9	0	0	1.40354
A	CEACAM1	0	0	1.3624
A	CYP4F3	0	0	1.3603
A	OLR1	0	0	1.3361
A	MNDA	0	0	1.29247
A	GCA	0	0	1.28662
A	MYL6	0	0	1.281
A	BPI	0	0	1.27942
A	TCN1	0	0	1.19281
A	ALOX5AP	0	0	1.12928
A	FCN1	0	0	1.12625
A	LYZ	0	0	1.12532
A	S100A6	0	0	0.84664
A	ACTB	0	0	0.749489
A	ATP5F1E	0	0	0.716271
A	PLBD1	6.55212e-291	9.34398e-287	1.44193
A	CD177	1.21124e-281	1.72735e-277	1.20504
A	PFN1	1.53396e-277	2.18758e-273	0.972826
A	RFLNB	6.87924e-268	9.81049e-264	1.23765
A	CDA	5.98892e-262	8.5408e-258	1.02575
A	ARPC5	1.9155e-258	2.7317e-254	1.11021
A	ARG1	2.26109e-251	3.22454e-247	1.15074
A	CKAP4	8.85823e-247	1.26327e-242	1.31647
A	ABCA13	6.97341e-236	9.94477e-232	0.949639
A	RGL4	4.8225e-217	6.87737e-213	0.989925
A	ITGAM	1.69712e-197	2.42026e-193	1.20658
A	MCEMP1	5.23656e-192	7.46786e-188	1.03351
A	CEBPE	1.01424e-189	1.4464e-185	0.848827
A	VSTM1	6.18594e-187	8.82176e-183	0.839761
A	LTA4H	6.46041e-182	9.21319e-178	1.57566
A	CAP1	4.2892e-175	6.11683e-171	0.973975
A	LST1	4.92199e-171	7.01925e-167	0.686133
A	RAB27A	2.15354e-162	3.07116e-158	1.17553
A	FCER1G	1.2674e-141	1.80744e-137	0.69815
A	CPNE3	1.58019e-141	2.2535e-137	1.42482
A	EMB	1.96847e-140	2.80724e-136	1.19195
A	CYSTM1	1.3219e-138	1.88517e-134	1.13798
A	TSPAN2	4.02315e-129	5.73742e-125	0.758418
A	PYGL	7.9918e-124	1.13971e-119	1.05361
A	AL034397.3	3.54764e-116	5.05929e-112	1.0239
A	ANXA1	5.51546e-116	7.86559e-112	1.04935
A	CLEC12A	1.00824e-114	1.43785e-110	1.07467
A	SVIP	3.35804e-112	4.7889e-108	1.32539
A	RPL39	1.10385e-108	1.5742e-104	0.392484
A	ADSS	1.08067e-105	1.54114e-101	1.23011
A	AC245128.3	6.51472e-102	9.29064e-98	0.761943
A	FAR2	8.2454e-101	1.17588e-96	0.697987
A	CSTA	2.27162e-98	3.23955e-94	0.828985
A	NCF1	2.55052e-89	3.6373e-85	0.713585
A	SYNE1	1.39434e-88	1.98846e-84	1.06845
A	P2RY13	9.48596e-78	1.35279e-73	0.791497
A	SUSD3	6.73767e-75	9.60859e-71	0.719833
A	CYBA	5.26803e-74	7.51274e-70	0.506492
A	MSRB1	2.18803e-73	3.12035e-69	0.74345
A	CEACAM21	1.09191e-71	1.55718e-67	0.643623
A	CA4	8.5485e-71	1.2191e-66	0.510551
A	CLEC4D	7.02254e-69	1.00148e-64	0.549998
A	CCDC125	1.22329e-67	1.74453e-63	0.754515
A	NKG7	1.92368e-65	2.74337e-61	0.653373
A	GYG1	9.70091e-65	1.38345e-60	0.983348
A	CALM1	3.20666e-62	4.57302e-58	0.734221
A	FGR	1.53866e-58	2.19428e-54	0.795051
A	C3AR1	1.27166e-57	1.81351e-53	0.803817
A	PAG1	2.6388e-55	3.76319e-51	1.01583
A	RAB31	1.43596e-53	2.04782e-49	0.841859
A	STOM	4.03507e-52	5.75442e-48	1.01399
A	BASP1	4.48817e-47	6.40058e-43	0.571445
A	FKBP1A	6.33828e-47	9.03903e-43	0.867932
A	ARPC2	1.06627e-46	1.52061e-42	0.520596
A	CFL1	3.7738e-44	5.38181e-40	0.493598
A	B4GALT5	8.13209e-43	1.15972e-38	0.934056
A	ACTG1	1.29903e-42	1.85255e-38	0.297245
A	PRAM1	2.72289e-42	3.88311e-38	0.79268
A	ALOX5	6.0212e-41	8.58683e-37	0.659737
A	PGD	1.92296e-35	2.74233e-31	0.829817
A	TALDO1	3.83918e-35	5.47506e-31	0.667154
A	LCP1	9.26667e-34	1.32152e-29	0.567816
A	OAZ1	1.29514e-31	1.84699e-27	0.281688
A	ANP32A	2.39126e-30	3.41017e-26	0.496266
A	NCF2	5.36189e-30	7.64659e-26	0.562795
A	COTL1	7.08794e-30	1.01081e-25	0.543705
A	CORO1A	1.51329e-29	2.1581e-25	0.567235
A	ARHGDIA	3.83953e-28	5.47556e-24	0.273355
A	LBR	6.63904e-28	9.46794e-24	0.766948
A	BRI3	4.27482e-25	6.09631e-21	0.426742
A	VASP	6.28723e-25	8.96622e-21	0.668316
A	CAPZA1	7.72219e-25	1.10126e-20	0.258022
A	RAP1B	1.4087e-24	2.00895e-20	0.272184
A	BLOC1S1	5.62358e-24	8.01979e-20	0.795294
A	SLC2A3	4.43826e-23	6.3294e-19	0.395874
A	BST1	5.2607e-23	7.50229e-19	0.566955
A	SLC16A3	6.87614e-23	9.80606e-19	0.713421
A	CCPG1	1.47667e-22	2.10588e-18	0.770087
A	RSL24D1	1.92094e-22	2.73945e-18	0.301556
A	TMOD3	9.514e-22	1.35679e-17	0.2674
A	RAE1	2.05603e-21	2.9321e-17	0.796703
A	UGCG	1.25553e-20	1.79052e-16	0.671594
A	PPP1CA	1.46747e-20	2.09276e-16	0.272455
A	SERPINB1	3.74807e-20	5.34513e-16	0.724019
A	CAST	4.57324e-20	6.52189e-16	0.258323
A	IER2	1.71576e-19	2.44685e-15	0.489419
A	IRF2BP2	6.21687e-19	8.86588e-15	0.39456
A	LSM6	1.47988e-18	2.11045e-14	0.292334
A	AZI2	8.82539e-18	1.25859e-13	0.286171
A	PSTPIP1	1.09307e-17	1.55883e-13	0.586999
A	TMEM63A	5.01056e-17	7.14557e-13	0.263638
A	ENY2	6.24603e-17	8.90746e-13	0.363557
A	CAPG	6.75999e-17	9.64041e-13	0.676078
A	RTN4	1.20747e-16	1.72197e-12	0.280928
A	HSBP1	2.61476e-16	3.72891e-12	0.320763
A	PCMT1	2.89097e-16	4.12282e-12	0.328839
A	C5AR1	3.02899e-16	4.31964e-12	0.303874
A	TXN	4.32351e-16	6.16575e-12	0.379599
A	GAPDH	5.48885e-16	7.82765e-12	0.382517
A	IVNS1ABP	6.64341e-16	9.47417e-12	0.778443
A	JUND	7.22039e-16	1.0297e-11	0.668341
A	CXCR4	7.3032e-16	1.04151e-11	0.568351
A	IER3	1.21311e-15	1.73002e-11	0.517244
A	TKT	2.20297e-15	3.14165e-11	0.584041
A	NPEPPS	3.98058e-15	5.6767e-11	0.307232
A	PPP2R2A	4.16357e-15	5.93766e-11	0.257667
A	CITED4	4.68023e-15	6.67447e-11	0.610052
A	BAZ1A	5.87281e-15	8.37522e-11	0.30131
A	HSPA1A	9.29881e-15	1.3261e-10	0.64826
A	TPST2	1.65847e-14	2.36514e-10	0.260687
A	RTN3	1.97575e-14	2.81762e-10	0.700653
A	DBNL	2.00457e-14	2.85872e-10	0.317553
A	CMTM6	2.1815e-14	3.11104e-10	0.723404
A	BICD2	2.91263e-14	4.1537e-10	0.254931
A	STX3	8.10056e-14	1.15522e-09	0.430385
A	CFP	8.23818e-14	1.17485e-09	0.463234
A	SHOC2	1.4046e-13	2.0031e-09	0.340952
A	HLX	2.39051e-13	3.40911e-09	0.576942
A	XRCC5	2.42819e-13	3.46285e-09	0.387297
A	PAK2	3.90437e-13	5.56803e-09	0.27092
A	ATP6V0D1	4.48492e-13	6.39595e-09	0.323207
A	TUBA4A	5.14764e-13	7.34105e-09	0.500229
A	YWHAB	5.66312e-13	8.07617e-09	0.510987
A	SPINT2	6.73803e-13	9.60911e-09	0.309413
A	LAMTOR4	9.4409e-13	1.34637e-08	0.481943
A	RPIA	1.971e-12	2.81084e-08	0.378916
A	HCST	4.92059e-12	7.01726e-08	0.486035
A	PTDSS1	5.00882e-12	7.14307e-08	0.252495
A	OSTF1	6.26493e-12	8.93442e-08	0.258966
A	ACAP2	7.8395e-12	1.11799e-07	0.347181
A	DOCK2	9.80186e-12	1.39784e-07	0.267663
A	FAR1	1.46329e-11	2.0868e-07	0.279002
A	PRKAA1	1.73768e-11	2.4781e-07	0.339918
A	CAPZB	2.12524e-11	3.03081e-07	0.354507
A	SVIL	2.37852e-11	3.392e-07	0.569151
A	HSD17B12	3.4971e-11	4.98721e-07	0.378366
A	PPP2R5A	3.64755e-11	5.20176e-07	0.654729
A	PTX3	7.14729e-11	1.01927e-06	0.574966
A	ACTN1	8.0103e-11	1.14235e-06	0.534242
A	PSTPIP2	1.01558e-10	1.44832e-06	0.464867
A	FAM107B	1.04101e-10	1.48458e-06	0.734237
A	FYB1	1.09017e-10	1.55469e-06	0.512417
A	AP3S1	1.44827e-10	2.06538e-06	0.417533
A	MYCBP	1.61513e-10	2.30333e-06	0.260471
A	KBTBD7	1.8296e-10	2.60919e-06	0.655235
A	PIP4P2	2.11465e-10	3.01571e-06	0.679666
A	C20orf27	2.58103e-10	3.6808e-06	0.314791
A	AGTPBP1	2.98131e-10	4.25165e-06	0.58447
A	QPCT	7.37543e-10	1.05181e-05	0.307196
A	ACTR3	8.51813e-10	1.21477e-05	0.705246
A	VCL	8.69957e-10	1.24065e-05	0.310652
A	ACTR2	1.19334e-09	1.70183e-05	0.561343
A	DCTN5	1.22387e-09	1.74536e-05	0.334573
A	YWHAH	2.16316e-09	3.08488e-05	0.352345
A	ATP11B	2.51879e-09	3.59205e-05	0.257573
A	RCSD1	2.80273e-09	3.99697e-05	0.264846
A	TMEM160	2.99089e-09	4.26531e-05	0.428624
A	BCL2A1	3.07384e-09	4.3836e-05	0.275984
A	LITAF	3.27684e-09	4.6731e-05	0.408903
A	HCLS1	4.70898e-09	6.71547e-05	0.61986
A	SLA	4.83656e-09	6.89741e-05	0.555374
A	ZNF770	4.86562e-09	6.93886e-05	0.765959
A	SNX10	7.96867e-09	0.000113641	0.559789
A	COX5B	8.42295e-09	0.00012012	0.291937
A	SQOR	9.28789e-09	0.000132455	0.601748
A	RIOK3	9.92113e-09	0.000141485	0.455748
A	NT5C2	1.00476e-08	0.000143288	0.270525
A	APMAP	1.05473e-08	0.000150415	0.674074
A	IRAK3	1.33861e-08	0.000190899	0.673965
A	ARHGAP15	1.56408e-08	0.000223053	0.297085
A	EDEM3	1.79994e-08	0.00025669	0.440822
A	GADD45A	1.83577e-08	0.000261799	0.335352
A	MEGF9	2.00184e-08	0.000285482	0.435632
A	HMGB2	2.02876e-08	0.000289321	0.347441
A	DAZAP2	2.42624e-08	0.000346007	0.352057
A	ARHGDIB	2.67651e-08	0.000381697	0.410471
A	QSOX1	3.31139e-08	0.000472238	0.611103
A	GBA	4.36677e-08	0.000622745	0.543736
A	CAMKK2	4.40843e-08	0.000628686	0.599085
A	IKZF1	5.50478e-08	0.000785036	0.363478
A	UBR4	5.95002e-08	0.000848532	0.449372
A	PGK1	7.22949e-08	0.001031	0.414883
A	ZYX	7.88658e-08	0.00112471	0.28953
A	GGA3	9.83298e-08	0.00140228	0.282098
A	LYPLA1	1.03872e-07	0.00148131	0.424031
A	DUSP6	1.15176e-07	0.00164253	0.424221
A	LPCAT2	1.31435e-07	0.00187439	0.456609
A	GLRX	2.31723e-07	0.0033046	0.559969
A	MAPK1	5.89427e-07	0.00840582	0.438301
A	CHP1	7.09079e-07	0.0101122	0.35946
A	ARHGAP30	1.19745e-06	0.0170769	0.274537
A	GSR	1.39988e-06	0.0199637	0.29116
A	GNB2	1.71854e-06	0.0245082	0.407172
A	LRRFIP2	1.79047e-06	0.0255339	0.330097
A	PLSCR1	1.87537e-06	0.0267447	0.702775
A	CSGALNACT2	2.50429e-06	0.0357137	0.385704
A	COX7A2	2.87594e-06	0.0410137	0.300742
A	GRK2	2.9098e-06	0.0414967	0.393937
A	PKM	3.09164e-06	0.0440899	0.361223
A	DIP2A	3.23148e-06	0.0460841	0.4211
A	PPP1R18	3.2514e-06	0.0463683	0.348963
B	NAMPT	0	0	2.86835
B	FCGR3B	0	0	2.81422
B	CMTM2	0	0	2.61571
B	G0S2	0	0	2.45495
B	RGS2	0	0	2.45018
B	FOS	0	0	2.25563
B	DUSP1	0	0	2.15176
B	FPR1	0	0	2.08581
B	MMP9	0	0	2.08171
B	IFITM2	0	0	2.02014
B	ANP32A	0	0	1.93822
B	VNN2	0	0	1.92975
B	S100A6	0	0	1.91674
B	CSF3R	0	0	1.88421
B	SLC2A3	0	0	1.87775
B	S100A12	0	0	1.86633
B	S100A4	0	0	1.85163
B	LST1	0	0	1.78625
B	MNDA	0	0	1.75613
B	MXD1	0	0	1.73131
B	S100A9	0	0	1.69566
B	CDA	0	0	1.69086
B	NCF1	0	0	1.68747
B	C5AR1	0	0	1.68428
B	PROK2	0	0	1.66669
B	S100P	0	0	1.65981
B	GCA	0	0	1.64769
B	ALOX5AP	0	0	1.64603
B	CXCR2	0	0	1.62585
B	S100A11	0	0	1.60682
B	SRGN	0	0	1.54651
B	BASP1	0	0	1.53164
B	CYP4F3	0	0	1.49153
B	H3F3A	0	0	1.48285
B	TXN	0	0	1.44131
B	S100A8	0	0	1.40255
B	PADI4	0	0	1.38952
B	TYROBP	0	0	1.21063
B	MYL6	0	0	0.787286
B	ACTB	0	0	0.716453
B	QPCT	1.77219e-299	2.52732e-295	1.44722
B	LITAF	5.16657e-298	7.36804e-294	1.67737
B	ATP5F1E	1.35012e-280	1.92541e-276	0.709134
B	CAP1	2.1166e-280	3.01848e-276	1.28797
B	LRRK2	2.14422e-280	3.05787e-276	1.58633
B	RFLNB	1.1069e-275	1.57855e-271	1.46831
B	RBP7	2.03281e-275	2.89899e-271	1.44583
B	BCL2A1	4.56299e-273	6.50728e-269	1.45261
B	OAZ1	1.06279e-258	1.51564e-254	0.892989
B	IER2	7.50123e-252	1.06975e-247	1.58161
B	MMP25	8.11976e-250	1.15796e-245	1.15518
B	LAMTOR4	9.78283e-237	1.39513e-232	1.50233
B	AQP9	1.3983e-235	1.99412e-231	1.26705
B	PGLYRP1	4.5328e-235	6.46422e-231	0.910012
B	EVI2B	2.86254e-233	4.08226e-229	1.52829
B	TSPO	1.0415e-228	1.48528e-224	1.06715
B	KCNJ15	2.53523e-226	3.61549e-222	1.05617
B	CTSS	6.94426e-226	9.90321e-222	1.07813
B	APOBEC3A	2.83666e-222	4.04535e-218	1.22428
B	KLF2	6.63018e-216	9.45529e-212	1.38685
B	MSRB1	1.5587e-214	2.22286e-210	1.42766
B	MGAM	8.33813e-210	1.1891e-205	1.08113
B	RGL4	5.29465e-209	7.55071e-205	1.17938
B	TMEM154	1.74588e-208	2.4898e-204	1.43953
B	NCF2	1.50314e-205	2.14362e-201	1.3476
B	FCER1G	1.51262e-202	2.15714e-198	0.95583
B	HLA-C	7.6159e-201	1.0861e-196	0.959533
B	FPR2	2.62821e-198	3.7481e-194	1.20032
B	JUNB	1.81834e-188	2.59314e-184	1.33685
B	SELL	1.58671e-187	2.2628e-183	1.45595
B	PTGS2	1.31261e-186	1.87191e-182	1.16971
B	CXCL8	3.53685e-184	5.04389e-180	1.5117
B	GMFG	6.66686e-178	9.50761e-174	1.30539
B	CA4	5.63589e-176	8.03734e-172	0.912759
B	LILRB3	1.46095e-172	2.08346e-168	1.33243
B	ARPC5	1.61414e-170	2.30192e-166	1.06919
B	LCP1	2.82149e-170	4.02372e-166	1.17293
B	MEGF9	6.602e-162	9.41511e-158	1.42241
B	H3F3B	9.21688e-157	1.31442e-152	0.919958
B	BRI3	2.68627e-153	3.83089e-149	1.03774
B	FCN1	5.79844e-152	8.26916e-148	0.800339
B	SH3BGRL3	1.00243e-148	1.42956e-144	0.882797
B	CXCR1	1.79968e-148	2.56652e-144	0.912044
B	PYGL	1.74513e-145	2.48872e-141	1.21392
B	STEAP4	1.88944e-143	2.69452e-139	1.28741
B	AC245128.3	5.23358e-141	7.4636e-137	1.0373
B	COTL1	6.78899e-138	9.68178e-134	1.10885
B	FRAT2	1.09264e-137	1.55821e-133	1.30531
B	CKLF	2.14809e-137	3.06339e-133	1.43313
B	CLC	1.88097e-136	2.68245e-132	0.994807
B	KLF6	1.06403e-135	1.51742e-131	1.15911
B	CKAP4	1.17878e-134	1.68106e-130	1.13338
B	ARPC2	1.43898e-132	2.05213e-128	0.887131
B	TUBA4A	3.43403e-131	4.89727e-127	1.29132
B	CD177	3.80115e-130	5.42082e-126	0.876303
B	VASP	1.3151e-128	1.87546e-124	1.30672
B	SERPINA1	6.86001e-127	9.78306e-123	1.1688
B	JUND	2.45717e-126	3.50417e-122	1.3259
B	CXCR4	4.87824e-119	6.95686e-115	1.25436
B	CORO1A	5.00099e-117	7.13191e-113	1.01509
B	ACSL1	5.04805e-117	7.19903e-113	1.37776
B	ANXA3	8.53241e-117	1.21681e-112	0.822563
B	SPI1	4.12774e-116	5.88657e-112	1.19604
B	TALDO1	2.53147e-113	3.61013e-109	1.14797
B	STX3	4.97018e-113	7.08798e-109	1.08542
B	CST7	7.43553e-112	1.06038e-107	1.0602
B	PTPRC	1.20562e-111	1.71934e-107	1.13757
B	ADGRG3	2.129e-111	3.03616e-107	0.748811
B	TMSB4X	3.79196e-110	5.40772e-106	0.257586
B	LRG1	1.354e-108	1.93094e-104	0.810194
B	LTB	2.38387e-108	3.39964e-104	1.03135
B	FAM129A	1.6593e-106	2.36632e-102	1.37198
B	CYBA	2.86658e-106	4.08802e-102	0.612471
B	LINC01506	1.83493e-104	2.6168e-100	0.802391
B	CR1	1.85633e-103	2.64732e-99	1.13541
B	ABTB1	3.94803e-100	5.63029e-96	1.3866
B	MCL1	8.02112e-100	1.14389e-95	1.34652
B	IL17RA	1.06492e-97	1.51868e-93	1.29449
B	NEAT1	1.33793e-96	1.90802e-92	1.2024
B	GPSM3	4.05696e-96	5.78563e-92	1.23829
B	RNF149	5.52904e-92	7.88496e-88	1.38817
B	SLC11A1	8.00941e-92	1.14222e-87	1.05575
B	LAPTM5	1.31069e-90	1.86918e-86	1.02889
B	SDCBP	1.37251e-90	1.95734e-86	1.17819
B	ANKRD22	9.89812e-89	1.41157e-84	0.665005
B	MME	1.52564e-87	2.17572e-83	1.30203
B	SOD2	2.41614e-87	3.44566e-83	1.53533
B	ITGAM	2.81876e-86	4.01984e-82	0.934033
B	JAML	1.17273e-85	1.67243e-81	1.30861
B	NCF4	8.53028e-85	1.2165e-80	1.22956
B	TUBA1A	7.15452e-83	1.02031e-78	1.35757
B	MYO1F	1.30488e-82	1.86089e-78	1.20034
B	CLEC4E	2.06599e-82	2.94631e-78	0.91158
B	TMEM91	3.20745e-82	4.57414e-78	1.10983
B	HSPA6	3.48783e-79	4.974e-75	0.837464
B	FTH1	5.83345e-79	8.31909e-75	0.304939
B	ARPC3	2.74107e-78	3.90903e-74	0.763332
B	LBR	3.38935e-76	4.83355e-72	1.19607
B	TNFSF14	3.12492e-75	4.45644e-71	0.783936
B	CLEC4D	9.71695e-75	1.38573e-70	0.720835
B	BTG1	4.49163e-73	6.40551e-69	0.938517
B	TKT	1.65632e-71	2.36208e-67	1.06083
B	ICAM3	1.76853e-69	2.5221e-65	1.2143
B	SAT1	2.30127e-69	3.28184e-65	0.972559
B	TFF3	4.21872e-69	6.01632e-65	0.48124
B	ST20	4.67907e-67	6.67283e-63	1.03853
B	BST1	2.96042e-66	4.22185e-62	0.959729
B	GPAT3	6.93063e-64	9.88378e-60	0.766917
B	CARD16	1.60959e-63	2.29543e-59	1.05778
B	LSP1	5.47248e-62	7.8043e-58	0.988123
B	AL034397.3	1.2543e-61	1.78876e-57	0.929191
B	SMIM25	8.64346e-61	1.23264e-56	0.941954
B	RAB27A	1.24222e-60	1.77154e-56	0.942526
B	PFN1	3.06964e-59	4.37761e-55	0.541314
B	RAB11FIP1	3.66262e-59	5.22326e-55	1.22862
B	IGSF6	1.28075e-58	1.82647e-54	0.971622
B	GAPDH	1.42767e-58	2.036e-54	0.678791
B	RTN3	2.33853e-58	3.33498e-54	1.17356
B	ITM2B	8.84723e-58	1.2617e-53	0.855185
B	SMCHD1	1.00985e-57	1.44014e-53	1.44338
B	CEBPB	2.02613e-56	2.88947e-52	1.25288
B	RGS18	2.29943e-56	3.27921e-52	1.02221
B	HMGB2	3.27808e-55	4.67487e-51	0.825599
B	LILRA5	3.93777e-55	5.61565e-51	0.848372
B	HLA-E	2.68008e-54	3.82206e-50	0.844838
B	ALOX5	2.57831e-53	3.67693e-49	0.846267
B	FCGR2A	2.50308e-51	3.56965e-47	1.03864
B	RAB3D	3.34806e-51	4.77467e-47	0.848074
B	RIPOR2	3.4321e-51	4.89452e-47	1.25316
B	IQGAP1	1.51262e-49	2.15715e-45	1.10266
B	CSTA	1.59378e-49	2.27288e-45	0.767739
B	RHOG	3.34969e-48	4.77699e-44	1.08815
B	NFAM1	1.95805e-45	2.79237e-41	0.815115
B	NQO2	1.03793e-44	1.4802e-40	1.08735
B	TGFB1	3.62091e-44	5.16378e-40	1.09826
B	ORM1	1.04897e-42	1.49594e-38	0.540631
B	PYCARD	1.82794e-42	2.60683e-38	0.978405
B	CDV3	3.09558e-42	4.4146e-38	0.271277
B	PLXNC1	1.17162e-41	1.67085e-37	0.99147
B	ADAM8	2.5973e-41	3.70401e-37	0.733893
B	SYF2	1.30537e-40	1.86159e-36	0.292061
B	GPR160	5.74701e-40	8.19582e-36	0.805705
B	FGR	1.07088e-39	1.52719e-35	0.83568
B	CYSTM1	1.80168e-39	2.56938e-35	0.911945
B	YME1L1	2.59672e-39	3.70318e-35	0.275581
B	SORL1	3.02093e-39	4.30815e-35	1.12983
B	GNG2	1.2437e-38	1.77364e-34	0.961932
B	FAM120A	1.29181e-38	1.84225e-34	0.288112
B	YPEL3	1.82106e-38	2.59701e-34	1.29215
B	KPNB1	2.60677e-38	3.71751e-34	0.350146
B	PKN2	3.95662e-38	5.64253e-34	0.287936
B	GLIPR2	1.323e-37	1.88673e-33	1.057
B	TAPBP	2.61284e-37	3.72617e-33	0.30063
B	RNF24	2.63335e-37	3.75542e-33	1.03006
B	PPP2R5A	5.86798e-37	8.36832e-33	0.999945
B	ZNF467	6.64989e-37	9.4834e-33	0.742389
B	RAB2A	1.25594e-36	1.79109e-32	0.290535
B	IFNAR1	1.30026e-36	1.85429e-32	0.253918
B	HSPA1A	2.4211e-36	3.45272e-32	0.890293
B	USP10	1.49149e-35	2.12701e-31	1.14769
B	EIF4G2	3.14121e-35	4.47968e-31	0.257176
B	LAMTOR5	1.29242e-34	1.84312e-30	0.310773
B	2020-03-07	1.63949e-34	2.33807e-30	0.262105
B	PPP4C	2.07999e-34	2.96628e-30	0.270763
B	ARHGAP9	2.62182e-34	3.73898e-30	0.991532
B	EFHD2	5.06568e-34	7.22417e-30	1.02009
B	HIST1H2AC	5.87414e-34	8.37712e-30	1.04134
B	SNX3	6.25043e-34	8.91374e-30	0.275415
B	RAB5C	1.38688e-33	1.97782e-29	0.269959
B	SRSF9	1.66827e-33	2.37912e-29	0.264157
B	ATG3	1.75043e-33	2.49629e-29	0.267018
B	PGD	5.467e-33	7.79649e-29	0.971374
B	FGL2	8.88974e-33	1.26777e-28	0.842412
B	PLBD1	1.78407e-32	2.54426e-28	0.698519
B	RTF1	4.90588e-32	6.99628e-28	0.327629
B	RAB7A	5.96335e-32	8.50433e-28	0.325387
B	REEP5	1.01053e-31	1.44112e-27	0.31099
B	RAP1A	1.17758e-31	1.67934e-27	0.334614
B	ATP6V0B	1.2748e-31	1.81799e-27	0.966344
B	WDR26	1.34938e-31	1.92436e-27	0.262483
B	APBB1IP	1.95325e-31	2.78554e-27	0.345827
B	PSMB9	3.08156e-31	4.39462e-27	0.304683
B	2020-03-01	5.2384e-31	7.47048e-27	0.767572
B	PET100	6.97951e-31	9.95347e-27	0.389305
B	EMB	9.0651e-31	1.29277e-26	0.853241
B	MLF2	1.10808e-30	1.58023e-26	0.350218
B	TAF7	1.46991e-30	2.09624e-26	0.267197
B	SNX10	2.14943e-30	3.0653e-26	0.868513
B	MCEMP1	5.74136e-30	8.18776e-26	0.577573
B	SP3	8.12961e-30	1.15936e-25	0.332119
B	GABARAPL2	8.34908e-30	1.19066e-25	0.342547
B	RAD21	9.33374e-30	1.33108e-25	0.354191
B	CCNDBP1	9.36241e-30	1.33517e-25	0.389914
B	MMADHC	1.06039e-29	1.51223e-25	0.29218
B	BIN2	1.28558e-29	1.83337e-25	0.965878
B	ZFAND6	3.2409e-29	4.62185e-25	0.255644
B	CPPED1	3.96873e-29	5.65981e-25	1.08218
B	NFKBIA	6.97034e-29	9.9404e-25	0.327538
B	BAZ2B	1.03938e-28	1.48225e-24	0.274547
B	PPP4R2	1.44836e-28	2.06551e-24	0.250349
B	PDCD10	1.51416e-28	2.15935e-24	0.287199
B	STAG2	1.6826e-28	2.39956e-24	0.348816
B	TAOK3	1.75585e-28	2.50402e-24	0.280117
B	CIR1	2.05185e-28	2.92614e-24	0.45393
B	ATM	2.67542e-28	3.81542e-24	0.309842
B	C19orf38	2.91468e-28	4.15662e-24	0.703702
B	WAC	3.21802e-28	4.58921e-24	0.375752
B	EP300	3.61338e-28	5.15304e-24	0.269583
B	RBM23	6.84651e-28	9.76381e-24	0.258427
B	ZDHHC18	9.24521e-28	1.31846e-23	0.787797
B	TRAPPC1	9.52682e-28	1.35862e-23	0.315861
B	USP15	1.24056e-27	1.76916e-23	0.401356
B	ZMAT2	2.29231e-27	3.26907e-23	0.369938
B	STAT3	2.52467e-27	3.60043e-23	0.29908
B	ARPC1B	3.21455e-27	4.58427e-23	0.661907
B	KLF3	3.30548e-27	4.71394e-23	0.265025
B	R3HDM4	3.71018e-27	5.29108e-23	1.06177
B	EPB41	3.98492e-27	5.6829e-23	0.266532
B	CEBPD	4.38242e-27	6.24977e-23	0.673423
B	SLC44A2	4.78983e-27	6.83078e-23	0.256489
B	WBP2	5.0336e-27	7.17842e-23	0.259193
B	RNF10	5.2455e-27	7.4806e-23	0.409978
B	NUP214	7.60128e-27	1.08402e-22	1.01559
B	MAP1LC3B	7.78263e-27	1.10988e-22	0.458333
B	PPP1R15A	1.55042e-26	2.21105e-22	0.295286
B	PBX2	2.03899e-26	2.9078e-22	0.257629
B	ACTN1	5.15445e-26	7.35076e-22	0.821421
B	MBD2	6.65309e-26	9.48797e-22	0.272579
B	GLRX	7.65987e-26	1.09237e-21	0.876624
B	HCLS1	1.68755e-25	2.40661e-21	0.890877
B	MBOAT7	2.18703e-25	3.11892e-21	1.08648
B	TXNDC17	2.43724e-25	3.47575e-21	0.286928
B	S1PR4	2.8883e-25	4.119e-21	0.994889
B	CUL3	3.0513e-25	4.35146e-21	0.269102
B	CMTM6	4.56374e-25	6.50834e-21	0.949962
B	ARHGEF2	8.07167e-25	1.1511e-20	0.337931
B	TSC22D4	8.30799e-25	1.1848e-20	0.305913
B	CRISP3	1.51717e-24	2.16364e-20	0.2631
B	KLF13	1.57861e-24	2.25125e-20	0.362221
B	MKNK2	1.5942e-24	2.27349e-20	0.305769
B	RIOK3	1.65963e-24	2.36679e-20	0.270683
B	RSBN1L	1.75852e-24	2.50783e-20	0.446271
B	PIAS1	2.49448e-24	3.55737e-20	0.342411
B	RBL2	3.50572e-24	4.99951e-20	0.252694
B	GNAI2	6.84131e-24	9.75639e-20	0.79905
B	VSIR	7.27497e-24	1.03748e-19	1.04212
B	CYLD	9.5968e-24	1.3686e-19	0.270426
B	RABAC1	9.60978e-24	1.37045e-19	0.365329
B	GIT2	1.00442e-23	1.4324e-19	0.265582
B	ANKRD44	1.10258e-23	1.5724e-19	0.320795
B	EHD1	1.27863e-23	1.82345e-19	0.882929
B	IFRD1	1.32476e-23	1.88924e-19	1.0223
B	NAGK	1.64607e-23	2.34746e-19	0.323518
B	SAMD9	1.75407e-23	2.50147e-19	0.284001
B	AP5B1	1.77697e-23	2.53414e-19	0.70309
B	NPEPPS	2.22194e-23	3.16871e-19	0.336243
B	GNAI3	2.55316e-23	3.64106e-19	0.304998
B	CREBRF	2.8586e-23	4.07664e-19	0.373838
B	UBN1	3.00095e-23	4.27965e-19	1.12907
B	MOB1A	7.60379e-23	1.08438e-18	0.386213
B	ZNF148	1.06765e-22	1.52257e-18	0.328091
B	AKIRIN1	1.80886e-22	2.57962e-18	0.258712
B	TMOD3	1.94222e-22	2.7698e-18	0.289017
B	VBP1	2.29952e-22	3.27935e-18	0.286708
B	C4orf3	2.42959e-22	3.46484e-18	0.37947
B	SEC14L1	2.77853e-22	3.96246e-18	0.428743
B	RPS6KA3	2.89117e-22	4.1231e-18	0.346766
B	CLEC12A	3.01954e-22	4.30617e-18	0.698888
B	GRINA	4.62927e-22	6.60181e-18	0.372304
B	CHMP3	1.73351e-21	2.47216e-17	0.329827
B	PSMB3	1.84842e-21	2.63603e-17	0.410142
B	ACTR2	1.92039e-21	2.73867e-17	0.79702
B	KDM6B	2.3688e-21	3.37815e-17	0.903763
B	NFE2	3.30537e-21	4.7138e-17	0.924872
B	CDC42EP3	4.69551e-21	6.69627e-17	0.878466
B	LSM6	7.07013e-21	1.00827e-16	0.346601
B	PCBP1	7.7486e-21	1.10503e-16	0.411278
B	CDC42SE2	8.20719e-21	1.17043e-16	0.336659
B	GABARAP	1.03907e-20	1.48181e-16	0.371525
B	KIAA1109	1.17866e-20	1.68089e-16	0.262229
B	LYN	1.53676e-20	2.19157e-16	1.00791
B	LILRA2	3.72799e-20	5.31649e-16	0.721585
B	ANKRD13D	4.63639e-20	6.61196e-16	0.307365
B	CCM2	4.74605e-20	6.76835e-16	0.300337
B	PSMB8-AS1	5.24375e-20	7.47811e-16	0.288636
B	PGLS	5.81712e-20	8.2958e-16	0.275884
B	SYNE1	6.63447e-20	9.46142e-16	0.793787
B	CSK	6.94454e-20	9.90361e-16	0.321855
B	DBNL	8.55669e-20	1.22027e-15	0.300153
B	DGKZ	9.41254e-20	1.34232e-15	0.332664
B	GLIPR1	9.969e-20	1.42168e-15	0.339306
B	CD55	1.53204e-19	2.18484e-15	0.972553
B	LASP1	1.66479e-19	2.37416e-15	0.374796
B	IL6R	1.81864e-19	2.59356e-15	0.960898
B	MIER1	2.46341e-19	3.51307e-15	0.410042
B	CCPG1	2.58003e-19	3.67938e-15	0.907989
B	AFTPH	6.41031e-19	9.14174e-15	0.264877
B	RNF13	6.54157e-19	9.32894e-15	0.377513
B	PICALM	8.30441e-19	1.18429e-14	0.465849
B	PKN1	1.07033e-18	1.5264e-14	0.251632
B	TMBIM4	1.3328e-18	1.9007e-14	0.407576
B	TRIM25	2.0358e-18	2.90326e-14	0.27535
B	PGAM1	2.15628e-18	3.07508e-14	0.366322
B	RAB10	2.27604e-18	3.24586e-14	0.394241
B	ARHGDIB	2.51776e-18	3.59058e-14	0.605663
B	CAPZA2	2.69077e-18	3.8373e-14	0.433416
B	VPS4B	2.83594e-18	4.04433e-14	0.359028
B	BTG2	2.96844e-18	4.23329e-14	0.382371
B	PKM	3.05591e-18	4.35803e-14	0.298148
B	ARL6IP6	3.58782e-18	5.11658e-14	0.264598
B	ATP2B1-AS1	4.27688e-18	6.09926e-14	0.890772
B	DUSP6	5.70584e-18	8.1371e-14	0.741433
B	FOXO3	5.99804e-18	8.55381e-14	0.395947
B	PIK3AP1	7.28114e-18	1.03836e-13	0.25399
B	SLC16A3	8.02634e-18	1.14464e-13	0.757477
B	SSH2	8.26229e-18	1.17828e-13	0.315837
B	CARD8	9.02874e-18	1.28759e-13	0.289665
B	WDR1	1.52884e-17	2.18028e-13	0.3608
B	SLA	1.61748e-17	2.30669e-13	0.782939
B	SLC6A6	1.64214e-17	2.34185e-13	0.745209
B	PARVG	1.88572e-17	2.68923e-13	0.256312
B	CFP	2.23606e-17	3.18884e-13	0.618078
B	CYTH1	3.38033e-17	4.82069e-13	0.317123
B	CREBBP	4.03477e-17	5.75399e-13	0.448049
B	BAZ1A	4.97125e-17	7.0895e-13	0.404083
B	ADGRE5	5.25885e-17	7.49964e-13	0.298036
B	DIAPH1	6.68573e-17	9.53452e-13	0.259321
B	CALM1	7.77424e-17	1.10868e-12	0.574382
B	PRKAR1A	8.82285e-17	1.25823e-12	0.436863
B	CYTH4	1.06315e-16	1.51616e-12	0.354107
B	ARRDC3	1.43313e-16	2.04378e-12	0.280599
B	TAB2	1.5638e-16	2.23013e-12	0.31681
B	VAPA	2.06914e-16	2.95081e-12	0.481212
B	PPP2R3C	2.41559e-16	3.44487e-12	0.283917
B	AKNA	2.48966e-16	3.5505e-12	0.399782
B	CPEB4	2.67454e-16	3.81416e-12	0.281835
B	COX5B	3.34857e-16	4.7754e-12	0.27375
B	TSNAX	4.70824e-16	6.71443e-12	0.345825
B	SKAP2	5.19245e-16	7.40495e-12	0.948348
B	VCL	5.83688e-16	8.32397e-12	0.307613
B	RNPEPL1	6.35211e-16	9.05874e-12	0.276482
B	PTBP3	7.92419e-16	1.13007e-11	0.434835
B	PTAFR	8.03629e-16	1.14605e-11	0.616247
B	MPPE1	8.09741e-16	1.15477e-11	0.272874
B	CLIP1	8.9893e-16	1.28196e-11	0.335125
B	GOLGA7	9.95511e-16	1.4197e-11	0.353491
B	GPCPD1	1.05356e-15	1.50248e-11	0.324449
B	KAT6A	1.068e-15	1.52307e-11	0.378072
B	NDUFA1	1.09898e-15	1.56725e-11	0.324669
B	IKBIP	1.20512e-15	1.71862e-11	0.3717
B	HSBP1	2.16753e-15	3.09111e-11	0.396874
B	RAC2	2.20918e-15	3.15052e-11	0.75583
B	MAP3K1	2.39085e-15	3.40959e-11	0.250764
B	SH3GLB1	3.66043e-15	5.22014e-11	0.477348
B	CHST11	3.69598e-15	5.27084e-11	0.279453
B	TOLLIP	4.4824e-15	6.39235e-11	0.288501
B	PSEN1	5.16322e-15	7.36327e-11	0.2725
B	ABHD5	5.2281e-15	7.45579e-11	0.312624
B	YWHAB	5.60985e-15	8.00021e-11	0.627207
B	CLEC2B	7.18249e-15	1.0243e-10	0.266692
B	C18orf32	9.79788e-15	1.39728e-10	0.253502
B	MIR4435-2HG	1.05825e-14	1.50917e-10	0.296032
B	MYO9B	1.48707e-14	2.12072e-10	0.327314
B	PPP3CA	1.87471e-14	2.67352e-10	0.390407
B	RILPL2	1.95648e-14	2.79014e-10	0.305404
B	CPQ	2.08155e-14	2.9685e-10	0.262297
B	ZFP36	2.22638e-14	3.17505e-10	0.910748
B	PRDX5	2.66275e-14	3.79734e-10	0.474352
B	CTDSP1	3.10572e-14	4.42907e-10	0.378504
B	FKBP8	3.82451e-14	5.45414e-10	0.530897
B	NBEAL2	4.44808e-14	6.3434e-10	0.717877
B	MCMBP	5.21068e-14	7.43096e-10	0.278915
B	RASSF3	6.30442e-14	8.99074e-10	0.868303
B	ARHGAP27	6.88006e-14	9.81165e-10	0.263691
B	PCMT1	7.21825e-14	1.02939e-09	0.458883
B	UBLCP1	7.41914e-14	1.05804e-09	0.280525
B	MAX	8.25285e-14	1.17694e-09	0.381668
B	SPG21	8.42273e-14	1.20117e-09	0.370883
B	PHF20L1	9.84285e-14	1.40369e-09	0.473123
B	CTBP2	1.03726e-13	1.47924e-09	0.31274
B	CNPY3	1.04972e-13	1.497e-09	0.347304
B	RASSF5	1.52934e-13	2.181e-09	0.804785
B	FAM177A1	2.18296e-13	3.11312e-09	0.316835
B	DOK3	2.49601e-13	3.55956e-09	0.66338
B	RAC1	3.29525e-13	4.69936e-09	0.357688
B	SNX18	4.54159e-13	6.47677e-09	0.379969
B	CCNG2	4.89532e-13	6.98122e-09	0.398878
B	DGAT1	4.93902e-13	7.04353e-09	0.306762
B	MSL3	4.97767e-13	7.09866e-09	0.397253
B	RTF2	5.64871e-13	8.05562e-09	0.475458
B	YPEL5	6.91899e-13	9.86717e-09	0.542603
B	PGK1	7.81209e-13	1.11408e-08	0.39632
B	TLE3	7.91539e-13	1.12881e-08	0.354582
B	UBE2D3	8.18035e-13	1.1666e-08	0.541138
B	POLR2J	1.01202e-12	1.44325e-08	0.485968
B	CD93	1.06416e-12	1.5176e-08	0.702194
B	FGD3	1.28882e-12	1.83799e-08	0.71542
B	ERO1A	1.33223e-12	1.89989e-08	0.277747
B	CARHSP1	1.44956e-12	2.06721e-08	0.48416
B	DCAF10	1.48621e-12	2.11948e-08	0.318552
B	MYD88	1.764e-12	2.51564e-08	0.297831
B	DDX3X	1.85827e-12	2.65007e-08	0.569701
B	IRF2	1.87658e-12	2.67619e-08	0.419228
B	BNIP2	2.07249e-12	2.95557e-08	0.438982
B	GTF2I	2.10327e-12	2.99947e-08	0.497652
B	RYBP	2.24024e-12	3.1948e-08	0.372878
B	NRBF2	2.24378e-12	3.19986e-08	0.971582
B	CD53	2.36875e-12	3.37807e-08	0.368113
B	SRPK2	3.09676e-12	4.41628e-08	0.464961
B	PPP1R15B	3.30939e-12	4.71952e-08	0.264573
B	TPM3	3.60257e-12	5.13763e-08	0.77475
B	DOCK2	3.81458e-12	5.43997e-08	0.320155
B	TUT7	4.49284e-12	6.40724e-08	0.370818
B	DAPP1	4.78241e-12	6.82019e-08	0.332964
B	COL4A3BP	4.82983e-12	6.88782e-08	0.389765
B	CNIH4	5.90468e-12	8.42067e-08	0.358062
B	PHACTR1	7.57912e-12	1.08086e-07	0.299691
B	ADAR	8.48525e-12	1.21008e-07	0.532275
B	TET2	8.53926e-12	1.21778e-07	0.326534
B	CDKN2D	9.15561e-12	1.30568e-07	0.88554
B	TNFAIP8	1.11477e-11	1.58978e-07	0.318733
B	C4orf48	1.1702e-11	1.66882e-07	0.399274
B	DPH3	1.21186e-11	1.72824e-07	0.288376
B	JAK2	1.43505e-11	2.04652e-07	0.32281
B	NT5C2	1.4761e-11	2.10506e-07	0.27841
B	GATAD2A	1.56153e-11	2.2269e-07	0.278485
B	TSC22D3	1.64668e-11	2.34833e-07	0.531445
B	HIP1	2.13947e-11	3.0511e-07	0.4586
B	C16orf72	2.33321e-11	3.32739e-07	0.484876
B	ZFYVE16	2.97749e-11	4.24619e-07	0.327682
B	TPST2	3.15265e-11	4.496e-07	0.394414
B	ARHGAP26	3.3384e-11	4.76089e-07	0.751324
B	ANPEP	3.35306e-11	4.78179e-07	0.838846
B	SH3BP2	3.57115e-11	5.09282e-07	0.275006
B	LIMS1	3.65668e-11	5.2148e-07	0.389282
B	BID	3.69945e-11	5.27578e-07	0.310275
B	ADD3	3.87771e-11	5.53001e-07	0.460635
B	LPCAT2	4.02073e-11	5.73397e-07	0.62021
B	NCOA2	4.43912e-11	6.33063e-07	0.295758
B	PCYT1A	4.75627e-11	6.78291e-07	0.261332
B	ARHGAP15	5.4691e-11	7.79948e-07	0.279232
B	GRK2	6.96563e-11	9.93368e-07	0.39934
B	NEDD9	7.17554e-11	1.0233e-06	0.27225
B	ACAP1	7.46645e-11	1.06479e-06	0.30876
B	FERMT3	7.49838e-11	1.06934e-06	0.402099
B	LSM10	7.70724e-11	1.09913e-06	0.34526
B	PXK	8.41289e-11	1.19976e-06	0.331528
B	CAMKK2	8.77824e-11	1.25187e-06	0.768099
B	HHEX	1.07375e-10	1.53128e-06	0.294814
B	PTPN12	1.10827e-10	1.58051e-06	0.382467
B	UBE2D1	1.31862e-10	1.88048e-06	0.851991
B	CCND3	1.411e-10	2.01222e-06	0.375996
B	RALBP1	1.42567e-10	2.03314e-06	0.609236
B	HCK	1.49313e-10	2.12935e-06	0.718503
B	DGKD	1.5259e-10	2.17608e-06	0.271364
B	MBD6	2.36142e-10	3.36763e-06	0.306426
B	CBX4	2.50468e-10	3.57193e-06	0.265888
B	CYTIP	3.05802e-10	4.36104e-06	0.338792
B	RGS19	3.12362e-10	4.45459e-06	0.869729
B	CAPZB	3.28869e-10	4.69e-06	0.473958
B	SHOC2	4.36105e-10	6.2193e-06	0.508499
B	VMP1	4.78213e-10	6.81979e-06	0.527099
B	FMNL1	5.14487e-10	7.33709e-06	0.932318
B	GNB2	5.14993e-10	7.34431e-06	0.896323
B	AGTPBP1	6.72333e-10	9.58815e-06	0.661649
B	TBL1X	6.8809e-10	9.81286e-06	0.715036
B	AP1S2	7.44292e-10	1.06144e-05	0.262454
B	UQCR11	7.79866e-10	1.11217e-05	0.294386
B	TDP2	1.06467e-09	1.51832e-05	0.309493
B	IL4R	1.2964e-09	1.84879e-05	0.671151
B	MAP2K6	1.36083e-09	1.94068e-05	0.284524
B	RXRA	1.48165e-09	2.11298e-05	0.47884
B	STAT5B	1.74496e-09	2.48849e-05	0.393243
B	CDC42	1.88516e-09	2.68843e-05	0.414175
B	FBXL5	1.95761e-09	2.79174e-05	0.890579
B	GMCL1	2.11622e-09	3.01795e-05	0.317637
B	NLRC5	2.28262e-09	3.25525e-05	0.288492
B	SRA1	2.3029e-09	3.28417e-05	0.396172
B	NUP50	2.54939e-09	3.63569e-05	0.54651
B	ME2	3.48867e-09	4.97519e-05	0.281498
B	CD44	3.68409e-09	5.25389e-05	0.446006
B	CHMP1B	4.00194e-09	5.70716e-05	0.456255
B	INPP5D	4.33675e-09	6.18464e-05	0.462977
B	N4BP1	4.42646e-09	6.31258e-05	0.381884
B	DENND5A	4.5132e-09	6.43628e-05	0.29383
B	OSBPL8	4.63413e-09	6.60873e-05	0.574841
B	PSTPIP1	5.10562e-09	7.28113e-05	0.584713
B	PHF21A	5.19484e-09	7.40836e-05	0.396028
B	MFN2	6.31825e-09	9.01045e-05	0.305465
B	GYG1	6.45117e-09	9.20001e-05	0.718994
B	WAS	6.73609e-09	9.60634e-05	0.857187
B	RASSF2	6.75655e-09	9.63552e-05	0.852654
B	CCDC88B	7.08463e-09	0.000101034	0.780622
B	MTPN	8.12098e-09	0.000115813	0.515611
B	TLN1	1.43283e-08	0.000204336	0.534181
B	CSGALNACT2	1.64402e-08	0.000234453	0.3945
B	ATP11B	1.82398e-08	0.000260117	0.350567
B	SP110	1.84811e-08	0.000263559	0.571007
B	RGL2	2.00888e-08	0.000286486	0.304679
B	PPP1R12A	2.02366e-08	0.000288594	0.571514
B	AKIRIN2	2.09318e-08	0.000298509	0.407275
B	FLI1	2.57777e-08	0.000367615	0.353661
B	WARS	2.90496e-08	0.000414276	0.301494
B	LRCH4	3.0044e-08	0.000428457	0.399687
B	XPO6	3.05499e-08	0.000435672	0.874733
B	LTB4R	3.7134e-08	0.000529568	0.61786
B	MAP3K11	3.80974e-08	0.000543306	0.317598
B	MARK2	3.85286e-08	0.000549456	0.336159
B	AZIN1	3.9121e-08	0.000557905	0.439784
B	RNF44	4.62502e-08	0.000659575	0.292129
B	RAF1	4.73571e-08	0.00067536	0.545848
B	NT5C3A	6.42724e-08	0.000916589	0.402244
B	SNX27	6.7775e-08	0.00096654	0.438239
B	MAP2K3	7.33128e-08	0.00104551	0.495616
B	STK40	7.43676e-08	0.00106056	0.634786
B	TP53I11	8.05399e-08	0.00114858	0.338838
B	FES	8.07722e-08	0.00115189	0.278159
B	FOXN2	8.13622e-08	0.00116031	0.308506
B	AGTRAP	8.92121e-08	0.00127225	0.699443
B	BCL6	9.87129e-08	0.00140774	0.695682
B	WIPI1	1.38355e-07	0.00197308	0.294997
B	NUP58	1.76249e-07	0.00251349	0.419921
B	SVIL	1.81457e-07	0.00258775	0.605129
B	MAPK1	1.92135e-07	0.00274004	0.571171
B	MOB3A	2.01389e-07	0.002872	0.786618
B	IL16	2.11941e-07	0.00302249	0.378254
B	NUMB	2.24583e-07	0.00320278	0.602311
B	EIF2AK2	2.43269e-07	0.00346925	0.466699
B	PRKCB	2.75278e-07	0.00392575	0.773845
B	SYNE2	3.05533e-07	0.00435721	0.311306
B	PPP1CA	3.1898e-07	0.00454897	0.505169
B	PAK1	3.37188e-07	0.00480863	0.80682
B	RHOA	3.65013e-07	0.00520545	0.347844
B	MID1IP1	3.66842e-07	0.00523154	0.420089
B	TSTD1	3.71373e-07	0.00529615	0.416203
B	LYST	6.09308e-07	0.00868934	0.821471
B	MYADM	6.1101e-07	0.00871361	0.836736
B	IRF1	6.45841e-07	0.00921034	1.03901
B	CCNI	6.94106e-07	0.00989865	0.299398
B	BICD2	6.94685e-07	0.0099069	0.4667
B	DAPK2	7.13602e-07	0.0101767	0.301597
B	PTEN	7.17719e-07	0.0102354	0.631264
B	PTPN6	7.20877e-07	0.0102804	0.788664
B	ASAP1	8.35101e-07	0.0119094	0.507091
B	PECAM1	9.40155e-07	0.0134075	0.445377
B	ORAI2	9.62369e-07	0.0137243	0.834571
B	MTX1	9.98723e-07	0.0142428	0.389012
B	FKBP1A	1.02703e-06	0.0146465	0.650909
B	ZNF217	1.16027e-06	0.0165466	0.4593
B	FYB1	1.21375e-06	0.0173093	0.711775
B	PDZD8	1.28235e-06	0.0182876	0.301301
B	FAM49B	1.82984e-06	0.0260953	0.808337
B	JPT1	1.88169e-06	0.0268348	0.845883
B	CSTB	1.94333e-06	0.0277138	0.273047
B	GLTP	1.9743e-06	0.0281554	0.346533
B	PPP1R18	2.01511e-06	0.0287374	0.84029
B	LRRFIP1	2.02519e-06	0.0288812	0.78722
B	APMAP	2.1465e-06	0.0306112	0.793593
B	TAGLN2	2.32853e-06	0.0332072	0.28477
B	RCSD1	2.53987e-06	0.036221	0.420717
B	PTP4A1	2.57257e-06	0.0366874	0.331724
B	MYL12A	2.69192e-06	0.0383894	0.447119
B	MSN	3.13767e-06	0.0447464	0.508169
B	MAP1LC3A	3.14455e-06	0.0448445	0.278063
B	CRISPLD2	3.38754e-06	0.0483097	0.739095
B	PRKCD	3.467e-06	0.0494429	0.433389
C	VCAN	0	0	2.32452
C	XIST	0	0	2.2332
C	COL1A1	0	0	2.03901
C	ANGPTL4	0	0	1.89222
C	COL6A2	0	0	1.86381
C	PDGFRB	0	0	1.80833
C	COL6A1	0	0	1.79923
C	CALD1	0	0	1.78763
C	KCNQ1OT1	0	0	1.769
C	C7	0	0	1.75052
C	TFPI	0	0	1.73123
C	COL6A3	0	0	1.7255
C	COL1A2	0	0	1.71487
C	CCDC80	0	0	1.69117
C	TF	0	0	1.66695
C	FBN1	0	0	1.66567
C	IGFBP3	0	0	1.65402
C	C1R	0	0	1.62916
C	FOXC1	0	0	1.61591
C	LEPR	0	0	1.61574
C	CP	0	0	1.60526
C	FSTL1	0	0	1.58974
C	DST	0	0	1.58101
C	ADAM28	0	0	1.56261
C	CDH11	0	0	1.56155
C	COL3A1	0	0	1.55897
C	SERPING1	0	0	1.55745
C	MDK	0	0	1.54344
C	LINC01268	0	0	1.53446
C	TNC	0	0	1.53036
C	CXCL12	0	0	1.52725
C	GGT5	0	0	1.52208
C	IGFBP4	0	0	1.51209
C	CYP1B1	0	0	1.49305
C	COL14A1	0	0	1.47447
C	MARCKS	0	0	1.47233
C	C1S	0	0	1.47055
C	ANGPT1	0	0	1.46414
C	CARMN	0	0	1.45704
C	GAS6	0	0	1.44732
C	ABCA8	0	0	1.4397
C	PGF	0	0	1.43935
C	IGFBP2	0	0	1.43488
C	ARHGEF10	0	0	1.42912
C	PCOLCE	0	0	1.42551
C	ST5	0	0	1.42234
C	ZFP36L1	0	0	1.41918
C	IGFBP7	0	0	1.41762
C	SPRY1	0	0	1.40729
C	CHL1	0	0	1.40624
C	TNS2	0	0	1.40212
C	EBF3	0	0	1.39951
C	UACA	0	0	1.39711
C	VCAM1	0	0	1.38153
C	EMILIN1	0	0	1.36482
C	RAI14	0	0	1.36395
C	VGLL3	0	0	1.35921
C	FMO2	0	0	1.35385
C	MXRA8	0	0	1.35326
C	LRP1	0	0	1.33723
C	SOCS3	0	0	1.33189
C	IGFBP5	0	0	1.33062
C	RBMS3	0	0	1.32538
C	CSF1	0	0	1.30092
C	PTGDS	0	0	1.29602
C	ENAH	0	0	1.29176
C	MALAT1	0	0	1.28739
C	RUNX1	0	0	1.28642
C	PAPPA	0	0	1.27447
C	LIFR	0	0	1.269
C	SOX4	0	0	1.26491
C	ADAMTS9	0	0	1.25942
C	CSAD	0	0	1.25844
C	TAGLN	0	0	1.24598
C	BMP5	0	0	1.24264
C	FN1	0	0	1.24245
C	GPM6B	0	0	1.242
C	DCN	0	0	1.23144
C	NAV2	0	0	1.23009
C	LGALS3BP	0	0	1.22941
C	ISLR	0	0	1.22824
C	PMEPA1	0	0	1.2278
C	LAMB1	0	0	1.22451
C	APOE	0	0	1.22179
C	OLFML2B	0	0	1.2183
C	WDR86	0	0	1.21191
C	CFD	0	0	1.20855
C	EGR1	0	0	1.20633
C	TPM1	0	0	1.20292
C	FMO3	0	0	1.19976
C	SPARCL1	0	0	1.19829
C	NNMT	0	0	1.191
C	OLFML3	0	0	1.18476
C	SYNPO2	0	0	1.17886
C	GJA1	0	0	1.17701
C	LHFPL6	0	0	1.17351
C	ODF2L	0	0	1.17225
C	TNS3	0	0	1.16632
C	PLPP3	0	0	1.16518
C	GLDN	0	0	1.16368
C	LPL	0	0	1.1618
C	TRAM1	0	0	1.16067
C	DLC1	0	0	1.15788
C	ERRFI1	0	0	1.15768
C	CHRDL1	0	0	1.15653
C	RIPOR3	0	0	1.15474
C	NOTCH3	0	0	1.15223
C	CFH	0	0	1.15022
C	LTBP3	0	0	1.14979
C	THY1	0	0	1.14842
C	PLEKHH2	0	0	1.14659
C	SHPRH	0	0	1.14559
C	ITIH5	0	0	1.13976
C	LTBP2	0	0	1.13889
C	BGN	0	0	1.13727
C	SVEP1	0	0	1.13609
C	PCDH18	0	0	1.13493
C	FHL1	0	0	1.13169
C	ESM1	0	0	1.13071
C	IFITM3	0	0	1.1231
C	FGF7	0	0	1.1197
C	KITLG	0	0	1.11057
C	ID4	0	0	1.11011
C	SERPINH1	0	0	1.09416
C	TSC22D1	0	0	1.09319
C	EMP2	0	0	1.0925
C	DDR2	0	0	1.08929
C	MMP2	0	0	1.08006
C	EPHX1	0	0	1.07772
C	LAMA4	0	0	1.07713
C	ENPEP	0	0	1.07663
C	AHNAK	0	0	1.06989
C	PEAK1	0	0	1.06853
C	IL6ST	0	0	1.06841
C	CLU	0	0	1.061
C	ABCA6	0	0	1.06008
C	PDGFRA	0	0	1.05497
C	LBP	0	0	1.05422
C	EBF1	0	0	1.05154
C	DMD	0	0	1.04763
C	SLC1A3	0	0	1.04231
C	AKAP12	0	0	1.04126
C	LTBR	0	0	1.03923
C	PNISR	0	0	1.03758
C	CD81	0	0	1.03037
C	PARP14	0	0	1.02993
C	NKTR	0	0	1.02927
C	CAVIN1	0	0	1.02651
C	MAPK10	0	0	1.026
C	DNM3OS	0	0	1.02123
C	GMDS	0	0	1.0188
C	LUM	0	0	1.01551
C	ALPL	0	0	1.0113
C	EPAS1	0	0	1.01049
C	TMEM176B	0	0	0.999734
C	EPS8	0	0	0.999261
C	LEPROT	0	0	0.99386
C	APOL6	0	0	0.988933
C	SPARC	0	0	0.987384
C	MAP4K4	0	0	0.984202
C	WSB1	0	0	0.983408
C	CEMIP2	0	0	0.982435
C	ARID5B	0	0	0.982236
C	NTRK2	0	0	0.979994
C	AMOTL2	0	0	0.979869
C	RHOBTB3	0	0	0.979026
C	CPXM1	0	0	0.978961
C	NGFR	0	0	0.978127
C	DDX17	0	0	0.976035
C	ADM	0	0	0.972874
C	FGFR1	0	0	0.972812
C	FZD1	0	0	0.967245
C	FUS	0	0	0.966706
C	TMEM108	0	0	0.965251
C	COL16A1	0	0	0.964888
C	RBMS1	0	0	0.961116
C	MAML2	0	0	0.96062
C	PALLD	0	0	0.960416
C	LMNA	0	0	0.960187
C	NID1	0	0	0.956421
C	GOLGB1	0	0	0.955428
C	FERMT2	0	0	0.954371
C	AKAP9	0	0	0.953645
C	APOB	0	0	0.952419
C	RRBP1	0	0	0.950001
C	FTX	0	0	0.94444
C	TMEM150C	0	0	0.941568
C	GABRE	0	0	0.939717
C	HSPG2	0	0	0.932893
C	EFNB1	0	0	0.932276
C	MDFI	0	0	0.92798
C	AEBP1	0	0	0.927402
C	CCNL2	0	0	0.920997
C	2020-09-11	0	0	0.92
C	SELENOM	0	0	0.919429
C	DAAM2	0	0	0.917792
C	TMEM176A	0	0	0.916975
C	STAT2	0	0	0.916649
C	ACADVL	0	0	0.916073
C	SERPINF1	0	0	0.915183
C	GHR	0	0	0.91452
C	LIMA1	0	0	0.91425
C	2020-09-04	0	0	0.914074
C	ITGA1	0	0	0.912857
C	CYGB	0	0	0.911288
C	POLR2J3.1	0	0	0.90842
C	HNMT	0	0	0.9072
C	PLA2R1	0	0	0.906525
C	ABCA9	0	0	0.904877
C	NRXN2	0	0	0.902588
C	LMO4	0	0	0.899217
C	APBB2	0	0	0.898445
C	TMEM132C	0	0	0.895026
C	ZCCHC24	0	0	0.894742
C	SHC1	0	0	0.894543
C	ZFHX4	0	0	0.892638
C	TPM2	0	0	0.891477
C	FNDC3B	0	0	0.891456
C	NFIC	0	0	0.891024
C	COL11A1	0	0	0.88844
C	N4BP2L2	0	0	0.885442
C	PLEC	0	0	0.882138
C	CD63	0	0	0.880339
C	MRC2	0	0	0.873822
C	MGMT	0	0	0.873412
C	FRMD6-AS1	0	0	0.871235
C	FRZB	0	0	0.871164
C	FLNA	0	0	0.87023
C	SNRNP70	0	0	0.87011
C	ANKRD11	0	0	0.868717
C	ZBTB20	0	0	0.867176
C	ADCY3	0	0	0.865714
C	FRMD6	0	0	0.865639
C	TRABD2B	0	0	0.85694
C	THBS1	0	0	0.85349
C	HES4	0	0	0.8532
C	COL5A1	0	0	0.849153
C	C1QTNF1	0	0	0.847869
C	TEAD1	0	0	0.846601
C	DDX5	0	0	0.845669
C	SNAI2	0	0	0.843322
C	SYNE2	0	0	0.842891
C	TNFRSF1A	0	0	0.839034
C	FHOD1	0	0	0.839011
C	ENG	0	0	0.838559
C	OSMR	0	0	0.837799
C	LUC7L3	0	0	0.836716
C	EFEMP2	0	0	0.836634
C	PLXND1	0	0	0.831899
C	ARGLU1	0	0	0.830482
C	RARRES2	0	0	0.830214
C	VMP1	0	0	0.830024
C	ADGRL2	0	0	0.824065
C	GFRA1	0	0	0.820667
C	SLFN5	0	0	0.818993
C	COL18A1	0	0	0.818118
C	CAMK2D	0	0	0.817964
C	EPB41L2	0	0	0.817763
C	ZEB2	0	0	0.815322
C	SLC22A3	0	0	0.81327
C	NEAT1	0	0	0.811452
C	ARL4C	0	0	0.809769
C	PXDN	0	0	0.804665
C	LAPTM4A	0	0	0.80048
C	ITGB5	0	0	0.8
C	ANXA2	0	0	0.799478
C	BICC1	0	0	0.796682
C	SH3PXD2A	0	0	0.796045
C	SON	0	0	0.793644
C	MUC20-OT1	0	0	0.792887
C	LPP	0	0	0.791548
C	ABCA10	0	0	0.791088
C	ALDH1A3	0	0	0.790006
C	MYLK	0	0	0.787393
C	PRKCA	0	0	0.783185
C	CYBRD1	0	0	0.780266
C	MYO6	0	0	0.779606
C	FBLIM1	0	0	0.776127
C	LAMC1	0	0	0.774409
C	SPTBN1	0	0	0.774382
C	TMEM119	0	0	0.774168
C	CIRBP	0	0	0.773932
C	TNRC6A	0	0	0.771559
C	IFI27	0	0	0.769837
C	HES1	0	0	0.76919
C	SEMA6D	0	0	0.769072
C	CCDC14	0	0	0.768766
C	UNC5B	0	0	0.767377
C	MAST4	0	0	0.767277
C	ITGB1	0	0	0.765987
C	RBM39	0	0	0.763754
C	LY6E	0	0	0.763526
C	PABPN1	0	0	0.763488
C	ANK3	0	0	0.761779
C	GCC2	0	0	0.759438
C	NFIB	0	0	0.75914
C	FZD8	0	0	0.757892
C	ADAMTS2	0	0	0.755838
C	MICALL2	0	0	0.75453
C	IGF2BP2	0	0	0.753172
C	IFI44L	0	0	0.750652
C	C1orf122	0	0	0.750248
C	SGCB	0	0	0.748319
C	SATB2	0	0	0.748077
C	CTTN	0	0	0.745836
C	ZNF117	0	0	0.745667
C	POGZ	0	0	0.744844
C	COL28A1	0	0	0.744795
C	HP1BP3	0	0	0.744196
C	SLC7A2	0	0	0.743617
C	PHF14	0	0	0.742693
C	RCN1	0	0	0.741757
C	ZKSCAN1	0	0	0.741174
C	SPON2	0	0	0.739671
C	PLEKHS1	0	0	0.739436
C	MIRLET7BHG	0	0	0.73903
C	STAT3	0	0	0.738182
C	MMP14	0	0	0.736932
C	RFTN1	0	0	0.736783
C	SRRM2	0	0	0.735609
C	SCRN2	0	0	0.733792
C	TPBG	0	0	0.733268
C	C19orf66	0	0	0.733061
C	CES1	0	0	0.731974
C	IL1R1	0	0	0.731718
C	EIF4G3	0	0	0.730883
C	NFAT5	0	0	0.730602
C	GOLGA8A	0	0	0.728845
C	CTNND1	0	0	0.728027
C	PCSK5	0	0	0.726653
C	COL5A3	0	0	0.725235
C	DDHD1	0	0	0.725028
C	MT-ND6	0	0	0.724478
C	AC245297.3	0	0	0.723674
C	ZNF292	0	0	0.722645
C	ENDOD1	0	0	0.721804
C	CORO6	0	0	0.720436
C	ID3	0	0	0.7201
C	CLMP	0	0	0.720055
C	NCAM2	0	0	0.719364
C	PTPN14	0	0	0.717259
C	SLC7A10	0	0	0.717227
C	CCBE1	0	0	0.71696
C	SEC31A	0	0	0.716847
C	DEPP1	0	0	0.716428
C	ZNF618	0	0	0.716236
C	ANGPTL2	0	0	0.715712
C	FARP1	0	0	0.715313
C	MACF1	0	0	0.712515
C	ZNF503	0	0	0.7114
C	CHD9	0	0	0.711097
C	VEGFC	0	0	0.711033
C	MT-ND1	0	0	0.709715
C	RBP1	0	0	0.708004
C	GATAD1	0	0	0.706599
C	TIMP1	0	0	0.706174
C	CAVIN3	0	0	0.705991
C	FRMD4A	0	0	0.705548
C	CTGF	0	0	0.705381
C	ADGRA2	0	0	0.703985
C	NR2F2	0	0	0.703357
C	EYA1	0	0	0.701814
C	TRIM22	0	0	0.701046
C	SPATA6	0	0	0.698365
C	PLXNB2	0	0	0.69769
C	RABGAP1	0	0	0.697403
C	ERAP2	0	0	0.695954
C	ECM2	0	0	0.691605
C	SLIT3	0	0	0.690331
C	SBF2	0	0	0.690128
C	PTTG1IP	0	0	0.688796
C	ATN1	0	0	0.688522
C	CDKN1C	0	0	0.685122
C	JPX	0	0	0.684315
C	TRIM8	0	0	0.682386
C	MUM1	0	0	0.682322
C	MXRA5	0	0	0.682096
C	RSPO1	0	0	0.681119
C	RUFY3	0	0	0.680815
C	ANK2	0	0	0.67864
C	SUGP2	0	0	0.678331
C	TRIM56	0	0	0.67695
C	SLC25A36	0	0	0.676597
C	MAP7D3	0	0	0.676436
C	GPX8	0	0	0.676102
C	VGLL4	0	0	0.673504
C	PLEKHA5	0	0	0.673105
C	TNRC6C	0	0	0.67168
C	GSN	0	0	0.671643
C	NCKAP5	0	0	0.670987
C	LPIN1	0	0	0.669158
C	NAV3	0	0	0.664679
C	S100A13	0	0	0.663551
C	YAP1	0	0	0.662948
C	RASSF8-AS1	0	0	0.661509
C	NFATC4	0	0	0.660213
C	MYO1C	0	0	0.659339
C	DCLK1	0	0	0.658202
C	PTPRM	0	0	0.657478
C	DTWD1	0	0	0.655277
C	RNF213	0	0	0.654221
C	MEIS2	0	0	0.653621
C	GABPB2	0	0	0.653402
C	SELENBP1	0	0	0.65214
C	SIDT2	0	0	0.651846
C	TIA1	0	0	0.651175
C	APOL1	0	0	0.649904
C	TDO2	0	0	0.646823
C	STX16	0	0	0.643916
C	PODN	0	0	0.643055
C	PTPN13	0	0	0.642773
C	PGRMC1	0	0	0.642197
C	MGP	0	0	0.641052
C	FAT3	0	0	0.640064
C	SNED1	0	0	0.63945
C	DMWD	0	0	0.639309
C	ZNF462	0	0	0.639236
C	PLEKHH3	0	0	0.638837
C	MED13L	0	0	0.636219
C	CYTOR	0	0	0.635695
C	SPAG9	0	0	0.632388
C	MLH3	0	0	0.63189
C	C1RL	0	0	0.630457
C	NME3	0	0	0.629704
C	ZNF83	0	0	0.628491
C	RIMKLB	0	0	0.62794
C	TCF7L1	0	0	0.627619
C	WDR60	0	0	0.627113
C	NAV1	0	0	0.627014
C	VWA1	0	0	0.626546
C	CRIM1	0	0	0.624903
C	FST	0	0	0.623626
C	ITGBL1	0	0	0.620177
C	LAMB2	0	0	0.618899
C	NFIA	0	0	0.616345
C	PAPSS1	0	0	0.61564
C	GABBR1	0	0	0.615501
C	SIX1	0	0	0.61521
C	PWWP2A	0	0	0.614635
C	SFRP1	0	0	0.614514
C	NCKAP1	0	0	0.613386
C	KIRREL1	0	0	0.612483
C	SSPN	0	0	0.61208
C	VEZT	0	0	0.611946
C	TNFAIP6	0	0	0.609095
C	FLRT2	0	0	0.607741
C	S1PR3	0	0	0.607683
C	ECHDC2	0	0	0.606509
C	CTSO	0	0	0.604179
C	NF1	0	0	0.602832
C	RBFOX2	0	0	0.602264
C	WASF3	0	0	0.601477
C	CHD6	0	0	0.600779
C	PLOD2	0	0	0.600716
C	EEA1	0	0	0.597913
C	CD151	0	0	0.59761
C	MYL9	0	0	0.596743
C	TSC2	0	0	0.595725
C	USP22	0	0	0.595639
C	INSIG2	0	0	0.594449
C	PIEZO1	0	0	0.593442
C	TNFAIP2	0	0	0.593255
C	PLEKHG2	0	0	0.592206
C	ANKRD50	0	0	0.591082
C	SMARCD3	0	0	0.58985
C	HERC4	0	0	0.588063
C	DAPK2	0	0	0.587942
C	PLAC9	0	0	0.58303
C	OBSL1	0	0	0.581684
C	NLGN4X	0	0	0.580261
C	TMEM64	0	0	0.580075
C	ASPA	0	0	0.579499
C	TSPAN4	0	0	0.578661
C	TBC1D16	0	0	0.57837
C	ZFHX3	0	0	0.577107
C	CRISPLD1	0	0	0.575299
C	HK2	0	0	0.574618
C	FKBP10	0	0	0.572947
C	TIMP4	0	0	0.571852
C	PDE1A	0	0	0.568252
C	SH3D19	0	0	0.568029
C	MFGE8	0	0	0.566813
C	BMP1	0	0	0.565542
C	ZNF703	0	0	0.563543
C	ACSM5	0	0	0.563436
C	ARHGAP21	0	0	0.56273
C	SORBS2	0	0	0.561118
C	AC007388.1	0	0	0.560536
C	FAM13A	0	0	0.559807
C	TWIST2	0	0	0.55773
C	PKD1	0	0	0.556515
C	ZNF280D	0	0	0.554617
C	TCAF1	0	0	0.553208
C	TSPYL2	0	0	0.551558
C	AR	0	0	0.550636
C	ANXA6	0	0	0.548312
C	KCNE4	0	0	0.547441
C	RNF207	0	0	0.547022
C	EFEMP1	0	0	0.546104
C	COL4A1	0	0	0.545268
C	TNFRSF19	0	0	0.545156
C	PMP22	0	0	0.544482
C	LGI4	0	0	0.544025
C	LTBP4	0	0	0.543605
C	SMARCA1	0	0	0.54242
C	AL034417.2	0	0	0.541984
C	TCF7L2	0	0	0.541817
C	PBX1	0	0	0.541487
C	FAM89A	0	0	0.541042
C	JAG1	0	0	0.540804
C	CEBPA	0	0	0.538154
C	PARVA	0	0	0.537661
C	SMAD5	0	0	0.536801
C	TLCD2	0	0	0.532938
C	SORBS3	0	0	0.532421
C	IFI44	0	0	0.531929
C	AHDC1	0	0	0.530359
C	GAREM1	0	0	0.530257
C	GPR88	0	0	0.530216
C	TGFB1I1	0	0	0.529643
C	FKBP9	0	0	0.528818
C	KANK2	0	0	0.527688
C	DSE	0	0	0.526209
C	NFE2L1	0	0	0.525241
C	ADARB1	0	0	0.525089
C	CLIC4	0	0	0.5193
C	TXLNA	0	0	0.519224
C	TGFBR3	0	0	0.519116
C	H6PD	0	0	0.517346
C	RGS3	0	0	0.516644
C	PDZRN4	0	0	0.515448
C	FAM114A1	0	0	0.515376
C	ACO1	0	0	0.515206
C	MYO18A	0	0	0.515061
C	CLSTN2	0	0	0.515059
C	C1RL-AS1	0	0	0.510776
C	PPIC	0	0	0.510284
C	CCDC170	0	0	0.509319
C	ARHGEF17	0	0	0.506178
C	NRXN3	0	0	0.505797
C	VASN	0	0	0.505291
C	PCED1A	0	0	0.505157
C	SOCS2	0	0	0.505098
C	FMOD	0	0	0.504695
C	LINC01836	0	0	0.504365
C	COL5A2	0	0	0.502913
C	RND3	0	0	0.501657
C	KAZN	0	0	0.501181
C	CD248	0	0	0.498228
C	SRGAP1	0	0	0.497516
C	COL4A2	0	0	0.496913
C	ACACB	0	0	0.496679
C	BMPR2	0	0	0.496475
C	IL11RA	0	0	0.49483
C	CD200	0	0	0.493996
C	ACTN1	0	0	0.493948
C	PLCE1	0	0	0.4939
C	CERCAM	0	0	0.493579
C	TPST1	0	0	0.492346
C	MMD	0	0	0.4921
C	IL34	0	0	0.492057
C	PLEKHA4	0	0	0.491988
C	PHLDB1	0	0	0.491195
C	RBM43	0	0	0.4908
C	AC048341.1	0	0	0.490766
C	CTSK	0	0	0.490188
C	NRBP2	0	0	0.488805
C	SKI	0	0	0.487889
C	EHD2	0	0	0.487844
C	HIP1	0	0	0.48736
C	PDLIM1	0	0	0.487273
C	PDE1C	0	0	0.486484
C	TENM4	0	0	0.486476
C	HOOK2	0	0	0.485728
C	INTU	0	0	0.485566
C	CAV2	0	0	0.484712
C	TNKS1BP1	0	0	0.484504
C	NDN	0	0	0.484481
C	SMOC1	0	0	0.484193
C	PDLIM7	0	0	0.483447
C	COL12A1	0	0	0.48327
C	HTRA1	0	0	0.48289
C	ANTXR1	0	0	0.482004
C	LRRC4C	0	0	0.480919
C	SCUBE1	0	0	0.480711
C	GEM	0	0	0.479997
C	ITGAV	0	0	0.479434
C	BMPER	0	0	0.478899
C	FBLN1	0	0	0.478095
C	EGFR	0	0	0.477726
C	SLC9A3R2	0	0	0.474278
C	HOXC6	0	0	0.474249
C	PRSS23	0	0	0.474237
C	WLS	0	0	0.47306
C	LINC02384	0	0	0.472656
C	GNAI1	0	0	0.469386
C	MT1E	0	0	0.467666
C	GDF7	0	0	0.467024
C	PEAR1	0	0	0.466881
C	MIR22HG	0	0	0.465399
C	SLC4A4	0	0	0.465037
C	FADS3	0	0	0.463935
C	DLG5	0	0	0.461957
C	BCAR1	0	0	0.459392
C	CDC42BPB	0	0	0.458812
C	FBLN5	0	0	0.458511
C	SEMA4C	0	0	0.457919
C	EPDR1	0	0	0.456997
C	SRPX	0	0	0.456104
C	AP000550.1	0	0	0.456076
C	STXBP1	0	0	0.454956
C	CCND2	0	0	0.453611
C	IER5L	0	0	0.452175
C	TRIP6	0	0	0.451421
C	MAP4K3	0	0	0.450255
C	CRELD1	0	0	0.448941
C	JAM3	0	0	0.448857
C	ZNF608	0	0	0.44839
C	SNTB2	0	0	0.447728
C	CNN3	0	0	0.446379
C	SPATS2L	0	0	0.445742
C	RGL3	0	0	0.445189
C	RUNX1T1	0	0	0.44357
C	DENND2A	0	0	0.443312
C	ANPEP	0	0	0.442949
C	SLC2A10	0	0	0.442787
C	CHST3	0	0	0.442103
C	MCC	0	0	0.440432
C	GNA11	0	0	0.440013
C	OSBPL10	0	0	0.437687
C	SALL4	0	0	0.43426
C	MEIS3	0	0	0.433191
C	ACVR2A	0	0	0.43293
C	CTSL	0	0	0.431487
C	SOX9	0	0	0.430894
C	EVA1B	0	0	0.430724
C	TMEM98	0	0	0.427567
C	MICU3	0	0	0.424743
C	MAF	0	0	0.424543
C	APOL4	0	0	0.424058
C	PDZD2	0	0	0.423637
C	PTPRG	0	0	0.422151
C	MAP1LC3A	0	0	0.42121
C	FAM20A	0	0	0.419653
C	LINC02381	0	0	0.419574
C	SYDE1	0	0	0.418419
C	RNF180	0	0	0.41566
C	IRX3	0	0	0.413677
C	SELENON	0	0	0.413238
C	LPIN3	0	0	0.412159
C	ABCC9	0	0	0.407968
C	TUSC3	0	0	0.407349
C	HFE	0	0	0.40624
C	PLSCR4	0	0	0.40441
C	PPARG	0	0	0.404363
C	SMOC2	0	0	0.400745
C	ST6GAL2	0	0	0.400123
C	BACE1	0	0	0.398608
C	GLI3	0	0	0.397958
C	SCD5	0	0	0.396147
C	GPC4	0	0	0.393859
C	CRISPLD2	0	0	0.392146
C	AFAP1	0	0	0.391634
C	MIR503HG	0	0	0.390977
C	LOXL1	0	0	0.390539
C	DYNC1I1	0	0	0.389728
C	RHBDF1	0	0	0.388407
C	PREX2	0	0	0.388231
C	DOCK1	0	0	0.387364
C	ADAMTS10	0	0	0.385595
C	NID2	0	0	0.385529
C	IL17RC	0	0	0.382284
C	MOCS1	0	0	0.381975
C	BMPR1A	0	0	0.381898
C	GPR153	0	0	0.377658
C	ARHGEF25	0	0	0.377575
C	MAN1C1	0	0	0.376496
C	PTGFRN	0	0	0.376142
C	NEO1	0	0	0.374599
C	EXOC3L4	0	0	0.374541
C	MYO1B	0	0	0.374229
C	PID1	0	0	0.372872
C	ARHGAP28	0	0	0.372134
C	PCBP4	0	0	0.370607
C	BOC	0	0	0.369694
C	LRP3	0	0	0.36886
C	TENM2	0	0	0.367916
C	MSX1	0	0	0.366315
C	GNG12	0	0	0.364624
C	CDC42EP1	0	0	0.364064
C	ATP6AP1L	0	0	0.363489
C	PHLDA3	0	0	0.360597
C	TMEM47	0	0	0.360507
C	WTIP	0	0	0.358877
C	ACSS3	0	0	0.357861
C	SELENOP	0	0	0.35715
C	NECTIN2	0	0	0.356709
C	TLR3	0	0	0.3542
C	ARHGAP6	0	0	0.349313
C	ADCY6	0	0	0.346644
C	SRPX2	0	0	0.345946
C	IL7	0	0	0.341912
C	EDNRB	0	0	0.340234
C	GPRC5B	0	0	0.337628
C	NLGN2	0	0	0.336952
C	S100A16	0	0	0.336591
C	RTN4RL1	0	0	0.329339
C	EFS	0	0	0.326231
C	CNTNAP2	0	0	0.32574
C	ATP9A	0	0	0.32427
C	SMAD6	0	0	0.313959
C	PCGF2	0	0	0.312843
C	LRRC32	0	0	0.310244
C	ROR2	0	0	0.308319
C	DOCK6	0	0	0.307069
C	CDO1	0	0	0.304996
C	ADAMTS7	0	0	0.293328
C	PTGIS	0	0	0.281825
C	BCL9L	8.24093e-308	1.17524e-303	0.435867
C	AASS	9.61644e-308	1.3714e-303	0.388997
C	MARK1	1.07042e-307	1.52652e-303	0.334639
C	MPDZ	2.22848e-307	3.17803e-303	0.34495
C	NPEPL1	2.2285e-307	3.17806e-303	0.494042
C	FZD7	2.48162e-307	3.53904e-303	0.347743
C	DYNC1H1	3.80983e-307	5.43319e-303	0.643845
C	NR2F2-AS1	3.88689e-307	5.54309e-303	0.360687
C	CPLANE1	7.77881e-307	1.10934e-302	0.575594
C	PARD3	1.01215e-306	1.44343e-302	0.379549
C	DSEL	2.11465e-306	3.0157e-302	0.353679
C	ADAMDEC1	9.28142e-306	1.32362e-301	0.385323
C	LOXL2	2.22557e-305	3.17389e-301	0.306239
C	EML4	3.1912e-305	4.55098e-301	0.515359
C	P3H4	6.63182e-305	9.45764e-301	0.328127
C	FNDC4	8.30311e-305	1.18411e-300	0.258287
C	METRN	1.40116e-304	1.99819e-300	0.364464
C	CTSF	1.43592e-304	2.04776e-300	0.422019
C	FILIP1	1.50597e-304	2.14767e-300	0.440438
C	KIAA1109	1.79256e-304	2.55637e-300	0.492337
C	ENC1	4.01693e-304	5.72855e-300	0.479882
C	CSRNP3	1.23926e-303	1.76731e-299	0.335162
C	SFPQ	2.04288e-303	2.91336e-299	0.69536
C	SIX2	3.219e-303	4.59062e-299	0.271727
C	SRSF11	9.33217e-303	1.33086e-298	0.701458
C	PLPP1	1.16515e-302	1.66162e-298	0.426493
C	UNC5C	2.18022e-302	3.10921e-298	0.332305
C	PRRC2B	5.72317e-302	8.16181e-298	0.605441
C	PNN	9.66637e-302	1.37852e-297	0.73616
C	ARID1B	9.19581e-301	1.31142e-296	0.680994
C	HOXA10	1.1069e-299	1.57855e-295	0.44627
C	CDK12	1.84838e-299	2.63598e-295	0.617577
C	HDAC7	9.78813e-299	1.39588e-294	0.471885
C	ADGRL1	2.64657e-298	3.77427e-294	0.312878
C	ADGRA3	2.99372e-298	4.26935e-294	0.374998
C	CCDC8	3.0856e-298	4.40038e-294	0.267683
C	ANKRD28	5.01586e-298	7.15312e-294	0.596039
C	SDC3	5.29072e-298	7.54509e-294	0.368548
C	LOX	1.04901e-297	1.49599e-293	0.358463
C	LPAR6	1.15297e-297	1.64426e-293	0.452108
C	SCARB2	1.79884e-297	2.56532e-293	0.592793
C	MIR193BHG	2.6027e-297	3.71172e-293	0.333995
C	AC025569.1	2.95526e-297	4.2145e-293	0.297629
C	FZD5	3.85858e-297	5.50272e-293	0.419524
C	VCL	4.49818e-297	6.41485e-293	0.461059
C	TBX15	4.52629e-297	6.45494e-293	0.312173
C	HEPH	1.17562e-296	1.67655e-292	0.326482
C	RSPO3	2.5367e-296	3.61758e-292	0.33557
C	EXOC7	2.82504e-296	4.0288e-292	0.537525
C	HOXC8	1.9487e-295	2.77904e-291	0.328384
C	HGSNAT	4.7521e-295	6.77698e-291	0.529972
C	PTGFR	1.36634e-294	1.94854e-290	0.342948
C	PDLIM2	4.53294e-294	6.46443e-290	0.536066
C	EPHX2	4.90665e-294	6.99738e-290	0.37403
C	ARHGAP5	5.94573e-294	8.47921e-290	0.572575
C	TJP1	6.10241e-294	8.70264e-290	0.348384
C	SESTD1	2.01228e-293	2.86972e-289	0.479207
C	SLC6A1	2.65546e-292	3.78696e-288	0.470637
C	CEP126	3.44692e-292	4.91566e-288	0.506783
C	PTH1R	3.8309e-292	5.46325e-288	0.339908
C	WWTR1	6.49129e-292	9.25723e-288	0.34012
C	DOCK7	8.61482e-292	1.22856e-287	0.462542
C	RXRA	1.05571e-291	1.50554e-287	0.467836
C	MAGED2	1.42354e-291	2.0301e-287	0.530002
C	CSNK1E	3.56754e-291	5.08767e-287	0.576138
C	NBL1	5.95029e-291	8.48571e-287	0.322395
C	MBTPS1	6.50925e-291	9.28284e-287	0.547494
C	NDRG1	8.88492e-291	1.26708e-286	0.583862
C	AC068491.3	2.33934e-290	3.33613e-286	0.294836
C	SH3RF3	2.5556e-290	3.64454e-286	0.317073
C	TBC1D2B	2.89573e-290	4.1296e-286	0.512208
C	GRIK1	7.1131e-290	1.0144e-285	0.296406
C	AVIL	1.1192e-289	1.59609e-285	0.35916
C	EGFLAM	1.12817e-289	1.60889e-285	0.291534
C	FAM110B	1.53502e-289	2.18909e-285	0.320872
C	CYB5R3	1.68489e-289	2.40282e-285	0.550336
C	BCLAF3	2.24845e-289	3.20651e-285	0.537556
C	PTPN12	5.98904e-289	8.54096e-285	0.450622
C	TSPAN18	7.67427e-289	1.09443e-284	0.350878
C	ABI2	7.75482e-289	1.10591e-284	0.611488
C	AUTS2	1.70783e-288	2.43554e-284	0.556908
C	TRIP11	2.25265e-288	3.2125e-284	0.652468
C	FLNB	4.61459e-288	6.58087e-284	0.636907
C	CACHD1	5.43251e-288	7.7473e-284	0.307502
C	RAB34	8.76743e-288	1.25032e-283	0.490914
C	MICAL3	1.22391e-287	1.74542e-283	0.475898
C	ID1	1.29855e-287	1.85187e-283	0.535631
C	MME	3.28096e-287	4.67898e-283	0.26059
C	MT1M	1.62518e-286	2.31767e-282	0.358793
C	ZNF91	2.5682e-286	3.6625e-282	0.570998
C	NECAB1	4.1791e-286	5.95982e-282	0.56688
C	CEP290	5.4307e-286	7.74472e-282	0.515757
C	ASH1L	1.4253e-285	2.03262e-281	0.623717
C	SCARA3	2.16427e-285	3.08647e-281	0.283305
C	ENPP2	3.67214e-285	5.23684e-281	0.387155
C	RSRP1	4.13884e-285	5.9024e-281	0.661649
C	CALU	9.43948e-285	1.34616e-280	0.532435
C	WFS1	1.14583e-284	1.63407e-280	0.3298
C	PTMS	4.35077e-284	6.20463e-280	0.511852
C	HOXC9	5.71543e-284	8.15078e-280	0.306314
C	TTLL3	2.32295e-283	3.31276e-279	0.456786
C	APP	2.50308e-283	3.56965e-279	0.55326
C	A4GALT	1.02824e-282	1.46638e-278	0.304463
C	ZRANB2	2.74665e-282	3.917e-278	0.628709
C	EDNRA	4.04308e-282	5.76584e-278	0.256311
C	APLNR	8.18231e-282	1.16688e-277	0.305502
C	SLFN12	8.5317e-282	1.21671e-277	0.393948
C	SIX5	2.69402e-281	3.84194e-277	0.281472
C	GLIS3	3.55011e-281	5.06281e-277	0.297543
C	MAP4	1.13193e-280	1.61425e-276	0.534383
C	DYNC2H1	7.01986e-280	1.0011e-275	0.422618
C	CD276	8.03404e-279	1.14573e-274	0.295148
C	OGA	8.08028e-279	1.15233e-274	0.576941
C	NRP1	1.20626e-278	1.72025e-274	0.514876
C	MARVELD1	1.54379e-278	2.2016e-274	0.38267
C	IP6K2	2.5895e-278	3.69289e-274	0.541418
C	GBP1	2.91488e-278	4.15691e-274	0.402526
C	PPFIBP1	7.13002e-278	1.01681e-273	0.38233
C	FAM84A	7.8392e-278	1.11795e-273	0.340063
C	MIR646HG	2.02311e-277	2.88516e-273	0.311687
C	PPP2R3A	9.36031e-277	1.33487e-272	0.299789
C	BDH2	1.09188e-276	1.55713e-272	0.41997
C	STARD13	3.18904e-276	4.54789e-272	0.366821
C	ZSCAN18	3.68669e-276	5.25759e-272	0.435837
C	TRABD2A	1.09249e-275	1.558e-271	0.406622
C	MCAM	6.75153e-275	9.62835e-271	0.354155
C	TTC14	1.07951e-274	1.53949e-270	0.59856
C	ZNF302	1.50699e-274	2.14912e-270	0.52126
C	CAMSAP2	2.00135e-274	2.85412e-270	0.325602
C	SLC22A17	5.0873e-274	7.255e-270	0.271103
C	VEGFA	5.76777e-274	8.22542e-270	0.475611
C	NHLRC3	6.62178e-274	9.44332e-270	0.624296
C	MPHOSPH8	7.3396e-274	1.0467e-269	0.61291
C	RBPMS	8.23681e-274	1.17465e-269	0.331621
C	PCYOX1	2.07965e-273	2.96578e-269	0.438516
C	NUPR1	3.45494e-273	4.92708e-269	0.291088
C	IRS1	3.77285e-273	5.38046e-269	0.275502
C	FCGRT	3.88426e-273	5.53934e-269	0.493616
C	RFTN2	4.01277e-273	5.72261e-269	0.30569
C	CDC42EP5	4.22989e-273	6.03224e-269	0.271732
C	ATP2B4	5.26259e-273	7.50497e-269	0.575308
C	PLXNB1	1.11549e-272	1.59079e-268	0.323888
C	PNPLA2	2.53717e-272	3.61826e-268	0.549273
C	RCN3	2.76039e-272	3.93659e-268	0.389765
C	GALNT11	4.52691e-272	6.45583e-268	0.417668
C	AGO3	5.17632e-272	7.38195e-268	0.56704
C	PDE4DIP	5.69588e-272	8.1229e-268	0.466407
C	DNMT3A	7.32329e-272	1.04438e-267	0.532523
C	FAM43A	1.03893e-271	1.48161e-267	0.71398
C	UBR5	1.17254e-271	1.67216e-267	0.572763
C	DLEU2	1.78665e-271	2.54794e-267	0.592485
C	TCEAL4	1.7928e-271	2.55672e-267	0.45255
C	CRYAB	2.7723e-271	3.95357e-267	0.285383
C	MYOM1	4.68133e-271	6.67604e-267	0.330924
C	WWC2	3.33198e-270	4.75174e-266	0.328869
C	RIF1	1.57593e-269	2.24744e-265	0.605762
C	ZNF532	2.08556e-269	2.97421e-265	0.373707
C	SF1	2.95896e-269	4.21977e-265	0.592035
C	TSPAN9	6.2882e-269	8.9676e-265	0.278191
C	MPRIP	1.65671e-268	2.36263e-264	0.51484
C	CDC42BPA	3.69353e-268	5.26734e-264	0.436522
C	NINL	3.84095e-268	5.47758e-264	0.348934
C	TMEM259	4.52284e-268	6.45002e-264	0.560007
C	ALDH7A1	8.43419e-268	1.2028e-263	0.40293
C	AC108463.3	1.05196e-267	1.5002e-263	0.302696
C	2020-09-08	3.86843e-267	5.51677e-263	0.350859
C	PHLDB3	5.09898e-266	7.27165e-262	0.349135
C	NPHP3	2.00192e-265	2.85494e-261	0.457884
C	TLN2	1.10992e-264	1.58285e-260	0.42359
C	SOBP	2.26971e-264	3.23683e-260	0.310227
C	SFRP5	4.60287e-264	6.56416e-260	0.426046
C	SPTAN1	3.12719e-263	4.45968e-259	0.467757
C	TANK	7.15359e-263	1.02017e-258	0.466307
C	MOV10	1.08899e-262	1.55301e-258	0.352818
C	TIAM2	1.69882e-262	2.42269e-258	0.369246
C	HLA-A	2.20671e-262	3.14699e-258	0.6484
C	TRPC1	3.69951e-262	5.27587e-258	0.27783
C	XAF1	4.16177e-262	5.9351e-258	0.555824
C	TCF25	4.42949e-262	6.3169e-258	0.585103
C	RBM25	1.07459e-261	1.53247e-257	0.656352
C	MYO10	1.44417e-261	2.05954e-257	0.291013
C	GABPB1-AS1	3.86666e-261	5.51424e-257	0.620739
C	SNX21	3.95803e-261	5.64455e-257	0.317837
C	ANKIB1	1.21483e-259	1.73246e-255	0.484131
C	PPP1R14A	5.41346e-259	7.72013e-255	0.460832
C	NFIX	1.04162e-258	1.48545e-254	0.432451
C	AHI1	1.47846e-258	2.10843e-254	0.593426
C	NUMA1	1.60733e-258	2.29222e-254	0.597383
C	HGF	4.37273e-258	6.23594e-254	0.52734
C	KLHL36	6.15768e-258	8.78147e-254	0.487456
C	C2	8.97815e-258	1.28037e-253	0.295357
C	BOK	1.53452e-257	2.18838e-253	0.255181
C	SLC44A2	1.97424e-257	2.81546e-253	0.438568
C	OLFML1	2.16049e-257	3.08108e-253	0.264241
C	CMTM8	2.63701e-257	3.76064e-253	0.320233
C	PTX3	3.6022e-257	5.1371e-253	0.612315
C	LCAT	3.61092e-257	5.14953e-253	0.355745
C	LIMCH1	6.96066e-257	9.9266e-253	0.330784
C	SUN1	8.91501e-257	1.27137e-252	0.490554
C	CPD	1.80201e-256	2.56984e-252	0.320152
C	AC013271.1	2.00881e-256	2.86477e-252	0.274922
C	ROCK2	2.65128e-256	3.78099e-252	0.481274
C	TXNIP	4.72498e-255	6.7383e-251	0.619216
C	SRSF6	4.92166e-255	7.01878e-251	0.587472
C	CNTN1	7.72697e-255	1.10194e-250	0.269717
C	MYH10	3.43176e-254	4.89403e-250	0.387747
C	CALR	3.78237e-254	5.39404e-250	0.660017
C	SCML1	7.74001e-254	1.1038e-249	0.345167
C	SDF4	1.01109e-253	1.44192e-249	0.481876
C	GOLGA2	1.71326e-253	2.44328e-249	0.528712
C	MXD4	3.78709e-253	5.40076e-249	0.530725
C	CEBPD	6.18126e-253	8.8151e-249	0.613466
C	P3H3	1.4864e-252	2.11976e-248	0.255875
C	PCSK7	2.79505e-251	3.98602e-247	0.633825
C	LRP6	4.04462e-251	5.76803e-247	0.267714
C	STIM1	4.33929e-251	6.18826e-247	0.447243
C	CHI3L2	1.06511e-250	1.51895e-246	0.416247
C	DCAF5	2.35163e-250	3.35366e-246	0.495204
C	ATXN2	2.50566e-250	3.57332e-246	0.539718
C	PODNL1	5.60606e-250	7.99481e-246	0.253089
C	GBP3	5.94386e-250	8.47653e-246	0.370569
C	HIC1	6.31134e-250	9.0006e-246	0.284597
C	SPG7	9.50348e-250	1.35529e-245	0.578465
C	KREMEN1	1.35799e-249	1.93663e-245	0.330018
C	CACNA2D1	2.35829e-249	3.36316e-245	0.253762
C	COPZ2	3.14532e-249	4.48554e-245	0.303607
C	DSTN	5.92132e-249	8.44439e-245	0.49567
C	ATRX	7.75768e-249	1.10632e-244	0.589941
C	TMEM173	3.42993e-248	4.89142e-244	0.456786
C	SETD5	5.28527e-248	7.53732e-244	0.553866
C	PALM2	6.63717e-248	9.46527e-244	0.273872
C	DHRS3	1.08822e-247	1.55192e-243	0.428241
C	COL27A1	1.23455e-247	1.76059e-243	0.273243
C	PER3	1.42618e-247	2.03387e-243	0.337442
C	2020-09-10	1.73565e-247	2.4752e-243	0.282436
C	DZIP1	3.79233e-247	5.40824e-243	0.305043
C	COX7A1	6.57711e-247	9.37962e-243	0.298442
C	ELMOD3	6.6032e-247	9.41683e-243	0.459824
C	CHST15	2.31762e-246	3.30515e-242	0.359444
C	THRA	2.51324e-246	3.58414e-242	0.356722
C	TSKU	5.00796e-246	7.14186e-242	0.274079
C	GTF2I	1.84622e-245	2.63289e-241	0.470502
C	CYP4V2	2.63061e-245	3.75152e-241	0.397335
C	BACE2	8.78519e-245	1.25286e-240	0.306263
C	PHC1	1.21334e-244	1.73034e-240	0.368102
C	INPPL1	1.38328e-244	1.9727e-240	0.43071
C	NPTXR	1.87806e-244	2.6783e-240	0.258559
C	CBLN2	2.2864e-244	3.26064e-240	0.314068
C	PURA	3.06051e-244	4.3646e-240	0.5847
C	PRICKLE2	3.11839e-244	4.44714e-240	0.273016
C	FGFR3	7.46173e-244	1.06412e-239	0.284478
C	ZBTB37	7.87761e-244	1.12343e-239	0.410909
C	SAMD4B	1.21213e-243	1.72861e-239	0.468369
C	TRIM47	1.26009e-243	1.79701e-239	0.297263
C	RYK	2.03711e-243	2.90512e-239	0.417635
C	KCTD10	2.85508e-243	4.07163e-239	0.382761
C	GOLGA8B	3.27637e-243	4.67244e-239	0.49001
C	FMNL2	5.11064e-243	7.28828e-239	0.363454
C	ASPH	5.67498e-243	8.09309e-239	0.447727
C	SH3BP5	1.15139e-242	1.64199e-238	0.396427
C	ABCC3	2.55112e-242	3.63815e-238	0.448216
C	NAB2	3.10788e-242	4.43215e-238	0.295579
C	NRIP1	7.12983e-242	1.01678e-237	0.458404
C	ZSWIM8	2.64191e-241	3.76763e-237	0.431859
C	SPPL2A	2.43712e-240	3.47557e-236	0.454805
C	MEGF8	4.62923e-240	6.60175e-236	0.310381
C	UBXN2A	9.76666e-240	1.39282e-235	0.45057
C	LINC01550	1.97306e-239	2.81379e-235	0.308148
C	ACIN1	2.69417e-239	3.84215e-235	0.552937
C	NUCKS1	4.06128e-239	5.79179e-235	0.556767
C	LONP2	2.04726e-238	2.91959e-234	0.478017
C	PXDC1	2.2355e-238	3.18805e-234	0.300421
C	ARHGEF40	2.68327e-238	3.82661e-234	0.358182
C	MTSS1L	2.73434e-238	3.89945e-234	0.295621
C	PAM	3.74395e-238	5.33924e-234	0.328203
C	ARHGAP10	7.60141e-238	1.08404e-233	0.364369
C	UBE2G2	2.86854e-237	4.09082e-233	0.569604
C	SLC25A27	2.99814e-237	4.27565e-233	0.275063
C	XRRA1	3.21024e-237	4.57812e-233	0.520393
C	2020-09-02	3.43699e-237	4.9015e-233	0.500607
C	RBBP6	6.72169e-237	9.58581e-233	0.616401
C	SULF1	8.72417e-237	1.24415e-232	0.309623
C	DBN1	9.33977e-237	1.33194e-232	0.279323
C	LUZP1	1.72285e-236	2.45695e-232	0.4127
C	GSTA4	4.33478e-236	6.18183e-232	0.301284
C	ELOVL6	7.14756e-236	1.01931e-231	0.374714
C	LARP6	7.28517e-236	1.03894e-231	0.254521
C	FAM13C	8.73607e-236	1.24585e-231	0.281893
C	C20orf197	1.31645e-235	1.8774e-231	0.285559
C	ERV3-1	1.50191e-235	2.14187e-231	0.454838
C	CAV1	2.0115e-235	2.8686e-231	0.382515
C	AC092683.1	2.03058e-235	2.89582e-231	0.547325
C	KIDINS220	7.13148e-235	1.01702e-230	0.462378
C	ZNF362	8.18567e-235	1.16736e-230	0.394878
C	FAT1	1.68566e-234	2.40393e-230	0.263506
C	CNKSR3	1.80941e-234	2.5804e-230	0.351379
C	RARRES3	3.13655e-234	4.47304e-230	0.392598
C	ZNF638	3.57422e-234	5.09719e-230	0.569599
C	FO393415.1	5.19037e-234	7.40199e-230	0.284729
C	ACTA2	4.69142e-233	6.69043e-229	0.389108
C	ZBED1	6.35055e-233	9.05651e-229	0.437429
C	PDGFA	1.10578e-232	1.57696e-228	0.268606
C	GPSM1	2.3232e-232	3.31311e-228	0.292977
C	CEP112	2.65311e-232	3.7836e-228	0.277221
C	RNF150	7.52317e-232	1.07288e-227	0.258798
C	PTK2	1.14005e-231	1.62582e-227	0.368255
C	FBXO17	2.01449e-231	2.87286e-227	0.2629
C	NSD3	4.33032e-231	6.17547e-227	0.572005
C	PCLO	4.81412e-231	6.86542e-227	0.361527
C	CFLAR	2.1558e-230	3.07439e-226	0.436532
C	CYP27A1	2.25472e-230	3.21546e-226	0.280943
C	SLIT2	2.73213e-230	3.89628e-226	0.294286
C	EVL	4.87153e-230	6.94729e-226	0.45817
C	ADAR	1.47346e-229	2.10131e-225	0.424866
C	ITPRIPL2	2.2107e-229	3.15268e-225	0.417208
C	PDLIM5	4.31067e-229	6.14744e-225	0.364183
C	HSPB1	4.74607e-229	6.76838e-225	0.426436
C	MIR4435-2HG	9.79359e-229	1.39666e-224	0.385676
C	HNRNPH1	1.46969e-228	2.09592e-224	0.560247
C	AFF4	3.5937e-228	5.12497e-224	0.460686
C	MIDN	5.03262e-228	7.17702e-224	0.353131
C	MYOF	8.53019e-228	1.21649e-223	0.312697
C	JRK	1.93208e-227	2.75534e-223	0.416743
C	RBM5	3.21866e-227	4.59014e-223	0.490677
C	ZNF559	3.26811e-227	4.66064e-223	0.372014
C	PSD3	5.35693e-227	7.63952e-223	0.2892
C	NSD1	6.05915e-227	8.64096e-223	0.509219
C	MRI1	6.31078e-227	8.9998e-223	0.463302
C	DYNC2LI1	9.27146e-227	1.3222e-222	0.349948
C	PHC2	9.75703e-227	1.39145e-222	0.306044
C	ZMYM2	1.01963e-226	1.4541e-222	0.533845
C	ZNFX1	2.82987e-226	4.03568e-222	0.336831
C	OSBPL1A	3.46058e-226	4.93514e-222	0.313028
C	PIK3R1	3.64601e-226	5.19957e-222	0.529271
C	RAB13	4.21815e-226	6.01551e-222	0.392028
C	GOLGA6L4	6.73388e-226	9.60319e-222	0.26919
C	TPR	1.03731e-225	1.47931e-221	0.507127
C	DIP2C	1.12901e-225	1.61008e-221	0.290049
C	ACAP3	1.15765e-225	1.65092e-221	0.429908
C	STXBP5	1.30306e-225	1.8583e-221	0.28339
C	CYHR1	3.6888e-225	5.2606e-221	0.451192
C	THUMPD3-AS1	5.92953e-225	8.4561e-221	0.562922
C	CNPY2	1.11592e-224	1.59142e-220	0.51123
C	GOLGA4	1.27685e-224	1.82091e-220	0.64213
C	ERBB2	1.64778e-224	2.3499e-220	0.264198
C	SLF2	3.71611e-224	5.29955e-220	0.503156
C	OSR2	3.88139e-224	5.53525e-220	0.317222
C	TGFBR2	6.20224e-224	8.84502e-220	0.445044
C	RBMX	7.88625e-224	1.12466e-219	0.541279
C	PLS3	8.59512e-224	1.22575e-219	0.278477
C	SPATA20	1.31805e-223	1.87967e-219	0.349396
C	DLG1	1.96602e-223	2.80374e-219	0.486964
C	P3H2	2.21321e-223	3.15625e-219	0.390548
C	PRRC2C	5.84706e-223	8.33849e-219	0.555714
C	PROS1	7.27011e-223	1.03679e-218	0.251963
C	OLFML2A	8.26021e-223	1.17799e-218	0.306447
C	CHRD	1.02208e-222	1.45759e-218	0.260927
C	MSRB3	1.02276e-222	1.45856e-218	0.350228
C	LENG8	1.16624e-222	1.66318e-218	0.561102
C	CARMIL1	1.23819e-222	1.76578e-218	0.321098
C	PCNX4	1.93222e-222	2.75554e-218	0.542927
C	TSHZ2	5.17182e-222	7.37554e-218	0.392517
C	NR2F1-AS1	5.99927e-222	8.55557e-218	0.259233
C	FAM129B	8.29859e-222	1.18346e-217	0.296814
C	NFKB2	1.02298e-221	1.45888e-217	0.407315
C	MAN2C1	1.14395e-221	1.63139e-217	0.473763
C	ARHGAP42	1.62922e-221	2.32343e-217	0.283375
C	PRELP	5.46105e-221	7.788e-217	0.360802
C	RBM6	7.82345e-221	1.1157e-216	0.550153
C	UGGT2	4.26055e-220	6.07598e-216	0.294242
C	CSRP1	5.41061e-220	7.71607e-216	0.353214
C	TMEM37	6.87664e-220	9.80677e-216	0.307341
C	TRIM62	1.42991e-219	2.03919e-215	0.27951
C	SMYD4	1.459e-219	2.08068e-215	0.487691
C	MAGED1	1.8778e-219	2.67793e-215	0.439962
C	MN1	2.14139e-219	3.05383e-215	0.277619
C	CTNNAL1	2.40387e-219	3.42816e-215	0.424604
C	CEPT1	6.09771e-219	8.69594e-215	0.485292
C	RALGAPA1	8.41868e-219	1.20059e-214	0.446463
C	NBPF15	8.57591e-219	1.22301e-214	0.321707
C	QTRT1	1.07131e-218	1.5278e-214	0.430937
C	RPAP2	1.40827e-218	2.00833e-214	0.49739
C	SEC24D	2.44446e-218	3.48604e-214	0.432749
C	HSPA5	7.03229e-218	1.00288e-213	0.571773
C	S1PR1	9.92881e-218	1.41595e-213	0.279174
C	CLSTN3	2.31046e-217	3.29494e-213	0.347885
C	SDCCAG8	3.05279e-217	4.35358e-213	0.481276
C	LTBP1	6.59474e-217	9.40476e-213	0.378425
C	CLEC11A	2.46978e-216	3.52215e-212	0.42186
C	TIMP2	3.70572e-216	5.28473e-212	0.334154
C	RRAS	1.13863e-215	1.6238e-211	0.348201
C	EIF3J-DT	1.81462e-215	2.58784e-211	0.412273
C	LMCD1	3.20648e-215	4.57276e-211	0.278563
C	SLC5A3	3.57369e-215	5.09645e-211	0.590824
C	DTX3	6.84722e-215	9.76482e-211	0.284321
C	STON1	7.02413e-215	1.00171e-210	0.337206
C	ST8SIA1	9.11773e-215	1.30028e-210	0.297902
C	ADAMTS5	1.16736e-214	1.66477e-210	0.286714
C	ZHX1	2.35081e-214	3.35249e-210	0.441909
C	SESN3	3.30548e-214	4.71395e-210	0.423839
C	GTF2IRD2	4.32914e-214	6.17379e-210	0.462102
C	FAM160B2	5.06149e-214	7.21819e-210	0.374181
C	TRIP10	7.56853e-214	1.07935e-209	0.33366
C	BTN3A2	7.7352e-214	1.10312e-209	0.450967
C	KMT2A	1.32922e-213	1.8956e-209	0.567508
C	C5orf15	1.35391e-213	1.93081e-209	0.417288
C	C2CD2	6.71287e-213	9.57323e-209	0.29685
C	KLF10	1.82992e-212	2.60965e-208	0.439596
C	SNX33	1.8555e-212	2.64613e-208	0.251914
C	TRIOBP	1.87019e-212	2.66708e-208	0.408302
C	DDIT4	2.18267e-212	3.1127e-208	0.603135
C	CCDC102B	2.62255e-212	3.74002e-208	0.340579
C	HELZ2	4.79619e-212	6.83985e-208	0.273844
C	SHOX	8.7822e-212	1.25243e-207	0.265942
C	2020-03-06	1.31719e-211	1.87845e-207	0.437587
C	TBL1XR1	1.84535e-211	2.63166e-207	0.492152
C	NDRG2	5.21109e-211	7.43154e-207	0.370258
C	FKBP14	1.14461e-210	1.63232e-206	0.308483
C	PCM1	1.21599e-210	1.73412e-206	0.521215
C	BHLHE41	1.93782e-210	2.76352e-206	0.402982
C	PON2	2.07713e-210	2.96219e-206	0.355569
C	COL7A1	2.38874e-210	3.40658e-206	0.316662
C	GINM1	2.7899e-210	3.97867e-206	0.390678
C	GLG1	3.70172e-210	5.27903e-206	0.491304
C	LINC01436	4.12949e-210	5.88907e-206	0.284181
C	MLLT6	1.09942e-209	1.56788e-205	0.466008
C	UBA7	1.19912e-209	1.71007e-205	0.390539
C	SYNJ2	2.28306e-209	3.25588e-205	0.310247
C	MYLIP	4.27671e-209	6.09902e-205	0.349678
C	ARMCX2	5.74527e-209	8.19333e-205	0.289275
C	HACD3	9.00757e-209	1.28457e-204	0.403114
C	KDELC2	1.39697e-208	1.99222e-204	0.323856
C	PDE4A	2.45485e-208	3.50086e-204	0.341075
C	ACVRL1	3.01241e-208	4.29599e-204	0.250289
C	NABP1	3.61055e-208	5.14901e-204	0.385204
[truncated: 9,754 more rows]

## Sheet: Sheet2
DEGs in LEPRhiCD45low BM-MSCs when comparing with other CD45hi BM-MNCs.
gene	p_val	p_val_adj	avg_logFC	CD marker	surface
CXCL12	0	0	3.67831	no	no
LEPR	0	0	3.40389	CD295	yes
VCAN	0	0	2.85116	no	yes
TF	0	0	2.83515	no	yes
CP	0	0	2.82061	no	yes
CFD	0	0	2.61089	no	no
IGFBP7	0	0	2.56381	no	no
IGFBP5	0	0	2.51596	no	no
FSTL1	0	0	2.51406	no	yes
C1S	0	0	2.51179	no	no
CYP1B1	0	0	2.50259	no	no
MGP	0	0	2.5023	no	no
CHL1	0	0	2.4509	no	yes
COL1A2	0	0	2.44623	no	yes
FMO2	0	0	2.42979	no	no
CALD1	0	0	2.42662	no	no
TFPI	0	0	2.4026	no	yes
DCN	0	0	2.34184	no	yes
FBN1	0	0	2.2852	no	yes
FRZB	0	0	2.2847	no	no
SPARCL1	0	0	2.21933	no	no
IFITM3	0	0	2.21642	no	no
CCDC80	0	0	2.20477	no	yes
PTGDS	0	0	2.20332	no	no
GGT5	0	0	2.17954	no	no
SERPING1	0	0	2.15313	no	yes
PLPP3	0	0	2.13496	no	no
MARCKS	0	0	2.13299	no	no
GAS6	0	0	2.12594	no	no
ABCA8	0	0	2.11821	no	yes
LPL	0	0	2.11801	no	no
TAGLN	0	0	2.11401	no	no
COL6A2	0	0	2.11375	no	yes
VCAM1	0	0	2.09619	CD106	yes
LHFPL6	0	0	2.09594	no	no
COL3A1	0	0	2.08943	no	yes
PDGFRB	0	0	2.06026	CD140b	yes
C1R	0	0	2.05621	no	no
COL6A1	0	0	2.05422	no	yes
FOXC1	0	0	2.04357	no	no
ANGPTL4	0	0	1.96619	no	yes
COL1A1	0	0	1.95007	no	yes
FMO3	0	0	1.94887	no	no
C7	0	0	1.93414	no	no
PCOLCE	0	0	1.93349	no	no
IGFBP3	0	0	1.9172	no	yes
SPRY1	0	0	1.91151	no	no
COL14A1	0	0	1.9002	no	yes
ESM1	0	0	1.87762	no	no
DDR2	0	0	1.87187	CD167b	yes
APOE	0	0	1.86882	no	no
ANGPT1	0	0	1.86057	no	yes
LTBP2	0	0	1.85995	no	no
MDK	0	0	1.84121	no	no
EPAS1	0	0	1.81766	no	no
CDH11	0	0	1.77655	no	yes
BMP5	0	0	1.77457	no	no
PAPPA	0	0	1.76404	no	no
IGFBP4	0	0	1.75771	no	no
RBMS3	0	0	1.7574	no	no
CHRDL1	0	0	1.75185	no	no
CD81	0	0	1.73746	no	no
NTRK2	0	0	1.73215	no	yes
RARRES2	0	0	1.70957	no	no
TSC22D1	0	0	1.70456	no	no
EBF3	0	0	1.70182	no	no
NNMT	0	0	1.6987	no	no
GPM6B	0	0	1.68348	no	yes
LUM	0	0	1.67711	no	yes
CFH	0	0	1.6729	no	yes
TNS3	0	0	1.6706	no	no
TPM1	0	0	1.66839	no	no
FBLN1	0	0	1.66656	no	no
KCNQ1OT1	0	0	1.63515	no	no
MXRA8	0	0	1.6282	no	yes
CAVIN1	0	0	1.62776	no	no
LRP1	0	0	1.61566	CD91	yes
IGFBP2	0	0	1.61486	no	no
EPHX1	0	0	1.61371	no	no
OLFML3	0	0	1.61341	no	yes
CSF1	0	0	1.60793	no	yes
DST	0	0	1.59722	no	no
LEPROT	0	0	1.59556	no	no
XIST	0	0	1.58567	no	no
COL6A3	0	0	1.58474	no	yes
TNC	0	0	1.56728	no	yes
ZFP36L1	0	0	1.56071	no	no
FN1	0	0	1.55485	no	yes
ALDH1A3	0	0	1.54692	no	no
KITLG	0	0	1.54056	no	yes
PDGFRA	0	0	1.53937	CD140a	yes
PMEPA1	0	0	1.53679	no	yes
RHOBTB3	0	0	1.5163	no	no
CARMN	0	0	1.50161	no	no
PCDH18	0	0	1.49934	no	yes
CYBRD1	0	0	1.48151	no	no
CTGF	0	0	1.48105	no	no
ITIH5	0	0	1.47023	no	no
VGLL3	0	0	1.46545	no	no
RAI14	0	0	1.46043	no	no
LAPTM4A	0	0	1.45972	no	no
EMILIN1	0	0	1.45561	no	yes
THBS1	0	0	1.44955	no	no
ENPEP	0	0	1.44443	CD249	no
ISLR	0	0	1.44181	no	yes
FHL1	0	0	1.43969	no	no
SPARC	0	0	1.42765	no	no
NID1	0	0	1.42545	no	no
ABCA6	0	0	1.42496	no	no
NOTCH3	0	0	1.4241	no	no
LGALS3BP	0	0	1.42284	no	yes
IL6ST	0	0	1.40827	CD130	yes
EMP2	0	0	1.39953	no	no
noV2	0	0	1.39457	no	no
ST5	0	0	1.39425	no	no
RUNX1	0	0	1.39329	no	no
MMP2	0	0	1.38749	no	no
LIFR	0	0	1.38138	CD118	yes
GJA1	0	0	1.38039	no	no
SOX4	0	0	1.37471	no	no
FGF7	0	0	1.36764	no	no
TNS2	0	0	1.36511	no	no
AHnoK	0	0	1.36269	no	no
EBF1	0	0	1.35037	no	no
ITGB1	0	0	1.34671	CD29	yes
ADAM28	0	0	1.34473	no	no
HNMT	0	0	1.33861	no	no
SERPINF1	0	0	1.33533	no	yes
EnoH	0	0	1.33494	no	no
FRMD6	0	0	1.33166	no	no
LINC01268	0	0	1.32658	no	no
GMDS	0	0	1.3152	no	no
TRAM1	0	0	1.31379	no	no
SYNPO2	0	0	1.312	no	no
GLDN	0	0	1.3073	no	no
LAMA4	0	0	1.29675	no	yes
APOL6	0	0	1.29129	no	no
ARID5B	0	0	1.28395	no	no
SELENOM	0	0	1.28392	no	no
UACA	0	0	1.27985	no	no
SOCS3	0	0	1.27586	no	no
EPS8	0	0	1.27538	no	no
ERRFI1	0	0	1.27082	no	no
RBMS1	0	0	1.26694	no	no
ALPL	0	0	1.26527	no	yes
MALAT1	0	0	1.26286	no	no
TMEM108	0	0	1.25244	no	no
LAMB1	0	0	1.25237	no	yes
PGF	0	0	1.25074	no	no
ARHGEF10	0	0	1.24243	no	no
SSPN	0	0	1.23187	no	no
BGN	0	0	1.22275	no	yes
PALLD	0	0	1.21711	no	no
TMEM176A	0	0	1.21466	no	no
AKAP12	0	0	1.20557	no	no
TMEM176B	0	0	1.2042	no	no
CSAD	0	0	1.19859	no	no
SVEP1	0	0	1.1949	no	no
MAP4K4	0	0	1.193	no	no
LTBP3	0	0	1.1906	no	yes
GFRA1	0	0	1.18964	no	yes
DMD	0	0	1.18936	no	no
TIMP3	0	0	1.18827	no	no
ECM2	0	0	1.18377	no	no
RIPOR3	0	0	1.18308	no	no
GSN	0	0	1.18027	no	no
WDR86	0	0	1.17843	no	no
ADAMTS9	0	0	1.17552	no	no
OLFML2B	0	0	1.17163	no	yes
SERPINH1	0	0	1.1656	no	no
ITGA1	0	0	1.15381	CD49a	yes
TNFAIP6	0	0	1.15346	no	no
AMOTL2	0	0	1.15339	no	no
ODF2L	0	0	1.14416	no	no
GHR	0	0	1.14075	no	no
LBP	0	0	1.13669	no	no
TMEM150C	0	0	1.12454	no	no
SEPT11	0	0	1.12363	no	no
CDKN1C	0	0	1.12193	no	no
LMO4	0	0	1.12085	no	no
DAAM2	0	0	1.114	no	no
PLEKHH2	0	0	1.10453	no	no
RBP1	0	0	1.10356	no	no
SHPRH	0	0	1.0964	no	no
PLA2R1	0	0	1.09394	no	yes
SPTBN1	0	0	1.08987	no	no
CD63	0	0	1.0895	CD63	yes
FGFR1	0	0	1.08529	CD331	yes
EGR1	0	0	1.08375	no	no
ABCA9	0	0	1.08351	no	no
APOD	0	0	1.08068	no	yes
SGCB	0	0	1.07744	no	yes
ZBTB20	0	0	1.07703	no	no
NFIC	0	0	1.07408	no	no
S100A13	0	0	1.07369	no	no
ID4	0	0	1.07251	no	no
CCBE1	0	0	1.07222	no	no
MT1E	0	0	1.07055	no	no
APBB2	0	0	1.06137	no	no
LIMA1	0	0	1.05656	no	no
C1QTNF1	0	0	1.05401	no	no
FERMT2	0	0	1.05134	no	no
TMEM132C	0	0	1.04673	no	no
PEAK1	0	0	1.04346	no	no
WSB1	0	0	1.03813	no	no
DLC1	0	0	1.03656	no	no
APOB	0	0	1.03551	no	yes
ITGB5	0	0	1.03424	no	yes
THY1	0	0	1.03394	CD90	yes
SLC7A2	0	0	1.0267	no	no
FNDC3B	0	0	1.0157	no	no
STAT2	0	0	1.01478	no	no
SnoI2	0	0	1.01373	no	no
CLU	0	0	1.01114	no	yes
ZFHX4	0	0	1.00768	no	no
ADCY3	0	0	1.00555	no	no
LPP	0	0	0.998867	no	no
ZCCHC24	0	0	0.995626	no	no
PLAC9	0	0	0.994971	no	no
MAML2	0	0	0.992625	no	no
COL5A3	0	0	0.992039	no	yes
ADGRL2	0	0	0.987328	no	no
FTX	0	0	0.983205	no	no
SH3PXD2A	0	0	0.979182	no	no
ENDOD1	0	0	0.973608	no	no
MYL9	0	0	0.963848	no	no
IL1R1	0	0	0.95919	CD121a	yes
HSP90B1	0	0	0.958804	no	no
ARL4C	0	0	0.954845	no	no
ABCA10	0	0	0.952159	no	no
RFTN1	0	0	0.948136	no	no
LMno	0	0	0.947458	no	no
EFEMP1	0	0	0.945848	no	yes
LY6E	0	0	0.943959	no	no
ITGBL1	0	0	0.943516	no	no
SLC1A3	0	0	0.94098	no	no
SHC1	0	0	0.940524	no	no
SLC22A3	0	0	0.938397	no	no
IFI27	0	0	0.936524	no	no
ANXA2	0	0	0.936234	no	no
SLFN5	0	0	0.934324	no	no
TPM2	0	0	0.934198	no	no
MRC2	0	0	0.932343	CD280	yes
NRXN2	0	0	0.931152	no	no
CYGB	0	0	0.930867	no	no
WASF3	0	0	0.929029	no	no
MT2A	0	0	0.927812	no	no
NECAB1	0	0	0.927469	no	no
TMEM50A	0	0	0.925933	no	no
ADGRA2	0	0	0.925318	no	no
NFIB	0	0	0.924339	no	no
TNFRSF1A	0	0	0.924288	CD120a	yes
DSTN	0	0	0.924253	no	no
TIMP4	0	0	0.921971	no	no
SEPT4	0	0	0.915638	no	no
NFIA	0	0	0.913669	no	no
CRIM1	0	0	0.912877	no	yes
CLMP	0	0	0.908803	no	no
VIM	0	0	0.907424	no	no
TEAD1	0	0	0.906225	no	no
PLXND1	0	0	0.904828	no	yes
NGFR	0	0	0.904167	no	no
PNISR	0	0	0.904086	no	no
AKAP9	0	0	0.903595	no	no
MAPK10	0	0	0.902132	no	no
AEBP1	0	0	0.902103	no	yes
MXRA5	0	0	0.895096	no	yes
PARP14	0	0	0.8909	no	no
LTBR	0	0	0.889417	no	yes
FZD8	0	0	0.88861	no	no
LAMC1	0	0	0.886946	no	yes
ANGPTL2	0	0	0.886745	no	yes
CTSO	0	0	0.886251	no	no
CES1	0	0	0.885062	no	no
APP	0	0	0.884665	no	no
HSPG2	0	0	0.883028	no	yes
NKTR	0	0	0.879663	no	no
RCN1	0	0	0.878715	no	no
SLPI	0	0	0.876869	no	no
MGMT	0	0	0.875463	no	no
OSMR	0	0	0.874466	no	yes
SFRP1	0	0	0.874135	no	no
COL5A1	0	0	0.873773	no	yes
MDFI	0	0	0.873722	no	no
DEPP1	0	0	0.87291	no	no
COL16A1	0	0	0.871188	no	no
DDX17	0	0	0.870669	no	no
GABPB1-AS1	0	0	0.870561	no	no
PTPN14	0	0	0.86995	no	no
EFNB1	0	0	0.86488	no	yes
SYNE2	0	0	0.864276	no	no
MMP14	0	0	0.857547	no	no
MYLK	0	0	0.856641	no	no
SIDT2	0	0	0.854002	no	yes
PTPN13	0	0	0.85191	no	no
C1orf122	0	0	0.850276	no	no
LGI4	0	0	0.849256	no	no
NCAM2	0	0	0.847192	no	yes
VEGFC	0	0	0.845414	no	yes
PLEC	0	0	0.844329	no	no
CAMK2D	0	0	0.844217	no	no
FZD1	0	0	0.844137	no	no
CAVIN3	0	0	0.840119	no	no
SLC7A10	0	0	0.838405	no	no
MYO6	0	0	0.838143	no	no
TGFBR3	0	0	0.837531	no	yes
RETREG1	0	0	0.836566	no	no
PGRMC1	0	0	0.836198	no	no
EFEMP2	0	0	0.834451	no	no
CALR	0	0	0.832526	no	yes
PRELP	0	0	0.83016	no	yes
SRPX	0	0	0.829028	no	no
IFI6	0	0	0.827658	no	no
NR2F2	0	0	0.826959	no	no
PXDN	0	0	0.826625	no	yes
POLR2J3.1	0	0	0.824524	no	no
DNM3OS	0	0	0.821212	no	no
MUC20-OT1	0	0	0.819985	no	no
NRP1	0	0	0.818523	CD304	yes
IFI44L	0	0	0.814651	no	no
CPXM1	0	0	0.813526	no	no
LINC00640	0	0	0.810601	no	no
EPB41L2	0	0	0.810368	no	no
GOLGB1	0	0	0.805991	no	no
PCSK5	0	0	0.801414	no	no
N4BP2L2	0	0	0.796674	no	no
NUCKS1	0	0	0.796212	no	no
ENPP2	0	0	0.795707	no	no
CCNL2	0	0	0.79543	no	no
TPBG	0	0	0.79524	no	yes
BICC1	0	0	0.794175	no	no
GABRE	0	0	0.793306	no	no
FUS	0	0	0.791739	no	no
ANK3	0	0	0.790537	no	no
TRABD2B	0	0	0.789222	no	no
COL28A1	0	0	0.787218	no	no
PODN	0	0	0.78488	no	no
MAST4	0	0	0.784443	no	no
SNRNP70	0	0	0.784214	no	no
CD99	0	0	0.783317	no	no
ACADVL	0	0	0.781632	no	no
CEMIP2	0	0	0.780965	no	no
CLIC4	0	0	0.778233	no	no
CTTN	0	0	0.778089	no	no
ZNF503	0	0	0.778053	no	no
RRBP1	0	0	0.775714	no	no
S1PR3	0	0	0.775369	no	yes
GPX8	0	0	0.773196	no	no
SH3D19	0	0	0.772919	no	no
NDN	0	0	0.768059	no	no
CTNND1	0	0	0.767945	no	no
SORBS2	0	0	0.763616	no	no
FBLIM1	0	0	0.762167	no	no
DHRS3	0	0	0.761632	no	no
FKBP9	0	0	0.760412	no	no
PLEKHA5	0	0	0.758732	no	no
EYA1	0	0	0.758064	no	no
SEC31A	0	0	0.757186	no	no
CIRBP	0	0	0.753417	no	no
TIMP1	0	0	0.752565	no	yes
SEMA6D	0	0	0.751548	no	no
FHOD1	0	0	0.749715	no	no
POGZ	0	0	0.749677	no	no
YAP1	0	0	0.749501	no	no
HES4	0	0	0.749215	no	no
MAP7D3	0	0	0.748528	no	no
TNRC6C	0	0	0.747983	no	no
ENG	0	0	0.74748	CD105	yes
NFAT5	0	0	0.747227	no	no
FRMD6-AS1	0	0	0.747076	no	no
TIMP2	0	0	0.745982	no	no
TWIST2	0	0	0.744287	no	no
COL11A1	0	0	0.744191	no	yes
RABGAP1	0	0	0.743373	no	no
C11orf96	0	0	0.741503	no	no
KTN1	0	0	0.740168	no	no
TMEM119	0	0	0.738458	no	no
LUC7L3	0	0	0.738363	no	no
EID1	0	0	0.737664	no	no
EIF4G3	0	0	0.734162	no	no
FLno	0	0	0.733678	no	no
ZEB2	0	0	0.730081	no	no
SATB2	0	0	0.729272	no	no
APOL1	0	0	0.728409	no	no
ADAMTS2	0	0	0.727777	no	no
IGF2BP2	0	0	0.727609	no	no
SLC6A1	0	0	0.726027	no	no
ECHDC2	0	0	0.725818	no	no
ANTXR1	0	0	0.725341	no	yes
PPIC	0	0	0.724828	no	no
HSPA5	0	0	0.723998	no	no
GPR88	0	0	0.723658	no	no
SEPT2	0	0	0.721988	no	no
MYO1C	0	0	0.71933	no	no
GCC2	0	0	0.719271	no	no
SCRN2	0	0	0.718159	no	no
ZKSCAN1	0	0	0.716888	no	no
PRKCA	0	0	0.7148	no	no
TCF7L1	0	0	0.71096	no	no
SERINC1	0	0	0.710949	no	no
PNPLA2	0	0	0.709531	no	no
FST	0	0	0.709209	no	no
SELENBP1	0	0	0.705062	no	no
CTSK	0	0	0.702131	no	no
FMOD	0	0	0.700743	no	no
NRXN3	0	0	0.700041	no	no
AKR1C1	0	0	0.699266	no	no
LAMB2	0	0	0.698667	no	yes
ANKRD11	0	0	0.698638	no	no
PAPSS1	0	0	0.698624	no	no
TGFBR2	0	0	0.698571	no	yes
KIRREL1	0	0	0.697646	no	no
PARVA	0	0	0.69737	no	no
ADM	0	0	0.696993	no	no
TMEM64	0	0	0.695523	no	no
SIX1	0	0	0.69551	no	no
LPIN1	0	0	0.693778	no	no
RSPO1	0	0	0.692468	no	no
USP22	0	0	0.691882	no	no
CYB5R3	0	0	0.691027	no	no
CRISPLD1	0	0	0.690711	no	no
ATN1	0	0	0.690595	no	no
ADIRF	0	0	0.689634	no	no
NCKAP1	0	0	0.688723	no	no
NEAT1	0	0	0.688618	no	no
GATAD1	0	0	0.68669	no	no
PPP1R14A	0	0	0.686405	no	no
TMEM98	0	0	0.685247	no	no
COX7A1	0	0	0.684319	no	no
SELENOP	0	0	0.683971	no	no
FAM43A	0	0	0.68386	no	no
SNED1	0	0	0.683467	no	no
PTPRM	0	0	0.683055	no	yes
BMPER	0	0	0.682571	no	no
ID3	0	0	0.682022	no	no
ANKRD28	0	0	0.681459	no	no
HP1BP3	0	0	0.679241	no	no
PRKAR2B	0	0	0.67916	no	no
VGLL4	0	0	0.678192	no	no
PCYOX1	0	0	0.676163	no	no
TSPAN4	0	0	0.674871	no	no
ARHGAP5	0	0	0.674517	no	no
TXNIP	0	0	0.674197	no	no
TRIM22	0	0	0.673896	no	no
SESN3	0	0	0.672474	no	no
ARGLU1	0	0	0.670728	no	no
CYB5A	0	0	0.670601	no	no
TSPAN3	0	0	0.669884	no	no
CHD9	0	0	0.669411	no	no
TNRC6A	0	0	0.669067	no	no
FAM89A	0	0	0.668801	no	no
SPAG9	0	0	0.668684	no	no
FLRT2	0	0	0.668114	no	yes
FXYD1	0	0	0.667776	no	no
PABPN1	0	0	0.666891	no	no
DCLK1	0	0	0.66391	no	no
TCEAL4	0	0	0.663629	no	no
PLEKHS1	0	0	0.662739	no	no
SPON2	0	0	0.662704	no	no
COL18A1	0	0	0.660962	no	no
PRRC2B	0	0	0.660106	no	no
PMP22	0	0	0.659855	no	no
ARHGAP21	0	0	0.659692	no	no
MBTPS1	0	0	0.659143	no	no
ANK2	0	0	0.657183	no	no
PBX1	0	0	0.656914	no	no
CALU	0	0	0.656907	no	yes
RBFOX2	0	0	0.656705	no	no
PURA	0	0	0.655905	no	no
PDLIM1	0	0	0.654583	no	no
TRIM56	0	0	0.654455	no	no
EPDR1	0	0	0.65395	no	yes
UNC5B	0	0	0.653697	no	yes
ZNF462	0	0	0.652976	no	no
SMOC1	0	0	0.651907	no	no
ADIPOQ	0	0	0.651781	no	no
C19orf66	0	0	0.651518	no	no
CHI3L2	0	0	0.651339	no	no
NME3	0	0	0.65118	no	no
TNFRSF19	0	0	0.650678	no	no
ZNF292	0	0	0.647837	no	no
INSIG2	0	0	0.647254	no	no
STX16	0	0	0.646901	no	no
SCARB2	0	0	0.646117	no	no
FLNB	0	0	0.645704	no	no
DAPK2	0	0	0.643672	no	no
SBF2	0	0	0.642497	no	no
C1RL	0	0	0.642488	no	no
DDHD1	0	0	0.64154	no	no
RASSF8-AS1	0	0	0.639676	no	no
ANXA6	0	0	0.639622	no	no
SON	0	0	0.637998	no	no
PTTG1IP	0	0	0.636136	no	yes
RBM39	0	0	0.635639	no	no
SRSF11	0	0	0.635443	no	no
RARRES3	0	0	0.635389	no	no
GDF7	0	0	0.633637	no	no
SRRM2	0	0	0.631681	no	no
noV3	0	0	0.63133	no	no
RBM43	0	0	0.631222	no	no
EGFR	0	0	0.630244	no	yes
TBC1D16	0	0	0.629483	no	no
RUFY3	0	0	0.629418	no	no
NFE2L1	0	0	0.629034	no	no
ZNF117	0	0	0.628861	no	no
NORAD	0	0	0.627188	no	no
RIF1	0	0	0.625655	no	no
ATP2B4	0	0	0.625645	no	no
KANK2	0	0	0.624516	no	no
GABPB2	0	0	0.621634	no	no
MEIS2	0	0	0.621405	no	no
FAM114A1	0	0	0.620886	no	no
MT1M	0	0	0.620654	no	no
ZNF618	0	0	0.620076	no	no
noV1	0	0	0.619926	no	no
ROCK2	0	0	0.619889	no	no
SMAD5	0	0	0.618437	no	no
TUSC3	0	0	0.61788	no	no
STAT3	0	0	0.617607	no	no
ASPA	0	0	0.616482	no	no
FAT3	0	0	0.614239	no	yes
ASH1L	0	0	0.613798	no	no
FARP1	0	0	0.613365	no	no
MCFD2	0	0	0.610866	no	no
PTX3	0	0	0.61	no	no
NFATC4	0	0	0.609858	no	no
EEA1	0	0	0.609336	no	no
P3H2	0	0	0.60886	no	no
ABI2	0	0	0.608248	no	no
ANKRD50	0	0	0.607137	no	no
MUM1	0	0	0.606973	no	no
ACSM5	0	0	0.605922	no	no
FAM13A	0	0	0.605545	no	no
LOX	0	0	0.602328	no	yes
WWTR1	0	0	0.601873	no	no
MT-ND1	0	0	0.60163	no	no
HES1	0	0	0.600414	no	no
MICALL2	0	0	0.600166	no	no
PLSCR4	0	0	0.598836	no	no
TCF7L2	0	0	0.598723	no	no
SCUBE1	0	0	0.597343	no	no
SESTD1	0	0	0.596185	no	no
PDZD2	0	0	0.595265	no	no
MIRLET7BHG	0	0	0.595008	no	no
TRIM8	0	0	0.594372	no	no
AC245297.3	0	0	0.594242	no	no
CAV1	0	0	0.594197	no	no
SMARCA1	0	0	0.594193	no	no
VWA1	0	0	0.592956	no	no
IRX3	0	0	0.592923	no	no
BMPR2	0	0	0.592472	no	yes
EHD2	0	0	0.59171	no	no
DTWD1	0	0	0.591454	no	no
CEBPD	0	0	0.589322	no	no
SPATA6	0	0	0.588469	no	no
TCAF1	0	0	0.586558	no	no
COL5A2	0	0	0.586478	no	yes
CD151	0	0	0.583131	CD151	no
HLA-A	0	0	0.581917	no	yes
MPRIP	0	0	0.581785	no	no
GPX3	0	0	0.581662	no	no
ZNF703	0	0	0.581082	no	no
CSNK1E	0	0	0.580504	no	no
FRMD4A	0	0	0.580078	no	no
HACD3	0	0	0.578112	no	no
HTRA1	0	0	0.577623	no	no
IFITM1	0	0	0.577395	no	no
ZNF83	0	0	0.577269	no	no
CRNDE	0	0	0.575836	no	no
CTSF	0	0	0.575551	no	no
NF1	0	0	0.575511	no	no
SKI	0	0	0.575382	no	no
XAF1	0	0	0.57526	no	no
MLH3	0	0	0.574906	no	no
MYLIP	0	0	0.574794	no	no
SPPL2A	0	0	0.574679	no	yes
ENC1	0	0	0.573372	no	no
AR	0	0	0.573175	no	no
WLS	0	0	0.572612	no	no
RIMKLB	0	0	0.570554	no	no
VEZT	0	0	0.569594	no	no
GINM1	0	0	0.568444	no	no
CNN3	0	0	0.56824	no	no
ITPRIPL2	0	0	0.566227	no	no
ACO1	0	0	0.566009	no	no
MAGED2	0	0	0.565494	no	no
PLPP1	0	0	0.564964	no	no
HOXA10	0	0	0.563671	no	no
H6PD	0	0	0.563586	no	no
ZBED1	0	0	0.561993	no	no
CAV2	0	0	0.561985	no	no
ACACB	0	0	0.561227	no	no
UBXN2A	0	0	0.560365	no	no
ARHGEF17	0	0	0.557403	no	no
TPST1	0	0	0.556312	no	no
RYK	0	0	0.556191	no	yes
TBC1D2B	0	0	0.555775	no	no
PLEKHH3	0	0	0.554877	no	no
OBSL1	0	0	0.554577	no	no
IGFBP6	0	0	0.553982	no	no
BCLAF3	0	0	0.553615	no	no
DSE	0	0	0.553084	no	no
PDE1A	0	0	0.55117	no	no
MED13L	0	0	0.550683	no	no
GOLGA8A	0	0	0.550242	no	no
FKBP10	0	0	0.549934	no	no
SORBS3	0	0	0.548118	no	no
SFRP5	0	0	0.547215	no	no
PDE4DIP	0	0	0.546135	no	no
HGSnoT	0	0	0.546027	no	no
SDC3	0	0	0.545838	no	no
IFI44	0	0	0.545175	no	no
GnoI1	0	0	0.544293	no	no
MFGE8	0	0	0.544012	no	yes
GABBR1	0	0	0.543954	no	no
MT-ND4	0	0	0.543443	no	no
PLOD2	0	0	0.543063	no	no
TLCD2	0	0	0.540357	no	no
MT-CYB	0	0	0.539881	no	no
OLFML2A	0	0	0.539	no	yes
SLIT3	0	0	0.53883	no	yes
KLHL36	0	0	0.535096	no	no
PHGDH	0	0	0.531754	no	no
AC007388.1	0	0	0.531657	no	no
ANKIB1	0	0	0.531562	no	no
CTSL	0	0	0.530972	no	no
SELENON	0	0	0.530127	no	no
TDO2	0	0	0.527966	no	no
MT-ND3	0	0	0.527816	no	no
SPATS2L	0	0	0.527641	no	no
CLSTN2	0	0	0.527477	no	no
HFE	0	0	0.526526	no	yes
DLG5	0	0	0.526464	no	no
AP002884.1	0	0	0.525125	no	no
STIM1	0	0	0.525089	no	yes
PDLIM5	0	0	0.523904	no	no
ZFHX3	0	0	0.52335	no	no
CHST3	0	0	0.522674	no	no
SLC2A10	0	0	0.522394	no	no
PAM	0	0	0.522235	no	no
JAM3	0	0	0.521555	no	yes
NFIX	0	0	0.520757	no	no
NUPR1	0	0	0.518268	no	no
Gno11	0	0	0.517841	no	no
SRGAP1	0	0	0.517593	no	no
KCNE4	0	0	0.516526	no	no
PLIN1	0	0	0.514933	no	no
RUNX1T1	0	0	0.514265	no	no
PIEZO1	0	0	0.512182	no	no
BMP1	0	0	0.511975	no	yes
AL034417.2	0	0	0.511858	no	no
SMARCD3	0	0	0.511182	no	no
SUN1	0	0	0.51109	no	no
OSBPL10	0	0	0.510573	no	no
HERC4	0	0	0.510429	no	no
GZMK	0	0	0.508658	no	no
TNFAIP2	0	0	0.507659	no	no
NCKAP5	0	0	0.507576	no	no
LIMCH1	0	0	0.506245	no	no
DMWD	0	0	0.505512	no	no
MMD	0	0	0.505134	no	no
ITGAV	0	0	0.504944	CD51	yes
BDH2	0	0	0.503989	no	no
ADH1B	0	0	0.502861	no	no
LINC02381	0	0	0.502471	no	no
GALNT11	0	0	0.50196	no	no
IL11RA	0	0	0.501183	no	no
CEP126	0	0	0.500898	no	no
BCL9L	0	0	0.500035	no	no
CCDC170	0	0	0.4995	no	no
TNKS1BP1	0	0	0.498735	no	no
GAREM1	0	0	0.498695	no	no
KIAA1109	0	0	0.497529	no	no
KDELC2	0	0	0.49599	no	no
COL4A1	0	0	0.494411	no	no
PKD1	0	0	0.494141	no	no
EPB41L4B	0	0	0.493938	no	no
NMT2	0	0	0.491864	no	no
MARVELD1	0	0	0.490805	no	no
RCN3	0	0	0.489611	no	no
KAZN	0	0	0.489329	no	no
BMPR1A	0	0	0.488499	no	no
AL391807.1	0	0	0.488421	no	no
GNG12	0	0	0.48677	no	no
TGFB1I1	0	0	0.486573	no	no
STXBP1	0	0	0.486407	no	no
FCGRT	0	0	0.484043	no	yes
HOXC6	0	0	0.483859	no	no
MAN1C1	0	0	0.483575	no	no
OSR2	0	0	0.483435	no	no
STON1	0	0	0.482433	no	no
SNTB2	0	0	0.482065	no	no
CORO6	0	0	0.481193	no	no
TENM4	0	0	0.480792	no	no
MAP4K3	0	0	0.480155	no	no
SH3BP5	0	0	0.478233	no	no
AHDC1	0	0	0.477908	no	no
SOX9	0	0	0.476872	no	no
NT5E	0	0	0.476295	CD73	yes
PTPRG	0	0	0.475242	no	yes
GLI3	0	0	0.475072	no	no
TLN2	0	0	0.474333	no	no
DSEL	0	0	0.474082	no	no
TSKU	0	0	0.473322	no	no
SOCS2	0	0	0.472629	no	no
ADD3	0	0	0.470852	no	no
PEAR1	0	0	0.470851	no	yes
ADARB1	0	0	0.469854	no	no
SLC9A3R2	0	0	0.469659	no	no
JAG1	0	0	0.468716	CD339	yes
NDRG2	0	0	0.468439	no	no
MSRB3	0	0	0.468191	no	no
LPAR6	0	0	0.467527	no	no
TMEM47	0	0	0.467284	no	no
CD200	0	0	0.466428	CD200	yes
DOCK7	0	0	0.466426	no	no
OSBPL1A	0	0	0.464604	no	no
MCC	0	0	0.464551	no	no
KCTD10	0	0	0.464263	no	no
NBL1	0	0	0.463264	no	no
PPARG	0	0	0.46259	no	no
MYO1B	0	0	0.462536	no	no
CDC42BPB	0	0	0.459861	no	no
FZD5	0	0	0.459832	no	no
PLS3	0	0	0.458003	no	no
PLEKHG2	0	0	0.457685	no	no
CRELD1	0	0	0.457432	no	no
GEM	0	0	0.456579	no	no
HK2	0	0	0.455096	no	no
THRA	0	0	0.454529	no	no
PDE1C	0	0	0.454287	no	no
PARD3	0	0	0.453677	no	no
LRP3	0	0	0.453432	no	no
RGS3	0	0	0.453277	no	no
TIAM2	0	0	0.452647	no	no
ADAMTS9-AS2	0	0	0.451977	no	no
CD248	0	0	0.446147	no	no
DYNC2H1	0	0	0.445415	no	yes
VASN	0	0	0.445107	no	yes
MXRA7	0	0	0.444478	no	no
HIP1	0	0	0.44356	no	no
RXRA	0	0	0.442671	no	no
GPC4	0	0	0.441213	no	yes
FILIP1	0	0	0.440453	no	no
PREX2	0	0	0.439783	no	no
CERCAM	0	0	0.439514	no	no
TRIP6	0	0	0.439372	no	no
FNDC1	0	0	0.439219	no	no
PLIN4	0	0	0.438192	no	no
PTGFRN	0	0	0.437166	CD315	yes
BOC	0	0	0.434541	no	no
RAPGEF4	0	0	0.434357	no	no
MAP1LC3A	0	0	0.434154	no	no
APOL4	0	0	0.4336	no	no
NRBP2	0	0	0.431814	no	no
PTGFR	0	0	0.4276	no	no
SCD5	0	0	0.42699	no	no
CRISPLD2	0	0	0.425608	no	no
NEO1	0	0	0.425382	no	yes
SLC4A4	0	0	0.425308	no	no
FZD7	0	0	0.42504	no	no
C1RL-AS1	0	0	0.423749	no	no
CMTM8	0	0	0.423177	no	no
DOCK1	0	0	0.422238	no	no
EDNRB	0	0	0.422077	no	no
DENND2A	0	0	0.421133	no	no
NLGN4X	0	0	0.420291	no	yes
PLCE1	0	0	0.419713	no	no
NPR3	0	0	0.418903	no	yes
HEPH	0	0	0.418105	no	no
IL34	0	0	0.41787	no	no
CRYAB	0	0	0.415396	no	no
AC048341.1	0	0	0.415295	no	no
ALDH7A1	0	0	0.414281	no	no
LOXL1	0	0	0.41386	no	no
INHBB	0	0	0.413287	no	no
MAF	0	0	0.413179	no	no
NID2	0	0	0.41276	no	yes
TJP1	0	0	0.412374	no	no
COL4A2	0	0	0.412117	no	no
PDK4	0	0	0.412092	no	no
ADAMTSL3	0	0	0.410988	no	no
PDGFRL	0	0	0.410885	no	no
ZNF608	0	0	0.410296	no	no
ACVR2A	0	0	0.410147	no	yes
AP000550.1	0	0	0.409042	no	no
RND3	0	0	0.40859	no	no
PTPN12	0	0	0.408192	no	no
KREMEN1	0	0	0.407248	no	no
TENM2	0	0	0.406984	no	no
BACE1	0	0	0.406932	no	yes
STARD13	0	0	0.406127	no	no
COPZ2	0	0	0.405428	no	no
LINC02384	0	0	0.405002	no	no
SYDE1	0	0	0.404009	no	no
PDZRN4	0	0	0.40396	no	no
TMEM37	0	0	0.40342	no	no
GPR153	0	0	0.401946	no	no
PPFIBP1	0	0	0.400818	no	no
RORB	0	0	0.40055	no	no
ADAMTS10	0	0	0.400478	no	no
ATP9A	0	0	0.399447	no	no
MICU3	0	0	0.39899	no	no
LINC01836	0	0	0.398828	no	no
PID1	0	0	0.398343	no	no
DYNC2LI1	0	0	0.398251	no	no
TLR3	0	0	0.397669	CD283	yes
PFN2	0	0	0.39737	no	no
ACTN1	0	0	0.397351	no	yes
GSTA4	0	0	0.395645	no	no
INTU	0	0	0.394773	no	no
ARMCX2	0	0	0.394137	no	no
ADGRA3	0	0	0.39323	no	no
NINL	0	0	0.391059	no	no
PLEKHA4	0	0	0.390261	no	no
LRRC4C	0	0	0.390082	no	no
ZNF532	0	0	0.389049	no	no
BCAR1	0	0	0.388976	no	no
FKBP7	0	0	0.386543	no	no
COL12A1	0	0	0.386526	no	yes
RBPMS	0	0	0.386512	no	no
UNC5C	0	0	0.384676	no	yes
ARHGAP6	0	0	0.382101	no	no
SYNPO	0	0	0.381169	no	no
WFS1	0	0	0.379546	no	no
TSPAN18	0	0	0.378488	no	no
RFTN2	0	0	0.377461	no	no
AFAP1	0	0	0.377195	no	no
PCSK6	0	0	0.376769	no	no
CYP4X1	0	0	0.376641	no	no
PLN	0	0	0.376525	no	no
SEMA4C	0	0	0.375938	no	yes
FADS3	0	0	0.375642	no	no
S100A16	0	0	0.375635	no	no
MYOM1	0	0	0.37527	no	no
LARP6	0	0	0.374398	no	no
AASS	0	0	0.374329	no	no
FAM13C	0	0	0.373586	no	no
SULF1	0	0	0.37201	no	no
RNF180	0	0	0.371909	no	no
SMOC2	0	0	0.371332	no	no
GPRC5B	0	0	0.370101	no	no
CNTN1	0	0	0.370004	no	yes
RNF207	0	0	0.369601	no	no
AKR1C2	0	0	0.369511	no	no
SCML1	0	0	0.367051	no	no
MPDZ	0	0	0.363962	no	no
MN1	0	0	0.362347	no	no
LPIN3	0	0	0.362226	no	no
WTIP	0	0	0.362046	no	no
ARHGEF25	0	0	0.361455	no	no
SEPT10	0	0	0.361421	no	no
IL17RC	0	0	0.359671	no	no
SLIT2	0	0	0.359652	no	yes
ABCC9	0	0	0.358538	no	no
IL7	0	0	0.358421	no	no
EFS	0	0	0.352843	no	no
TBX15	0	0	0.351433	no	no
RGMB	0	0	0.34982	no	no
FAM110B	0	0	0.349183	no	no
ROR2	0	0	0.347109	no	yes
PSD3	0	0	0.346658	no	no
PROS1	0	0	0.346185	no	no
SOBP	0	0	0.345432	no	no
CACHD1	0	0	0.344563	no	yes
DYNC1I1	0	0	0.344349	no	no
NECTIN2	0	0	0.340797	no	no
RGL3	0	0	0.339957	no	no
ACSS3	0	0	0.339265	no	no
PTH1R	0	0	0.339206	no	no
OLFML1	0	0	0.334547	no	no
CDC42EP1	0	0	0.332808	no	no
EGFLAM	0	0	0.331752	no	no
MOCS1	0	0	0.325137	no	no
LOXL2	0	0	0.323932	no	no
HOXC9	0	0	0.322704	no	no
RHBDF1	0	0	0.322448	no	no
MSX1	0	0	0.3213	no	no
DZIP1	0	0	0.31919	no	no
P3H4	0	0	0.315203	no	no
FAM84A	0	0	0.311913	no	no
ST6GAL2	0	0	0.311061	no	no
CDO1	0	0	0.308953	no	no
LRP6	0	0	0.302908	no	no
TSPAN6	0	0	0.298314	no	no
ZNF423	0	0	0.298307	no	no
MARK1	0	0	0.291369	no	no
MEIS3	0	0	0.28903	no	no
RTN4RL1	0	0	0.284189	no	no
ARHGAP28	0	0	0.283697	no	no
TPT1	0	0	-0.65703	no	no
FAU	0	0	-0.873901	no	no
ACTB	0	0	-0.939228	no	no
OAZ1	0	0	-0.979092	no	no
H3F3A	0	0	-1.14114	no	no
FYB1	0	0	-1.26687	no	no
ARPC3	0	0	-1.2706	no	no
RAC2	0	0	-1.27328	no	no
EVI2B	0	0	-1.29582	no	no
LSP1	0	0	-1.29698	no	no
ATP5F1E	0	0	-1.31781	no	no
HCST	0	0	-1.34931	no	no
LAPTM5	0	0	-1.41193	no	no
PTPRC	0	0	-1.4476	CD45	yes
SH3BGRL3	0	0	-1.46292	no	no
NCF1	0	0	-1.54082	no	no
CORO1A	0	0	-1.55706	no	no
LCP1	0	0	-1.56344	no	no
CYBB	0	0	-1.65885	no	yes
LST1	0	0	-1.81065	no	no
TYROBP	0	0	-1.87929	no	no
ALOX5AP	0	0	-1.96119	no	no
FCER1G	0	0	-1.9671	no	no
MNDA	0	0	-2.14049	no	no
S100A4	0	0	-2.44622	no	no
SLC25A27	6.5698e-308	9.36919e-304	0.290857	no	no
SLC25A36	8.35648e-308	1.19172e-303	0.610836	no	no
SMAD6	1.38478e-307	1.97483e-303	0.28755	no	no
OGA	5.29735e-307	7.55455e-303	0.552561	no	no
PLA2G16	5.44746e-307	7.76863e-303	0.466794	no	no
CCDC14	6.41629e-307	9.15027e-303	0.64876	no	no
SALL4	2.50454e-306	3.57173e-302	0.346219	no	no
DYNC1H1	1.06544e-305	1.51942e-301	0.632009	no	no
PRSS23	1.26203e-305	1.79978e-301	0.415497	no	yes
PTMS	1.34738e-305	1.9215e-301	0.51696	no	no
EVA1B	1.38552e-305	1.97589e-301	0.435907	no	no
VMP1	2.28843e-305	3.26353e-301	0.557442	no	no
HSPB1	8.55732e-305	1.22036e-300	0.500458	no	no
EXOC3L4	1.03315e-304	1.47337e-300	0.286858	no	no
UCP2	1.10042e-304	1.56931e-300	-1.06674	no	no
CCL2	1.43297e-304	2.04357e-300	0.557945	no	no
ANPEP	2.79524e-304	3.9863e-300	0.286372	CD13	yes
UBR5	6.63611e-304	9.46375e-300	0.577535	no	no
TSPYL2	7.27545e-304	1.03755e-299	0.506769	no	no
RNF150	1.07624e-303	1.53483e-299	0.312385	no	no
SNX33	1.82331e-303	2.60022e-299	0.31624	no	no
NR2F1	2.49503e-303	3.55817e-299	0.332679	no	no
ASPH	5.15544e-303	7.35217e-299	0.528784	no	no
CD37	8.35741e-303	1.19185e-298	-1.20228	CD37	no
ARHGEF28	1.8602e-302	2.65283e-298	0.330291	no	no
SEPT8	2.07821e-302	2.96374e-298	0.364005	no	no
HOXC8	2.17728e-302	3.10502e-298	0.322162	no	no
IKZF1	5.21558e-302	7.43794e-298	-0.958058	no	no
CPLANE1	4.96642e-301	7.08262e-297	0.522973	no	no
ZNF280D	5.84127e-301	8.33024e-297	0.495093	no	no
ADAMDEC1	2.03945e-300	2.90846e-296	0.390351	no	no
SCARA3	3.09131e-300	4.40852e-296	0.282788	no	no
BOK	6.16122e-300	8.78651e-296	0.277064	no	no
PHLDA3	6.34312e-300	9.04592e-296	0.296357	no	no
CRTAP	8.19677e-300	1.16894e-295	0.60359	no	yes
RnoSE4	2.0549e-299	2.93049e-295	0.364283	no	no
PHLDB1	3.54969e-299	5.06221e-295	0.358822	no	no
MACF1	6.89291e-299	9.82997e-295	0.576975	no	no
CAMSAP2	7.32025e-299	1.04394e-294	0.334064	no	no
PXDC1	9.48584e-299	1.35278e-294	0.342814	no	no
DDX5	1.00192e-298	1.42884e-294	0.627927	no	no
KLF9	1.03672e-298	1.47846e-294	0.437614	no	no
FBXL7	2.38067e-298	3.39507e-294	0.309271	no	no
RPL39	1.10235e-297	1.57206e-293	-0.778772	no	no
SNX21	3.25039e-297	4.63538e-293	0.32714	no	no
ERBB2	3.46721e-297	4.94459e-293	0.293589	CD340	yes
LTBP4	7.06089e-297	1.00695e-292	0.430587	no	no
NLGN2	6.00469e-296	8.56329e-292	0.283014	no	yes
TEAD2	7.3174e-296	1.04353e-291	0.286269	no	no
PFN1	2.31732e-294	3.30473e-290	-1.12935	no	no
CEBPA	6.36391e-294	9.07557e-290	0.45138	no	no
TANK	8.45403e-294	1.20563e-289	0.465035	no	no
CHD6	1.4791e-293	2.10934e-289	0.514921	no	no
CYBA	1.77815e-293	2.53582e-289	-1.12268	no	no
ARPC5	1.28446e-292	1.83177e-288	-1.35874	no	no
SGCE	3.1447e-292	4.48466e-288	0.398642	no	yes
MAGED1	9.15368e-292	1.30541e-287	0.559521	no	no
PTPRK	2.50872e-291	3.57769e-287	0.304401	no	yes
SNX7	2.69627e-291	3.84516e-287	0.268872	no	no
LENG8	3.82099e-291	5.44911e-287	0.575641	no	no
PCGF2	5.42149e-291	7.73159e-287	0.288187	no	no
ZNF362	1.12667e-290	1.60674e-286	0.439299	no	no
FBXO17	1.26432e-290	1.80304e-286	0.302088	no	no
CACno2D1	2.22476e-290	3.17273e-286	0.265813	no	yes
NDRG1	4.57241e-290	6.52071e-286	0.587561	no	no
CXCR4	7.25169e-290	1.03416e-285	-1.25601	no	no
PCED1A	8.02136e-290	1.14393e-285	0.416389	no	no
EMP1	8.65822e-290	1.23475e-285	0.428565	no	no
C20orf197	1.29185e-289	1.84231e-285	0.289517	no	no
GOLGA2	1.59341e-289	2.27236e-285	0.542185	no	no
WWC2	3.33414e-289	4.75482e-285	0.340413	no	no
H2AFJ	3.62436e-289	5.1687e-285	0.556447	no	no
PRICKLE2	8.11873e-289	1.15781e-284	0.26757	no	no
PLD1	1.20778e-288	1.72242e-284	0.326438	no	no
PHF14	1.35672e-288	1.93481e-284	0.602152	no	no
RTL8C	6.49277e-288	9.25934e-284	0.451222	no	no
NMB	1.23392e-287	1.7597e-283	0.403516	no	no
BACE2	2.22172e-287	3.16839e-283	0.341658	no	no
LTBP1	5.98492e-287	8.53509e-283	0.442145	no	yes
EMID1	1.1044e-286	1.57499e-282	0.349904	no	no
APLNR	1.12826e-286	1.60901e-282	0.316815	no	yes
VAMP8	2.2457e-286	3.2026e-282	-1.27246	no	no
MIR193BHG	1.27756e-285	1.82193e-281	0.295315	no	no
RSPO3	5.57286e-285	7.94746e-281	0.321058	no	no
C2orf40	5.79255e-285	8.26075e-281	0.407199	no	no
SPATA18	7.01331e-285	1.00017e-280	0.307911	no	no
NR1H3	5.55083e-284	7.91604e-280	0.401542	no	no
CTNNB1	7.29389e-284	1.04018e-279	0.540186	no	no
SAMD4B	2.56953e-283	3.6644e-279	0.505296	no	no
PDIA3	4.66935e-283	6.65895e-279	0.611221	no	no
PRDX4	1.55556e-282	2.21838e-278	0.555909	no	no
MYO18A	4.61521e-282	6.58175e-278	0.451608	no	no
SIX2	4.84898e-282	6.91514e-278	0.262116	no	no
LRRC32	2.26068e-281	3.22395e-277	0.26556	no	yes
EFno1	4.70961e-281	6.71638e-277	0.278276	no	yes
MIR503HG	4.73052e-281	6.74619e-277	0.323863	no	no
UBA52	6.5722e-281	9.37261e-277	-0.81069	no	no
MYOF	4.90913e-280	7.00091e-276	0.381128	no	yes
LINC00685	1.21985e-279	1.73962e-275	0.559324	no	no
TMEM204	3.58919e-279	5.11854e-275	0.313977	no	no
TRIM2	4.51986e-279	6.44577e-275	0.310426	no	no
SRPX2	1.20703e-278	1.72135e-274	0.279221	no	no
KLF8	1.31223e-278	1.87138e-274	0.342417	no	no
EFHD1	2.32427e-278	3.31464e-274	0.29824	no	no
CD53	2.61755e-278	3.73288e-274	-0.961136	CD53	no
LINC01550	7.53757e-278	1.07493e-273	0.315702	no	no
METRN	9.91292e-278	1.41368e-273	0.361116	no	no
AC068888.1	1.01573e-277	1.44853e-273	0.307232	no	no
EPHX2	1.35984e-277	1.93927e-273	0.315732	no	no
ADCY6	2.13896e-277	3.05037e-273	0.282524	no	no
IFI16	3.01591e-277	4.30099e-273	0.52726	no	no
MARC2	3.6144e-277	5.15449e-273	0.274015	no	no
WDR60	5.7762e-277	8.23744e-273	0.507926	no	no
PDLIM7	5.79132e-277	8.25901e-273	0.342432	no	no
PCLO	7.19975e-277	1.02676e-272	0.331448	no	no
CPD	1.32439e-276	1.88871e-272	0.315999	no	yes
PWWP2A	2.3044e-276	3.2863e-272	0.497762	no	no
MIR646HG	3.38494e-276	4.82726e-272	0.272664	no	no
TIA1	3.72399e-276	5.31078e-272	0.547972	no	no
HLA-B	4.03436e-276	5.7534e-272	0.513754	no	yes
TPR	8.05342e-276	1.1485e-271	0.589835	no	no
CHRD	2.24492e-275	3.20149e-271	0.279058	no	no
RPS14	2.76573e-275	3.9442e-271	-0.98048	no	no
BTN3A2	2.88279e-275	4.11114e-271	0.532717	no	no
MTSS1L	3.75024e-275	5.34821e-271	0.283817	no	no
NPEPL1	7.30928e-275	1.04238e-270	0.395341	no	no
ATRX	8.0145e-275	1.14295e-270	0.577972	no	no
A4GALT	8.3113e-275	1.18527e-270	0.293252	no	no
ATXN2	3.36128e-274	4.79352e-270	0.535998	no	no
PPP2R3A	5.97078e-274	8.51493e-270	0.283415	no	no
DPY19L4	6.07687e-274	8.66623e-270	0.37741	no	no
METTL7A	6.65832e-274	9.49543e-270	0.605287	no	no
GBP1	1.81842e-273	2.59325e-269	0.397984	no	no
C5orf38	6.25337e-273	8.91793e-269	0.278739	no	no
ACTA2	7.70986e-273	1.0995e-268	0.506079	no	no
GTF2I	1.224e-272	1.74554e-268	0.425064	no	no
DYNC1I2	2.11151e-272	3.01122e-268	0.522413	no	no
CCL28	2.5363e-272	3.61702e-268	0.376736	no	no
GSE1	5.81242e-272	8.28909e-268	0.475915	no	no
DIP2C	7.16568e-272	1.0219e-267	0.287214	no	no
CORO2B	1.10399e-271	1.57439e-267	0.256507	no	no
NR2F2-AS1	2.99746e-271	4.27468e-267	0.27597	no	no
ACVRL1	5.05105e-271	7.2033e-267	0.298904	no	no
ERAP2	6.25178e-271	8.91566e-267	0.5096	no	no
PTGR1	1.68424e-270	2.40189e-266	0.362179	no	no
ZBTB4	5.48607e-270	7.82369e-266	0.431345	no	no
PCBP4	9.951e-270	1.41911e-265	0.312756	no	no
MEST	1.88776e-269	2.69213e-265	0.36789	no	no
CYP4V2	5.25364e-269	7.49221e-265	0.395377	no	no
NR2F1-AS1	5.53364e-269	7.89152e-265	0.270696	no	no
ACVR1	6.05753e-269	8.63864e-265	0.336402	no	yes
BEX3	1.26325e-268	1.80152e-264	0.336945	no	no
CEP290	1.99458e-268	2.84447e-264	0.49323	no	no
RPL30	4.03012e-268	5.74736e-264	-0.847311	no	no
MID1	4.65365e-268	6.63657e-264	0.290958	no	no
ZHX1	1.60033e-267	2.28223e-263	0.508938	no	no
TSPAN9	1.72481e-267	2.45975e-263	0.257185	no	no
S100A9	2.73937e-267	3.90661e-263	-2.99987	no	no
EXT2	3.25524e-267	4.6423e-263	0.368834	no	no
MAP4	4.05225e-267	5.77891e-263	0.520586	no	no
ADGRL1	9.19167e-267	1.31082e-262	0.288886	no	no
CTNno1	1.2898e-266	1.83938e-262	0.509414	no	no
TBL1XR1	5.82214e-266	8.30295e-262	0.540389	no	no
ARHGDIB	1.37436e-265	1.95997e-261	-1.1491	no	no
MPZL1	2.8986e-265	4.1337e-261	0.521946	no	yes
MYL6	4.12527e-265	5.88305e-261	-0.969602	no	no
COL21A1	4.83882e-265	6.90064e-261	0.306818	no	no
RDX	3.52317e-264	5.0244e-260	0.552922	no	no
ZNF302	3.74549e-264	5.34144e-260	0.483395	no	no
ELOVL6	6.74965e-264	9.62567e-260	0.391553	no	no
CSRNP3	8.26854e-264	1.17918e-259	0.273048	no	no
RPS15A	1.17054e-263	1.66931e-259	-0.878681	no	no
TSC2	1.24123e-263	1.77012e-259	0.510603	no	no
FAM20A	1.94508e-263	2.77387e-259	0.346011	no	no
RPL28	1.49233e-262	2.12821e-258	-0.826803	no	no
RAB31	1.88998e-262	2.6953e-258	0.285646	no	no
LYZ	3.98874e-262	5.68834e-258	-2.67069	no	no
RPLP1	4.72084e-262	6.73238e-258	-0.900598	no	no
TNFSF10	2.36784e-261	3.37678e-257	0.328424	no	no
NRP2	5.91606e-261	8.4369e-257	0.409637	no	yes
PIK3R1	5.01826e-260	7.15654e-256	0.551889	no	no
CDC42BPA	5.09561e-260	7.26685e-256	0.413732	no	no
HSD11B1	1.08242e-259	1.54364e-255	0.32758	no	no
ADAR	1.41418e-259	2.01676e-255	0.391882	no	no
BMP4	1.47588e-259	2.10476e-255	0.277814	no	no
NBPF15	1.69879e-259	2.42265e-255	0.3415	no	no
IRS1	1.85111e-259	2.63987e-255	0.251299	no	no
S100A12	2.29858e-259	3.278e-255	-2.88025	no	no
KIDINS220	2.63414e-259	3.75655e-255	0.45402	no	no
CDC42EP5	4.61705e-259	6.58438e-255	0.28205	no	no
CTDSPL	2.79157e-258	3.98105e-254	0.306772	no	no
KLHL24	3.74857e-258	5.34583e-254	0.492774	no	no
SURF4	3.90947e-258	5.57529e-254	0.558526	no	no
TMEM106B	1.40855e-257	2.00873e-253	0.395205	no	no
PRKCB	3.23208e-257	4.60926e-253	-1.01411	no	no
RRAS	5.49257e-257	7.83296e-253	0.42146	no	no
HOXA5	7.89863e-257	1.12642e-252	0.302529	no	no
MT-ND6	8.47436e-257	1.20853e-252	0.602977	no	no
ATP6AP1L	9.2997e-257	1.32623e-252	0.288516	no	no
IER5L	4.18481e-256	5.96796e-252	0.325564	no	no
SERINC3	1.00269e-255	1.42994e-251	0.497655	no	no
PALM2	4.86864e-255	6.94317e-251	0.252054	no	no
AL137026.1	5.78578e-255	8.2511e-251	0.281658	no	no
PHC1	1.40055e-254	1.99732e-250	0.355135	no	no
ZBTB38	6.1605e-254	8.78549e-250	0.421037	no	no
DLEU2	6.20981e-254	8.85581e-250	0.507235	no	no
KDELR2	1.24417e-253	1.77432e-249	0.568297	no	no
ICK	1.91167e-253	2.72623e-249	0.41048	no	no
SERTAD4	5.07657e-253	7.2397e-249	0.274586	no	no
HOXA3	1.12842e-252	1.60924e-248	0.279588	no	no
BNIP3	1.88534e-252	2.68868e-248	0.374112	no	no
CNKSR3	3.20452e-252	4.56996e-248	0.313766	no	no
SMYD4	3.3801e-252	4.82036e-248	0.486462	no	no
RPS12	4.45035e-252	6.34664e-248	-1.00839	no	no
RNF19A	1.41031e-251	2.01125e-247	0.480428	no	no
ITM2B	2.00321e-251	2.85677e-247	0.404283	no	yes
FBLN5	2.93793e-251	4.18978e-247	0.333123	no	no
PLXNB2	3.48506e-251	4.97005e-247	0.537026	no	yes
TM9SF3	4.16705e-251	5.94263e-247	0.56794	no	yes
TCEA2	4.45608e-251	6.35482e-247	0.423138	no	no
ENPP5	7.81001e-251	1.11379e-246	0.285085	no	no
ACKR3	1.18072e-250	1.68383e-246	0.260173	no	no
AQP7	2.30055e-250	3.28081e-246	0.275352	no	no
CCND2	4.57263e-250	6.52103e-246	0.409313	no	no
ADD1	7.65671e-250	1.09192e-245	0.496175	no	no
PLEK	1.00965e-249	1.43986e-245	-1.12699	no	no
ARPC2	1.02363e-249	1.4598e-245	-1.09898	no	no
TRIP11	1.28395e-249	1.83104e-245	0.569427	no	no
PTN	1.80956e-249	2.58062e-245	0.415156	no	no
RHOC	2.54017e-249	3.62253e-245	0.504723	no	no
PHC2	3.96264e-249	5.65113e-245	0.310531	no	no
ARID1B	4.2729e-249	6.09359e-245	0.555412	no	no
VCL	4.32374e-249	6.16609e-245	0.365178	no	no
PDE8A	4.93328e-249	7.03535e-245	0.345265	no	no
MAGI1	5.16153e-249	7.36086e-245	0.27084	no	no
MIR22HG	8.02521e-249	1.14448e-244	0.375834	no	no
MLLT6	2.83687e-248	4.04566e-244	0.49531	no	no
MYH10	3.0031e-248	4.28272e-244	0.386059	no	no
SEC24D	1.07642e-247	1.53508e-243	0.465351	no	no
SETD5	1.2311e-247	1.75568e-243	0.521273	no	no
ARPC1B	1.61849e-247	2.30813e-243	-1.25576	no	no
TWSG1	2.08083e-247	2.96747e-243	0.379619	no	no
SPIN1	2.27659e-247	3.24665e-243	0.445833	no	no
SLFN12	2.64114e-247	3.76653e-243	0.32577	no	no
ZNFX1	4.82199e-247	6.87664e-243	0.353395	no	no
DLX5	6.56828e-247	9.36703e-243	0.259782	no	no
SRSF6	7.85502e-247	1.1202e-242	0.535944	no	no
ABL1	7.989e-247	1.13931e-242	0.386583	no	no
PTGER4	1.10336e-246	1.5735e-242	0.417877	no	no
SQSTM1	1.12895e-246	1.61e-242	0.451402	no	no
ZSCAN18	1.40346e-246	2.00147e-242	0.395472	no	no
PTK2	1.52198e-246	2.17049e-242	0.373671	no	no
AK3	2.68712e-246	3.8321e-242	0.534232	no	no
MGST1	3.30771e-246	4.71712e-242	0.581845	no	no
NUMA1	5.72137e-246	8.15925e-242	0.547146	no	no
ASS1	7.56469e-246	1.0788e-241	0.266112	no	no
SIX5	1.15972e-245	1.65388e-241	0.256519	no	no
GCA	2.8194e-244	4.02075e-240	-1.57307	no	no
AL590617.2	4.59148e-244	6.54792e-240	0.346497	no	no
SLC44A2	7.40204e-244	1.05561e-239	0.405715	no	no
CMTM3	2.27454e-243	3.24372e-239	0.503952	no	no
PTPRA	7.01984e-243	1.0011e-238	0.488261	no	yes
LMCD1	9.65249e-243	1.37654e-238	0.277083	no	no
GLG1	1.88877e-242	2.69357e-238	0.529054	no	yes
TCEAL9	2.61133e-242	3.72401e-238	0.369871	no	no
S1PR1	9.14951e-242	1.30481e-237	0.298481	no	yes
PDLIM2	1.97869e-241	2.82182e-237	0.455569	no	no
ZNF436	2.23368e-241	3.18544e-237	0.274766	no	no
RBM25	2.41337e-241	3.44171e-237	0.552909	no	no
RPL34	3.7095e-241	5.29012e-237	-0.764582	no	no
NPHP3	8.60459e-241	1.2271e-236	0.387528	no	no
ESYT2	1.1121e-240	1.58597e-236	0.468465	no	no
SLC22A17	1.1317e-240	1.61391e-236	0.253978	no	no
MYO10	1.61008e-240	2.29613e-236	0.25889	no	no
CHST15	2.39324e-240	3.413e-236	0.331014	no	no
LINC01725	2.77861e-240	3.96258e-236	0.319851	no	no
SMAD7	2.98413e-240	4.25566e-236	0.30393	no	no
PON2	4.18067e-240	5.96205e-236	0.38174	no	no
MICAL3	5.08988e-240	7.25868e-236	0.395289	no	no
HCLS1	7.81828e-240	1.11496e-235	-1.04054	no	no
C5orf15	1.28959e-239	1.83908e-235	0.454432	no	no
SUGP2	2.3409e-239	3.33836e-235	0.555386	no	no
SFPQ	4.65069e-239	6.63235e-235	0.536641	no	no
GALNT1	7.43832e-239	1.06078e-234	0.433725	no	yes
PTK7	1.16603e-238	1.66288e-234	0.386219	no	yes
DDX60	1.61064e-238	2.29693e-234	0.361551	no	no
LATS2	2.85463e-238	4.07098e-234	0.333302	no	no
GDF10	4.43592e-238	6.32607e-234	0.250666	no	no
SLC44A1	1.37312e-237	1.9582e-233	0.410093	CD92	yes
SELL	1.85208e-237	2.64125e-233	-1.14487	CD62L	yes
HNRNPH1	1.88564e-237	2.68911e-233	0.490975	no	no
LAMP1	1.90013e-237	2.70978e-233	0.398862	CD107a	yes
COL7A1	2.41121e-237	3.43862e-233	0.283448	no	yes
LCAT	7.66289e-237	1.0928e-232	0.292766	no	no
IFIT1	9.83205e-237	1.40215e-232	0.260597	no	no
CSRP1	1.25885e-236	1.79524e-232	0.422888	no	no
CANX	2.03771e-236	2.90598e-232	0.513921	no	yes
CFLAR	2.9748e-236	4.24236e-232	0.338872	no	no
PLXNB1	5.42878e-236	7.74199e-232	0.27096	no	yes
JRK	8.50782e-236	1.2133e-231	0.414923	no	no
TPM4	1.02622e-235	1.4635e-231	0.55646	no	no
SPTAN1	4.64623e-235	6.62599e-231	0.436718	no	no
HDAC7	5.23928e-235	7.47174e-231	0.378587	no	no
SSBP3	5.76992e-235	8.22848e-231	0.55182	no	no
S100A6	1.09021e-234	1.55475e-230	-1.85113	no	no
APLP2	1.78051e-234	2.53918e-230	0.359065	no	yes
TTC14	1.99515e-234	2.84529e-230	0.502861	no	no
MARCH6	2.27871e-234	3.24967e-230	0.471971	no	no
C2	2.80464e-234	3.99969e-230	0.264004	no	no
CBLN2	3.22428e-234	4.59815e-230	0.257582	no	no
TSHZ2	3.91307e-234	5.58044e-230	0.397666	no	no
ABCA5	1.04235e-233	1.4865e-229	0.356383	no	no
C2CD2	1.86398e-233	2.65822e-229	0.287346	no	no
GPD1L	3.21357e-233	4.58287e-229	0.378327	no	no
AUTS2	3.69921e-233	5.27545e-229	0.45846	no	no
RAB34	1.63948e-232	2.33806e-228	0.4578	no	no
APBA2	2.03529e-232	2.90252e-228	0.273902	no	no
CLSTN3	2.08769e-232	2.97726e-228	0.327926	no	no
RNF213	7.13801e-232	1.01795e-227	0.474464	no	no
MEGF8	7.486e-232	1.06758e-227	0.310798	no	yes
TTC3	9.80934e-232	1.39891e-227	0.531092	no	no
RPS28	9.83583e-232	1.40269e-227	-0.835661	no	no
OTUD7B	1.6772e-231	2.39186e-227	0.372026	no	no
TTC28	1.67844e-231	2.39363e-227	0.315069	no	no
ZNF395	2.17162e-230	3.09694e-226	0.426264	no	no
NSD3	6.58381e-230	9.38916e-226	0.524399	no	no
SLC27A1	8.9509e-230	1.27649e-225	0.402197	no	no
GTF2IRD2	9.81513e-230	1.39974e-225	0.442817	no	no
CLIP2	1.09565e-229	1.56251e-225	0.278263	no	no
TNIK	1.36554e-229	1.9474e-225	0.312303	no	no
EML4	2.3538e-229	3.35675e-225	0.403036	no	no
SH3RF3	7.57602e-229	1.08042e-224	0.268479	no	no
RALGAPA1	2.1529e-228	3.07024e-224	0.424578	no	no
FAM3C	5.8754e-228	8.37891e-224	0.451417	no	no
ATP2A2	8.9561e-228	1.27723e-223	0.478856	no	no
FMNL2	9.8407e-228	1.40338e-223	0.326599	no	no
TXLno	1.08198e-227	1.54301e-223	0.433439	no	no
IL13RA1	1.21432e-227	1.73175e-223	0.36513	CD213a1	yes
NCSTN	1.68722e-227	2.40615e-223	0.464765	no	yes
NRIP1	4.20939e-227	6.00301e-223	0.391169	no	no
ARHGEF40	8.09066e-227	1.15381e-222	0.325926	no	no
AHI1	9.39433e-227	1.33972e-222	0.528219	no	no
TMCC1	1.06052e-226	1.51241e-222	0.33083	no	no
RSRP1	1.37589e-226	1.96216e-222	0.481945	no	no
CELF2	2.31974e-226	3.30818e-222	-0.863227	no	no
BHLHE41	3.41816e-226	4.87464e-222	0.384964	no	no
IFT122	1.09901e-225	1.5673e-221	0.354087	no	no
TMTC2	1.25211e-225	1.78564e-221	0.305846	no	no
APPBP2	1.68119e-225	2.39755e-221	0.367569	no	no
ZNF638	2.19587e-225	3.13153e-221	0.499675	no	no
CNTnoP2	4.12254e-225	5.87915e-221	0.251573	no	yes
ADH1C	5.47265e-225	7.80454e-221	0.256561	no	no
BTBD8	6.97151e-225	9.94207e-221	0.277232	no	no
ELMOD3	7.8172e-225	1.11481e-220	0.398001	no	no
MT-ATP6	1.07796e-224	1.53728e-220	0.387096	no	no
HLA-F	3.50754e-224	5.00211e-220	0.421409	no	yes
PABPC1	3.7944e-224	5.4112e-220	-0.963938	no	no
FXYD5	9.9933e-224	1.42515e-219	-0.764316	no	no
SLC5A3	1.51918e-223	2.16651e-219	0.552769	no	no
EMB	2.22352e-223	3.17097e-219	-1.07293	no	yes
TRIP10	3.15954e-223	4.50582e-219	0.339113	no	no
LONP2	5.11128e-223	7.2892e-219	0.455038	no	no
RNF217	1.64565e-222	2.34686e-218	0.329272	no	no
FAM160B2	2.94138e-222	4.19471e-218	0.357438	no	no
TRABD2A	9.58208e-222	1.3665e-217	0.320336	no	no
VSIG10	1.00976e-221	1.44002e-217	0.328693	no	no
TMTC3	1.63841e-221	2.33654e-217	0.296147	no	no
ZBTB37	1.95914e-221	2.79393e-217	0.348936	no	no
ADAMTS5	1.98569e-221	2.83179e-217	0.280149	no	no
PTEN	2.68958e-221	3.83562e-217	0.383311	no	no
DDX24	3.31809e-221	4.73193e-217	0.514683	no	no
RBM5	1.03735e-220	1.47936e-216	0.414864	no	no
CDK12	1.29506e-220	1.84689e-216	0.485973	no	no
GNG11	3.49361e-220	4.98223e-216	0.285135	no	no
PDE4A	1.58579e-219	2.2615e-215	0.333137	no	no
SPRED1	1.6046e-219	2.28832e-215	0.299121	no	no
S100A8	4.71827e-219	6.72873e-215	-3.265	no	no
AFF4	6.64256e-219	9.47296e-215	0.42376	no	no
GPSM3	2.02239e-217	2.88414e-213	-1.04091	no	no
DLG1	2.14502e-217	3.05901e-213	0.47574	no	no
AHCYL1	2.71799e-217	3.87613e-213	0.459813	no	no
UBE2H	1.76917e-216	2.52301e-212	0.432212	no	no
NFE2L2	1.98e-216	2.82368e-212	0.411745	no	no
DBN1	2.43241e-216	3.46886e-212	0.276873	no	no
TMEM59	2.81771e-216	4.01834e-212	0.535453	no	no
TBC1D12	8.29575e-216	1.18306e-211	0.297519	no	no
HOOK2	1.42733e-215	2.03552e-211	0.365289	no	no
ACVR1B	8.25517e-215	1.17727e-210	0.267839	no	no
NHLRC3	1.28544e-214	1.83316e-210	0.509732	no	no
DCAF5	1.29873e-214	1.85211e-210	0.426725	no	no
CAPG	3.09503e-214	4.41382e-210	-0.933726	no	no
FAM92A	3.62247e-214	5.16601e-210	0.25233	no	no
CDC42EP4	2.407e-213	3.43262e-209	0.266003	no	no
DCBLD2	3.278e-213	4.67475e-209	0.257559	no	yes
SAV1	3.85822e-213	5.5022e-209	0.416386	no	no
THUMPD3-AS1	4.15231e-213	5.92161e-209	0.513708	no	no
TTLL3	5.45637e-213	7.78133e-209	0.348522	no	no
NOTCH2	7.46833e-213	1.06506e-208	0.410511	no	yes
FYN	7.67597e-213	1.09467e-208	0.417045	no	no
DTX3	1.1982e-212	1.70876e-208	0.26468	no	no
ZNF91	1.24554e-212	1.77627e-208	0.459624	no	no
AGO3	1.52023e-212	2.16799e-208	0.460007	no	no
LZTS2	2.3146e-212	3.30085e-208	0.307468	no	no
EXOC7	2.64053e-212	3.76566e-208	0.428375	no	no
CBLB	4.64904e-212	6.62999e-208	0.412185	no	no
ARHGEF12	5.52088e-212	7.87333e-208	0.383686	no	no
TALDO1	1.16226e-211	1.6575e-207	-1.07772	no	no
VPS13B	1.24025e-211	1.76872e-207	0.365412	no	no
COMT	1.41596e-211	2.0193e-207	0.483454	no	no
JUP	3.49835e-211	4.989e-207	0.360849	no	no
TMEM245	9.94072e-211	1.41765e-206	0.470904	no	no
PPFIA2	1.58218e-210	2.25635e-206	0.271957	no	no
SLC16A4	1.59077e-210	2.26859e-206	0.30518	no	no
LYN	2.24271e-210	3.19833e-206	-0.916818	no	no
FOXP1	5.42849e-210	7.74157e-206	0.487154	no	no
DMPK	6.78532e-210	9.67654e-206	0.257504	no	no
EXT1	3.84138e-209	5.47818e-205	0.304634	no	no
SYNJ2BP	7.50256e-209	1.06994e-204	0.373766	no	no
YES1	9.84756e-209	1.40436e-204	0.275395	no	no
GOLIM4	1.40669e-208	2.00609e-204	0.42955	no	no
MBP	1.46094e-208	2.08344e-204	-0.700523	no	no
PNN	1.08548e-207	1.548e-203	0.528524	no	no
SYK	3.61246e-207	5.15173e-203	-0.748809	no	no
VEGFA	3.73606e-207	5.328e-203	0.317104	no	no
ZDHHC14	4.73234e-207	6.74879e-203	0.428059	no	no
TULP3	1.16254e-206	1.6579e-202	0.312352	no	no
PHACTR4	1.81362e-206	2.58641e-202	0.454154	no	no
NCKAP1L	1.93403e-206	2.75812e-202	-0.70623	no	no
CTNnoL1	4.15401e-206	5.92403e-202	0.445608	no	no
RPS3A	4.16212e-206	5.9356e-202	-0.949279	no	no
AIF1	1.22852e-204	1.75199e-200	-1.46693	no	no
RGL1	5.21735e-204	7.44047e-200	0.2624	no	no
SASH1	8.53519e-204	1.2172e-199	0.312751	no	no
MIA3	9.02298e-204	1.28677e-199	0.450819	no	yes
HDGFL3	1.7896e-203	2.55215e-199	0.358909	no	no
MT-ND2	2.85498e-203	4.07148e-199	0.392722	no	no
MRI1	2.99696e-203	4.27396e-199	0.409351	no	no
ZNF471	4.69559e-202	6.69638e-198	0.255308	no	no
AMOTL1	9.97607e-202	1.42269e-197	0.294538	no	no
AVIL	1.56077e-201	2.22582e-197	0.257726	no	no
noB2	1.88773e-201	2.6921e-197	0.268269	no	no
SF3B1	2.85324e-201	4.06901e-197	0.42475	no	no
STK3	3.1648e-201	4.51333e-197	0.321522	no	no
DYNC1LI2	4.2262e-201	6.02698e-197	0.393284	no	no
KMT2A	6.95812e-201	9.92298e-197	0.511595	no	no
CMBL	8.16698e-201	1.16469e-196	0.283641	no	no
NUDT3	3.67517e-200	5.24116e-196	0.414369	no	no
CYHR1	4.13123e-200	5.89154e-196	0.415196	no	no
EIF3J-DT	4.72019e-200	6.73147e-196	0.383098	no	no
EXTL2	5.54069e-200	7.90158e-196	0.28586	no	yes
RnoSE6	8.80525e-200	1.25572e-195	-0.966037	no	no
PTPN6	1.77742e-199	2.53478e-195	-0.823741	no	no
CEPT1	2.01707e-199	2.87654e-195	0.434237	no	no
ARHGAP42	2.33552e-199	3.33068e-195	0.26273	no	no
B2M	3.89012e-199	5.5477e-195	0.44295	no	no
HGF	4.6621e-199	6.64863e-195	0.405336	no	no
FAS	2.38081e-198	3.39527e-194	0.284808	CD95	yes
SF1	3.10337e-198	4.42572e-194	0.427347	no	no
TMEM173	4.2888e-197	6.11626e-193	0.4005	no	no
CARMIL1	8.51434e-197	1.21423e-192	0.289275	no	no
SGMS2	1.26205e-196	1.79981e-192	0.261961	no	no
TXN	1.40806e-196	2.00804e-192	-1.15055	no	no
TSPAN14	2.07122e-196	2.95377e-192	0.334503	no	no
JAML	5.53416e-196	7.89227e-192	-0.895664	no	no
JPX	5.85908e-196	8.35563e-192	0.508241	no	no
NHSL1	8.64269e-196	1.23253e-191	0.254067	no	no
PPARA	9.18737e-196	1.31021e-191	0.450035	no	no
ARHGAP35	9.70315e-196	1.38377e-191	0.357167	no	no
LRCH3	1.28822e-195	1.83713e-191	0.410447	no	no
IQGAP2	1.4218e-195	2.02763e-191	-0.683567	no	no
IP6K2	2.13126e-195	3.03939e-191	0.427443	no	no
C1orf198	4.69512e-195	6.69571e-191	0.305356	no	no
PPP2CB	1.93956e-194	2.76601e-190	0.355115	no	no
KDELR1	2.10779e-194	3.00591e-190	0.452215	no	no
RBBP6	9.56726e-194	1.36439e-189	0.523603	no	no
ZC2HC1A	3.87675e-193	5.52863e-189	0.281506	no	no
ACIN1	4.01877e-193	5.73116e-189	0.466809	no	no
MIR4435-2HG	7.93847e-193	1.1321e-188	0.313653	no	no
RBM6	3.50689e-192	5.00118e-188	0.470149	no	no
ZMYM2	4.28852e-192	6.11586e-188	0.4435	no	no
WASL	5.01607e-192	7.15341e-188	0.324153	no	no
AP1S2	6.85326e-192	9.77343e-188	-0.917265	no	no
PCSK7	8.67289e-192	1.23684e-187	0.5118	no	no
SMIM10	1.26127e-191	1.7987e-187	0.301967	no	no
GAnoB	1.53056e-191	2.18273e-187	0.459425	no	no
ANO8	1.67728e-191	2.39197e-187	0.28203	no	no
FBXO32	2.33485e-191	3.32973e-187	0.307356	no	no
FERMT3	3.18427e-191	4.54108e-187	-0.699078	no	no
RBMX	3.31521e-191	4.72783e-187	0.464001	no	no
SPRED2	3.99253e-191	5.69375e-187	0.265112	no	no
AC240274.1	6.07871e-191	8.66885e-187	0.277877	no	no
SAMD9L	1.02071e-190	1.45563e-186	0.293463	no	no
ZMAT3	1.08174e-190	1.54267e-186	0.442406	no	no
ANXA5	1.40789e-190	2.00779e-186	0.261017	no	no
CNPY2	1.71825e-190	2.45039e-186	0.481436	no	no
INSIG1	1.73272e-190	2.47103e-186	0.376277	no	no
ARHGAP10	2.02278e-190	2.88469e-186	0.29838	no	no
ZNF514	2.04463e-190	2.91584e-186	0.320261	no	no
GCSH	5.35292e-190	7.63379e-186	0.403923	no	no
MAN2C1	5.45485e-190	7.77916e-186	0.424714	no	no
RUFY2	5.66051e-190	8.07245e-186	0.348214	no	no
TK2	5.84361e-190	8.33358e-186	0.32672	no	no
SPG7	8.39646e-190	1.19742e-185	0.484798	no	no
GPX4	1.82193e-189	2.59826e-185	0.336473	no	no
DOCK8	3.53618e-189	5.04294e-185	-0.674963	no	no
SDF4	3.94181e-189	5.62142e-185	0.442808	no	no
HS6ST1	1.11216e-188	1.58605e-184	0.343	no	no
FGD6	1.17917e-188	1.68162e-184	0.295592	no	no
EIF2AK2	3.479e-188	4.9614e-184	0.294987	no	no
S100P	1.22727e-187	1.75022e-183	-1.74603	no	no
PCNX4	1.28452e-187	1.83186e-183	0.490522	no	no
PCM1	2.13179e-187	3.04014e-183	0.468244	no	no
CD4	4.93401e-187	7.0364e-183	0.347634	CD4	yes
PGGHG	6.56782e-187	9.36637e-183	0.346106	no	no
CYB561	7.05388e-187	1.00595e-182	0.28376	no	no
RBPJ	7.37978e-187	1.05243e-182	0.289898	no	no
MLLT1	8.57095e-187	1.2223e-182	0.33374	no	no
NEDD9	1.18128e-186	1.68462e-182	0.325438	no	no
ZCCHC14	2.4656e-186	3.51619e-182	0.256761	no	no
DNMT3A	4.03996e-186	5.76138e-182	0.408296	no	no
BTN3A3	5.76179e-186	8.21689e-182	0.339457	no	yes
SPATA20	1.37513e-185	1.96107e-181	0.298444	no	no
SHOX2	1.39368e-185	1.98753e-181	0.256818	no	no
PARP9	1.77129e-185	2.52603e-181	0.305616	no	no
MT-ND5	1.96539e-185	2.80284e-181	0.399446	no	no
SLF2	3.0141e-185	4.2984e-181	0.431803	no	no
PTBP1	5.28303e-185	7.53413e-181	0.449164	no	no
ZSWIM8	1.12337e-184	1.60204e-180	0.340112	no	no
ZNF720	1.16724e-184	1.6646e-180	0.388265	no	no
TRIOBP	2.05245e-184	2.92699e-180	0.35545	no	no
TMEM259	4.17767e-184	5.95778e-180	0.450543	no	no
LUZP1	4.50436e-184	6.42367e-180	0.361467	no	no
TCF25	4.68263e-184	6.6779e-180	0.423811	no	no
CALCOCO1	5.93524e-184	8.46425e-180	0.404138	no	no
APOL3	1.18672e-183	1.69238e-179	0.294805	no	no
QTRT1	3.25212e-183	4.63785e-179	0.375425	no	no
UGGT2	3.65374e-183	5.2106e-179	0.251065	no	no
SDCCAG8	3.80727e-183	5.42955e-179	0.413195	no	no
CLEC11A	3.94079e-183	5.61997e-179	0.360651	no	no
EPB41L1	4.34484e-183	6.19618e-179	0.254139	no	no
SAP30	4.99459e-183	7.12278e-179	0.367867	no	no
HOXA9	5.15015e-183	7.34463e-179	0.257728	no	no
ZC3H7B	7.04402e-183	1.00455e-178	0.340109	no	no
TP53BP1	7.47338e-183	1.06578e-178	0.355531	no	no
ISG15	9.62205e-183	1.3722e-178	0.403409	no	no
RABL2B	2.64206e-182	3.76784e-178	0.360964	no	no
LITAF	3.57012e-182	5.09135e-178	-1.22627	no	no
PYCARD	5.56702e-182	7.93912e-178	-1.03751	no	no
ID1	1.11634e-181	1.59201e-177	0.371058	no	no
AIG1	1.24429e-181	1.77448e-177	0.2886	no	no
SLC39A6	1.48005e-181	2.11071e-177	0.389765	no	yes
CARF	1.92896e-181	2.75089e-177	0.320842	no	no
GOLGA4	1.95389e-181	2.78645e-177	0.510199	no	no
RPS7	2.04392e-181	2.91484e-177	-0.916693	no	no
EPB41	6.35754e-181	9.06649e-177	-0.646947	no	no
IL2RG	7.37045e-181	1.0511e-176	-0.74549	CD132	yes
DGCR2	8.08027e-181	1.15233e-176	0.286124	no	yes
DCUN1D4	8.80667e-181	1.25592e-176	0.27266	no	no
BTBD7	9.05142e-181	1.29082e-176	0.422802	no	no
MOV10	1.39825e-180	1.99404e-176	0.25912	no	no
EWSR1	3.40275e-180	4.85266e-176	0.436634	no	no
PLXno1	5.18292e-180	7.39137e-176	0.25078	no	yes
ZRANB2	5.68583e-180	8.10856e-176	0.45443	no	no
CYTOR	7.99274e-180	1.13984e-175	0.431301	no	no
B4GAT1	1.10201e-179	1.57157e-175	0.268889	no	no
PIP4K2B	1.81083e-179	2.58242e-175	0.340954	no	no
DLGAP4	1.81178e-179	2.58379e-175	0.330598	no	no
MPHOSPH8	2.18731e-179	3.11932e-175	0.430904	no	no
ZNF559	2.90222e-179	4.13886e-175	0.305911	no	no
CD302	4.19677e-179	5.98501e-175	0.315334	CD302	yes
TMBIM6	7.16484e-179	1.02178e-174	0.379283	no	no
CDKN2D	1.03955e-178	1.4825e-174	-0.84643	no	no
ZNF704	1.0654e-178	1.51937e-174	0.2517	no	no
GADD45A	1.84177e-178	2.62655e-174	0.341193	no	no
XRRA1	1.87482e-178	2.67369e-174	0.424129	no	no
CTSS	3.9891e-178	5.68886e-174	-1.3786	no	no
MPEG1	4.74526e-178	6.76722e-174	-0.917968	no	no
SP100	5.48348e-178	7.81999e-174	0.360631	no	no
FAM129B	7.99212e-178	1.13976e-173	0.262762	no	no
DnoJC10	1.32467e-177	1.88911e-173	0.403227	no	no
RAB13	1.38205e-177	1.97094e-173	0.351828	no	no
FKBP14	3.65387e-177	5.21079e-173	0.287258	no	no
POFUT2	3.79771e-177	5.41592e-173	0.258041	no	no
ERGIC1	4.23566e-177	6.04048e-173	0.393797	no	no
FAM49B	4.96138e-177	7.07542e-173	-0.881826	no	no
JMJD1C	7.32424e-177	1.04451e-172	0.414588	no	no
SBDS	1.41735e-176	2.02129e-172	0.458533	no	no
MDM4	3.90368e-176	5.56703e-172	0.375618	no	no
ACAP3	5.34124e-176	7.61715e-172	0.370008	no	no
TTC17	8.29143e-176	1.18244e-171	0.416464	no	no
INPPL1	1.48014e-175	2.11082e-171	0.338835	no	no
NISCH	1.99034e-175	2.83842e-171	0.375164	no	no
PLP2	4.12517e-175	5.88291e-171	-0.824671	no	no
AC004687.1	4.25616e-175	6.0697e-171	-0.679267	no	no
ARHGAP30	5.26774e-175	7.51232e-171	-0.693013	no	no
RPL21	8.2342e-175	1.17428e-170	-0.64388	no	no
FCN1	9.67359e-175	1.37955e-170	-1.52731	no	no
SUMF2	1.38764e-174	1.97892e-170	0.459246	no	no
TAGLN2	1.94353e-174	2.77167e-170	-1.00289	no	no
BAZ2A	2.73488e-174	3.90021e-170	0.368497	no	no
TRIM5	3.66047e-174	5.22019e-170	0.368405	no	no
ARPIN	4.20993e-174	6.00378e-170	0.268226	no	no
KLF10	9.74792e-174	1.39015e-169	0.370263	no	no
PLAC8	1.02312e-173	1.45908e-169	-1.39903	no	no
RECK	1.58936e-173	2.26658e-169	0.266299	no	yes
SGPL1	1.69724e-173	2.42044e-169	0.304501	no	no
REEP3	2.30197e-173	3.28283e-169	0.347321	no	no
ZNF32	2.4456e-173	3.48767e-169	0.365697	no	no
RPS13	3.26439e-173	4.65535e-169	-0.839086	no	no
HERC2	3.30872e-173	4.71857e-169	0.410612	no	no
ATP5MG	3.315e-173	4.72753e-169	-0.790436	no	no
CLSTN1	4.38109e-173	6.24787e-169	0.366577	no	no
PKD2	1.30669e-172	1.86348e-168	0.317415	no	no
CD40	1.59611e-172	2.27622e-168	0.251074	CD40	yes
CD48	4.04362e-172	5.76661e-168	-0.756668	CD48	yes
ZNF680	1.70952e-171	2.43794e-167	0.318934	no	no
GTF2IRD2B	1.87221e-171	2.66996e-167	0.316836	no	no
TSPAN31	2.55273e-171	3.64045e-167	0.372071	no	no
GIGYF1	8.88203e-171	1.26667e-166	0.414118	no	no
MXD4	9.03978e-171	1.28916e-166	0.428897	no	no
RPL37	1.23939e-170	1.76749e-166	-0.715181	no	no
TNFAIP8	1.83366e-170	2.61498e-166	-0.700258	no	no
SLC39A7	3.28011e-170	4.67777e-166	0.363379	no	no
ZNF827	3.81561e-170	5.44144e-166	0.320368	no	no
SMURF2	1.10123e-169	1.57047e-165	0.342227	no	no
ZNF493	1.28261e-169	1.82913e-165	0.37878	no	no
UBE2G2	1.31519e-169	1.87559e-165	0.446069	no	no
RPS24	2.15467e-169	3.07277e-165	-0.765775	no	no
WDR59	2.80747e-169	4.00373e-165	0.3682	no	no
GAPT	4.20312e-169	5.99407e-165	-0.749342	no	no
CBFA2T2	4.29247e-169	6.12149e-165	0.286179	no	no
GBP3	4.55524e-169	6.49623e-165	0.293205	no	no
CFDP1	6.00251e-169	8.56018e-165	0.431499	no	no
RPS29	9.17009e-169	1.30775e-164	-0.903125	no	no
SH3YL1	1.05759e-168	1.50823e-164	0.293923	no	no
KLHL9	1.86843e-168	2.66457e-164	0.290687	no	no
C1orf162	1.99143e-168	2.83998e-164	-0.905422	no	no
USP33	2.66764e-168	3.80432e-164	0.37106	no	no
FAM241A	3.41891e-168	4.87571e-164	0.394409	no	no
AC092683.1	5.54473e-168	7.90734e-164	0.422242	no	no
TMOD3	5.9709e-168	8.5151e-164	0.289694	no	no
CBX6	6.92141e-168	9.87062e-164	0.444655	no	no
HEXA	8.65843e-168	1.23478e-163	0.345393	no	no
MKLN1	9.73228e-168	1.38792e-163	0.387245	no	no
ZNF358	1.03368e-167	1.47413e-163	0.274667	no	no
BCL11A	4.37234e-167	6.23539e-163	-0.975199	no	no
OPTN	6.9987e-167	9.98085e-163	0.379705	no	no
KCTD7	8.6969e-167	1.24026e-162	0.32322	no	no
PRRC2C	3.19078e-166	4.55037e-162	0.427866	no	no
LINC01089	3.29153e-166	4.69404e-162	0.421032	no	no
ANKRD10	3.72153e-166	5.30728e-162	0.41809	no	no
CRK	4.33086e-166	6.17624e-162	0.318449	no	no
KRIT1	8.03489e-166	1.14586e-161	0.413547	no	no
APOL2	9.52127e-166	1.35783e-161	0.316697	no	no
ZBTB1	9.68298e-166	1.38089e-161	0.358866	no	no
TNPO2	1.15253e-165	1.64362e-161	0.352453	no	no
LINC00667	1.3744e-165	1.96004e-161	0.386722	no	no
CYTH4	1.38097e-165	1.9694e-161	-0.586852	no	no
MON2	1.76296e-165	2.51416e-161	0.355525	no	no
OSBPL5	8.27422e-165	1.17999e-160	0.267444	no	no
BIVM	1.03546e-164	1.47667e-160	0.287505	no	no
ZNF37A	1.38397e-164	1.97368e-160	0.424357	no	no
CSNK2A1	1.86413e-164	2.65843e-160	0.442439	no	no
RPL35A	1.9198e-164	2.73783e-160	-0.671938	no	no
ABRACL	2.87705e-164	4.10296e-160	-0.613896	no	no
RCSD1	5.13099e-164	7.31731e-160	-0.642512	no	no
EVL	6.13094e-164	8.74333e-160	0.326813	no	no
RERE	9.34177e-164	1.33223e-159	0.408187	no	no
ZNF605	1.23141e-163	1.75611e-159	0.31828	no	no
IFT57	1.48584e-163	2.11896e-159	0.324635	no	no
RPS10	1.62083e-163	2.31146e-159	-0.891926	no	no
NSD1	2.45813e-163	3.50554e-159	0.399896	no	no
SVIP	2.45868e-163	3.50633e-159	-0.792337	no	no
CLUAP1	3.61797e-163	5.15959e-159	0.297747	no	no
VAMP5	3.62676e-163	5.17212e-159	0.267306	no	yes
SMARCC2	3.83827e-163	5.47375e-159	0.41569	no	no
STXBP2	3.87222e-163	5.52218e-159	-0.728807	no	no
CFL1	4.57612e-163	6.52601e-159	-0.823794	no	no
ZHX3	6.93771e-163	9.89386e-159	0.282591	no	no
CASP7	1.17756e-162	1.67932e-158	0.269543	no	no
ARSD	1.27051e-162	1.81187e-158	0.33351	no	no
YPEL2	2.82077e-162	4.0227e-158	0.324469	no	no
NPIPA1	3.89792e-162	5.55883e-158	0.326938	no	no
GABPA	4.5715e-162	6.51941e-158	0.318573	no	no
D2HGDH	4.69976e-162	6.70232e-158	0.289909	no	no
LINC00954	7.64587e-162	1.09038e-157	0.250211	no	no
USP40	9.42626e-162	1.34428e-157	0.308175	no	no
USP34	1.01309e-161	1.44477e-157	0.383708	no	no
CAP1	1.48048e-161	2.11131e-157	-1.12745	no	no
SEC63	5.80733e-161	8.28183e-157	0.394873	no	no
DVL3	7.64855e-161	1.09076e-156	0.322915	no	no
UBA7	7.72955e-161	1.10231e-156	0.323848	no	no
PLXno3	1.33551e-160	1.90457e-156	0.304226	no	yes
BTN3A1	7.77335e-160	1.10856e-155	0.315188	no	no
PSMA3-AS1	8.1335e-160	1.15992e-155	0.370023	no	no
TM2D1	8.99494e-160	1.28277e-155	0.354184	no	yes
RCN2	8.9991e-160	1.28336e-155	0.407893	no	no
RASSF2	1.04023e-159	1.48347e-155	-0.674929	no	no
STK39	1.13919e-159	1.6246e-155	0.256179	no	no
UBN2	3.2086e-159	4.57579e-155	0.383829	no	no
VAMP2	4.3593e-159	6.2168e-155	0.334166	no	no
HLA-DQA1	6.68225e-159	9.52956e-155	-0.942446	no	yes
PDIA4	1.23973e-158	1.76799e-154	0.421107	no	no
AL844908.1	1.25949e-158	1.79616e-154	0.259829	no	no
PHF1	1.36613e-158	1.94824e-154	0.30087	no	no
SLC39A1	1.51069e-158	2.15439e-154	0.34316	no	no
U2SURP	3.49127e-158	4.97891e-154	0.429627	no	no
SLC2A4RG	1.02054e-157	1.45539e-153	0.399604	no	no
MYO9A	1.42366e-157	2.03028e-153	0.397937	no	no
UBTD2	1.54974e-157	2.21008e-153	0.292094	no	no
AL683813.1	2.97623e-157	4.24441e-153	0.281967	no	no
ZNF273	3.05331e-157	4.35433e-153	0.326087	no	no
RBFA	3.3642e-157	4.79769e-153	0.34681	no	no
TOB2	3.55698e-157	5.07261e-153	0.345579	no	no
RPL26	3.92717e-157	5.60054e-153	-0.901576	no	no
PGRMC2	1.04457e-156	1.48967e-152	0.387521	no	no
SPN	2.09612e-156	2.98927e-152	-0.518863	no	no
ZNF667-AS1	2.63457e-156	3.75716e-152	0.27059	no	no
RGS12	2.7253e-156	3.88655e-152	0.292659	no	no
CTSC	4.01123e-156	5.72042e-152	0.3334	no	no
QKI	5.9698e-156	8.51353e-152	0.31472	no	no
EFHC1	8.10944e-156	1.15649e-151	0.381393	no	no
INPP5D	9.47264e-156	1.35089e-151	-0.532132	no	no
PKN2	1.07785e-155	1.53712e-151	0.28345	no	no
CD52	1.08585e-155	1.54853e-151	-1.0449	no	no
COPA	1.13933e-155	1.62481e-151	0.375572	no	no
RnoSET2	1.15922e-155	1.65316e-151	-0.910343	no	no
KCNK17	1.48981e-155	2.12462e-151	0.414391	no	no
LASP1	2.47425e-155	3.52853e-151	0.254926	no	no
PHIP	5.58065e-155	7.95856e-151	0.427827	no	no
ATP11C	5.7551e-155	8.20734e-151	0.306246	no	no
EIF4A2	1.50875e-154	2.15163e-150	0.39817	no	no
CD44	1.57809e-154	2.25052e-150	-0.66305	CD44	yes
SRSF5	1.79138e-154	2.55468e-150	0.37529	no	no
GDI1	1.8355e-154	2.61761e-150	0.341604	no	no
ARL1	3.09272e-154	4.41053e-150	0.377104	no	no
LINC01116	3.7646e-154	5.3687e-150	0.328237	no	no
KAT2A	4.30625e-154	6.14114e-150	0.293481	no	no
LDLRAP1	7.88472e-154	1.12444e-149	0.266716	no	no
RNPC3	9.64016e-154	1.37478e-149	0.377467	no	no
ARHGAP4	1.77573e-153	2.53237e-149	-0.614467	no	no
AC048341.2	1.78226e-153	2.54168e-149	0.250192	no	no
BDP1	1.8041e-153	2.57283e-149	0.455965	no	no
ERV3-1	2.1387e-153	3.05e-149	0.325852	no	no
DDX42	2.6112e-153	3.72383e-149	0.347458	no	no
IMPAD1	5.55695e-153	7.92476e-149	0.307609	no	no
IFT43	6.35444e-153	9.06207e-149	0.26832	no	no
ITFG1	1.12643e-152	1.60639e-148	0.360646	no	yes
SCP2	1.72531e-152	2.46047e-148	0.336228	no	no
SELENOS	1.75421e-152	2.50168e-148	0.31397	no	no
CDK13	1.81153e-152	2.58343e-148	0.382988	no	no
RPS27A	2.09965e-152	2.99431e-148	-0.702229	no	no
NSMF	2.8696e-152	4.09234e-148	0.274111	no	no
TRIO	3.37792e-152	4.81726e-148	0.289437	no	no
SENP6	3.88889e-152	5.54595e-148	0.35066	no	no
BIN2	4.16166e-152	5.93494e-148	-0.780389	no	no
PPIB	4.24425e-152	6.05273e-148	0.299664	no	no
NBEAL1	6.36471e-152	9.07672e-148	0.313924	no	no
PUM1	1.40832e-151	2.0084e-147	0.342109	no	no
RPAP2	9.28812e-151	1.32458e-146	0.384731	no	no
KDM5B	9.87659e-151	1.4085e-146	0.264009	no	no
TUT4	2.44482e-150	3.48656e-146	0.356537	no	no
NCKAP5L	2.46843e-150	3.52023e-146	0.305711	no	no
TRAF3IP3	4.25006e-150	6.06101e-146	-0.582986	no	no
SMARCE1	5.14805e-150	7.34164e-146	0.395173	no	no
PNP	1.03748e-149	1.47956e-145	-0.377878	no	no
SPINT2	5.51886e-149	7.87044e-145	-0.566502	no	no
RIN2	8.515e-149	1.21432e-144	0.27223	no	no
RAD1	1.19068e-148	1.69803e-144	0.315098	no	no
SAR1A	1.95323e-148	2.78551e-144	0.377186	no	no
PADI4	3.57405e-148	5.09696e-144	-1.29394	no	no
KANTR	8.05881e-148	1.14927e-143	0.32704	no	no
TRA2A	1.87546e-147	2.67459e-143	0.363097	no	no
BCAP29	1.98932e-147	2.83697e-143	0.35702	no	no
MMP9	2.24136e-147	3.19641e-143	-2.09275	no	no
EFHD2	2.67415e-147	3.81361e-143	-0.866789	no	no
HLA-DMB	3.59082e-147	5.12087e-143	-0.636	no	no
SERINC5	8.727e-147	1.24456e-142	0.293056	no	no
KDSR	1.30929e-146	1.86717e-142	0.340525	no	no
RAB11B	1.3157e-146	1.87633e-142	0.359327	no	no
RTL8A	1.40029e-146	1.99695e-142	0.328805	no	no
GAPDH	1.46279e-146	2.08608e-142	-0.927727	no	no
C5orf24	1.77128e-146	2.52602e-142	0.389517	no	no
SPI1	2.18974e-146	3.12279e-142	-0.930834	no	no
GPBP1	4.78332e-146	6.82149e-142	0.369639	no	no
UBR3	4.79936e-146	6.84436e-142	0.331847	no	no
NCOA1	7.76148e-146	1.10686e-141	0.298129	no	no
TRAM2	8.50351e-146	1.21269e-141	0.282621	no	no
TMEM165	1.04816e-145	1.49478e-141	0.414657	no	no
XIAP	1.27123e-145	1.81291e-141	0.325947	no	no
SHISA5	1.48922e-145	2.12378e-141	0.312159	no	no
CELF1	2.73515e-145	3.9006e-141	0.381888	no	no
XPO1	5.3427e-145	7.61922e-141	0.393059	no	no
CYFIP2	2.7513e-144	3.92363e-140	-0.613065	no	no
INSR	6.95532e-144	9.91898e-140	0.404061	CD220	yes
EI24	7.97035e-144	1.13665e-139	0.388211	no	no
ABCD4	9.3495e-144	1.33333e-139	0.361616	no	no
WAS	1.08101e-143	1.54163e-139	-0.610494	no	no
CLEC12A	2.76687e-143	3.94584e-139	-0.900781	no	yes
TMX1	3.43813e-143	4.90311e-139	0.420213	no	no
CLDND2	4.27021e-143	6.08975e-139	0.276662	no	no
NCF4	6.92902e-143	9.88148e-139	-0.813182	no	no
DnoSE1	1.4619e-142	2.08482e-138	0.288019	no	no
C20orf194	2.34046e-142	3.33773e-138	0.301438	no	no
RGS10	2.49848e-142	3.56308e-138	-0.451978	no	no
PIK3AP1	3.42987e-142	4.89134e-138	-0.51581	no	no
BAZ2B	7.14686e-142	1.01921e-137	0.266432	no	no
ATL3	9.94923e-142	1.41886e-137	0.348449	no	no
HLA-DPB1	3.57126e-141	5.09297e-137	-1.44182	no	yes
LUC7L	4.67619e-141	6.66871e-137	0.39157	no	no
RASA3	4.95402e-141	7.06492e-137	0.256304	no	no
AAMDC	5.15282e-141	7.34844e-137	0.330589	no	no
FRS2	5.37387e-141	7.66368e-137	0.259547	no	no
MAN1B1	6.74288e-141	9.61602e-137	0.299149	no	no
HLA-DQB1	9.3093e-141	1.3276e-136	-0.753118	no	yes
MT1X	1.10027e-140	1.5691e-136	0.387267	no	no
NUFIP2	1.34599e-140	1.91951e-136	0.343968	no	no
SETX	1.42409e-140	2.03089e-136	0.367616	no	no
GOLGA3	3.20722e-140	4.57382e-136	0.362864	no	no
LNPEP	3.25537e-140	4.64248e-136	0.316496	no	yes
BTD	4.62362e-140	6.59374e-136	0.268692	no	yes
PML	1.19369e-139	1.70232e-135	0.323084	no	no
HECTD1	1.31777e-139	1.87927e-135	0.376263	no	no
PPWD1	2.25971e-139	3.22257e-135	0.353332	no	no
AC005261.1	3.35116e-139	4.77909e-135	0.339792	no	no
ZNF783	3.50407e-139	4.99716e-135	0.274719	no	no
DNPEP	4.30084e-139	6.13342e-135	0.312871	no	no
TMSB4X	4.65683e-139	6.6411e-135	-0.481567	no	no
ALDH3A2	5.88908e-139	8.39841e-135	0.263666	no	no
TKT	9.86157e-139	1.40636e-134	-1.03719	no	no
MTA1	2.41088e-138	3.43815e-134	0.362104	no	no
SS18	2.60251e-138	3.71144e-134	0.3181	no	no
PRKACA	2.61065e-138	3.72305e-134	0.256082	no	no
UBXN4	3.09517e-138	4.41403e-134	0.363042	no	no
CAMP	8.39554e-138	1.19729e-133	-2.79773	no	no
ODR4	1.60736e-137	2.29226e-133	0.334484	no	no
NEDD4L	3.84257e-137	5.47989e-133	0.271452	no	no
TAOK1	4.8049e-137	6.85227e-133	0.269007	no	no
CTDSP2	5.12411e-137	7.30749e-133	0.294088	no	no
RSF1	6.69534e-137	9.54822e-133	0.400766	no	no
GPR107	6.77164e-137	9.65704e-133	0.251645	no	yes
IFNGR1	8.52206e-137	1.21533e-132	0.251729	CD119	yes
MARCKSL1	9.69288e-137	1.3823e-132	0.302833	no	no
IRF8	9.84312e-137	1.40373e-132	-1.25707	no	no
LMAN1	1.60789e-136	2.29301e-132	0.414326	no	no
HERC1	1.84988e-136	2.63812e-132	0.394948	no	no
RPL27	1.85461e-136	2.64486e-132	-0.719352	no	no
SEC11C	1.87519e-136	2.67422e-132	-0.555578	no	no
COTL1	1.93897e-136	2.76516e-132	-1.19244	no	no
MARCH1	3.32865e-136	4.74699e-132	-0.439871	no	no
EHBP1	5.78893e-136	8.2556e-132	0.285313	no	no
PGLYRP1	7.13238e-136	1.01715e-131	-1.51634	no	no
RPS8	7.99157e-136	1.13968e-131	-0.83592	no	no
ARHGAP45	1.39217e-135	1.98537e-131	-0.528639	no	no
CBX7	2.05945e-135	2.93699e-131	0.327145	no	no
ETS1	3.11802e-135	4.4466e-131	0.251391	no	no
ZNF397	3.81697e-135	5.44338e-131	0.330309	no	no
ICAM3	4.10274e-135	5.85091e-131	-0.768979	CD50	yes
ARIH2	4.27979e-135	6.10341e-131	0.379836	no	no
TSTD1	6.18837e-135	8.82524e-131	-0.513681	no	no
SLC25A37	6.20476e-135	8.84861e-131	-0.493741	no	no
DnoJC15	6.68733e-135	9.5368e-131	0.431786	no	no
DEGS1	6.99111e-135	9.97002e-131	0.260667	no	no
EPHB6	1.01497e-134	1.44745e-130	0.258257	no	no
ENGASE	1.56324e-134	2.22934e-130	0.268256	no	no
ZNF207	1.70329e-134	2.42907e-130	0.338148	no	no
CALCOCO2	3.80004e-134	5.41924e-130	0.3488	no	no
SREK1	4.77757e-134	6.81329e-130	0.404716	no	no
DOCK2	6.67497e-134	9.51917e-130	-0.507008	no	no
ISYno1	1.24369e-133	1.77362e-129	0.25445	no	no
MANBAL	1.43414e-133	2.04523e-129	0.262607	no	no
DCK	2.01116e-133	2.86811e-129	-0.421966	no	no
STAT6	2.56e-133	3.65081e-129	0.310813	no	no
TMEM248	2.68996e-133	3.83615e-129	0.373096	no	no
TCTN3	3.62247e-133	5.166e-129	0.294063	no	no
MBNL2	2.62429e-132	3.74249e-128	0.307844	no	no
RPL19	4.25849e-132	6.07303e-128	-0.86624	no	no
SNCA	4.37396e-132	6.23771e-128	-0.646708	no	no
TEX261	5.08183e-132	7.24719e-128	0.308684	no	no
MAVS	7.37034e-132	1.05108e-127	0.301934	no	no
LACTB2	7.42398e-132	1.05873e-127	0.282135	no	no
ENOSF1	7.79025e-132	1.11097e-127	0.32294	no	no
FAM161A	7.98309e-132	1.13847e-127	0.274748	no	no
HLA-DQA2	1.00097e-131	1.42748e-127	-0.849499	no	yes
INTS3	1.07077e-131	1.52702e-127	0.320813	no	no
PRPF8	1.32268e-131	1.88627e-127	0.396301	no	no
SGSM2	1.35475e-131	1.93202e-127	0.293138	no	no
ILF3-DT	1.55721e-131	2.22074e-127	0.393011	no	no
RASD1	1.94267e-131	2.77044e-127	0.48615	no	no
CCND3	2.75609e-131	3.93046e-127	-0.696174	no	no
PREPL	3.03752e-131	4.3318e-127	0.263226	no	no
FKBP2	5.81698e-131	8.2956e-127	0.347984	no	no
TOM1L2	6.03409e-131	8.60521e-127	0.259258	no	no
CDA	1.23586e-130	1.76247e-126	-1.22175	no	no
SIL1	1.28882e-130	1.83799e-126	0.331865	no	no
FTO	1.55696e-130	2.22038e-126	0.255806	no	no
LYL1	2.88244e-130	4.11065e-126	-0.409822	no	no
PDIA6	3.33523e-130	4.75637e-126	0.363379	no	no
TPM3	3.33844e-130	4.76095e-126	-0.891492	no	no
RPS6KA1	6.01613e-130	8.5796e-126	-0.527555	no	no
MOCS2	7.71305e-130	1.09996e-125	0.295352	no	no
BMI1	1.01016e-129	1.44059e-125	0.327922	no	no
ZNF664	1.33526e-129	1.90421e-125	0.308395	no	no
ARMCX3	1.51287e-129	2.15751e-125	0.409385	no	no
FAM120A	1.64976e-129	2.35272e-125	0.286324	no	no
RBM28	1.79226e-129	2.55594e-125	0.301909	no	no
CD55	1.86244e-129	2.65603e-125	-0.597298	CD55	yes
FNDC3A	3.6279e-129	5.17375e-125	0.281118	no	no
SETD7	8.19479e-129	1.16866e-124	0.284494	no	no
BPTF	1.07845e-128	1.53798e-124	0.334409	no	no
GPATCH8	1.31439e-128	1.87446e-124	0.372064	no	no
ANTXR2	1.53988e-128	2.19603e-124	0.28471	no	no
NDUFS1	2.29246e-128	3.26927e-124	0.32537	no	no
CRYBG3	4.89554e-128	6.98152e-124	0.362812	no	no
ZMYM4	7.25285e-128	1.03433e-123	0.298289	no	no
OS9	7.47362e-128	1.06581e-123	0.32119	no	no
DICER1	9.41485e-128	1.34265e-123	0.275906	no	no
PAWR	9.74031e-128	1.38907e-123	0.263332	no	no
WDR6	1.01135e-127	1.44228e-123	0.35465	no	no
PARVG	1.30106e-127	1.85544e-123	-0.448468	no	no
RPS25	1.72464e-127	2.45951e-123	-0.795019	no	no
BASP1	2.0461e-127	2.91794e-123	-1.18982	no	no
MZB1	4.05866e-127	5.78805e-123	-0.998945	no	no
SPIB	8.86383e-127	1.26407e-122	-0.8408	no	no
SLC38A1	1.14205e-126	1.62868e-122	-0.403352	no	yes
KANSL1	1.40234e-126	1.99987e-122	0.332216	no	no
PHPT1	1.50327e-126	2.14381e-122	0.39386	no	no
SH2B1	2.38403e-126	3.39986e-122	0.30647	no	no
ZCCHC2	6.34192e-126	9.04421e-122	0.291778	no	no
TAX1BP3	1.67077e-125	2.38269e-121	0.26792	no	no
MIGA1	2.03753e-125	2.90572e-121	0.291658	no	no
RGS19	2.27313e-125	3.24172e-121	-0.702861	no	no
NFKB2	2.71371e-125	3.87003e-121	0.267666	no	no
TSC1	4.41618e-125	6.29792e-121	0.275339	no	no
PPA1	4.57959e-125	6.53095e-121	0.356755	no	no
CLOCK	4.95708e-125	7.06929e-121	0.281745	no	no
NCF2	6.96802e-125	9.93709e-121	-0.925283	no	no
NR3C1	8.56933e-125	1.22207e-120	0.270504	no	no
REXO2	1.15863e-124	1.65233e-120	0.389488	no	no
RPN2	1.22278e-124	1.74381e-120	0.324202	no	yes
INF2	1.54952e-124	2.20978e-120	0.296262	no	no
CES2	2.1133e-124	3.01377e-120	0.290935	no	no
MYO1F	2.23611e-124	3.18891e-120	-0.867234	no	no
MS4A6A	2.41388e-124	3.44243e-120	-1.00537	no	no
SCAPER	2.43026e-124	3.46579e-120	0.304267	no	no
HSD17B4	3.60231e-124	5.13726e-120	0.369484	no	no
S1PR4	4.23757e-124	6.04319e-120	-0.617899	no	yes
TACC1	9.80724e-124	1.39861e-119	0.322026	no	no
ZNF721	1.18278e-123	1.68676e-119	0.335569	no	no
RPS27	1.79866e-123	2.56507e-119	-0.884144	no	no
TRIM13	3.68637e-123	5.25713e-119	0.346003	no	no
ZNF891	4.16735e-123	5.94306e-119	0.265926	no	no
noCA	4.66713e-123	6.65579e-119	-0.762139	no	no
C19orf12	5.13445e-123	7.32223e-119	0.275089	no	no
TSC22D2	5.5085e-123	7.85568e-119	0.275924	no	no
SYNE3	7.03519e-123	1.00329e-118	0.340755	no	no
NCBP3	9.14066e-123	1.30355e-118	0.32078	no	no
BAZ1B	1.03016e-122	1.4691e-118	0.389654	no	no
ALDH9A1	1.06696e-122	1.5216e-118	0.257217	no	no
STMN1	1.09415e-122	1.56036e-118	-1.18385	no	no
COMMD2	1.21579e-122	1.73384e-118	0.334601	no	no
AC060780.1	1.25583e-122	1.79094e-118	0.301322	no	no
EIF4A1	1.41873e-122	2.02325e-118	0.371764	no	no
CLMN	1.97861e-122	2.82169e-118	0.277287	no	no
GOLGA8B	1.98491e-122	2.83067e-118	0.315518	no	no
SPEN	2.64567e-122	3.77298e-118	0.35241	no	no
HNRNPDL	6.50507e-122	9.27689e-118	0.312836	no	no
RRAGA	1.24361e-121	1.77351e-117	0.315063	no	no
EIF1	1.4629e-121	2.08623e-117	-0.496128	no	no
ZC3H13	1.48213e-121	2.11367e-117	0.379694	no	no
PLD4	1.75999e-121	2.50992e-117	-0.984511	no	no
KIAA2026	1.89253e-121	2.69894e-117	0.333825	no	no
ANKRD36C	2.22538e-121	3.17361e-117	0.410679	no	no
HNRNPR	2.42664e-121	3.46063e-117	0.363441	no	no
ATF7	2.73737e-121	3.90376e-117	0.260665	no	no
DPM3	3.67594e-121	5.24226e-117	0.351909	no	no
EEF1B2	3.85699e-121	5.50045e-117	-0.965023	no	no
FPR1	4.4812e-121	6.39064e-117	-1.1545	no	no
YIPF4	4.63789e-121	6.61409e-117	0.322203	no	no
PEBP1	7.77244e-121	1.10843e-116	0.257483	no	no
SNX9	8.31256e-121	1.18545e-116	0.330073	no	no
ZNF580	8.53379e-121	1.217e-116	0.336429	no	no
NBR1	1.25357e-120	1.78772e-116	0.275203	no	no
ABCC3	1.3765e-120	1.96303e-116	0.282143	no	no
NEK9	1.41086e-120	2.01203e-116	0.253026	no	no
OAT	1.41856e-120	2.02301e-116	0.303756	no	no
SLC41A3	2.3477e-120	3.34805e-116	0.25486	no	no
WDR11	2.74077e-120	3.90861e-116	0.326424	no	no
EML3	4.94286e-120	7.04902e-116	0.275022	no	no
CSF3R	5.6738e-120	8.0914e-116	-1.10795	no	no
ZMYND11	6.39788e-120	9.12401e-116	0.313021	no	no
SMARCA4	8.29152e-120	1.18245e-115	0.328304	no	no
SELPLG	9.80647e-120	1.3985e-115	-0.49781	CD162	yes
TMEM87A	1.12168e-119	1.59963e-115	0.3094	no	yes
UVSSA	1.20761e-119	1.72217e-115	0.275196	no	no
CYP4F3	1.22169e-119	1.74225e-115	-1.31423	no	no
AMFR	1.49393e-119	2.13049e-115	0.307856	no	no
EFCAB14	2.32385e-119	3.31404e-115	0.312028	no	no
USP46	4.37047e-119	6.23272e-115	0.280863	no	no
CREBZF	4.51067e-119	6.43266e-115	0.39381	no	no
ATP2A3	5.24087e-119	7.47401e-115	-0.659983	no	no
NUCB1	5.38644e-119	7.68161e-115	0.366562	no	no
HLA-DPA1	5.7128e-119	8.14703e-115	-1.28701	no	yes
AKAP8L	6.52661e-119	9.3076e-115	0.338354	no	no
MIB1	1.11102e-118	1.58442e-114	0.277352	no	no
RPS15	1.30045e-118	1.85457e-114	-0.67768	no	no
CNPY3	1.61263e-118	2.29978e-114	-0.748074	no	no
POMGNT1	4.39012e-118	6.26075e-114	0.270732	no	no
TM9SF4	5.97866e-118	8.52617e-114	0.270683	no	no
RPL7	6.91661e-118	9.86378e-114	-0.670339	no	no
TMEM168	7.91795e-118	1.12918e-113	0.257238	no	no
BRD4	1.25999e-117	1.79688e-113	0.295256	no	no
HNRNPA2B1	1.34641e-117	1.92011e-113	0.285068	no	no
FHL2	1.67021e-117	2.38188e-113	0.268748	no	no
GFPT1	2.50742e-117	3.57584e-113	0.275041	no	no
ATF4	4.27222e-117	6.09261e-113	0.370277	no	no
PTAR1	4.6914e-117	6.69041e-113	0.263094	no	no
DDHD2	5.16957e-117	7.37232e-113	0.259663	no	no
IL16	5.76796e-117	8.22569e-113	-0.431591	no	no
LMBRD1	6.93101e-117	9.88432e-113	0.299832	no	no
SOS1	8.21198e-117	1.17111e-112	0.261395	no	no
HOOK3	1.27675e-116	1.82077e-112	0.266455	no	no
RGS2	1.66269e-116	2.37117e-112	-1.3019	no	no
LCN2	1.9503e-116	2.78133e-112	-2.30082	no	no
FAM208B	2.05369e-116	2.92877e-112	0.29672	no	no
TMEM63A	2.29157e-116	3.26801e-112	0.267376	no	no
RPS21	2.49852e-116	3.56313e-112	-0.897876	no	no
CDIP1	2.51712e-116	3.58966e-112	0.262164	no	no
RPS3	3.16264e-116	4.51024e-112	-0.890408	no	no
EMC7	4.4557e-116	6.35427e-112	0.376342	no	no
KANSL3	5.17052e-116	7.37368e-112	0.255132	no	no
ENDOV	7.86618e-116	1.1218e-111	0.30653	no	no
NUP210	1.30456e-115	1.86043e-111	-0.277349	no	yes
DMTF1	1.65801e-115	2.36448e-111	0.317602	no	no
PBXIP1	2.06366e-115	2.94298e-111	0.263837	no	no
BRD2	2.52955e-115	3.6074e-111	0.357358	no	no
FNBP4	3.09495e-115	4.4137e-111	0.370578	no	no
BRI3	3.41338e-115	4.86781e-111	-1.04523	no	no
LTF	3.71798e-115	5.30221e-111	-2.62665	no	yes
SPART	4.34642e-115	6.19842e-111	0.264471	no	no
RGCC	5.40839e-115	7.7129e-111	-0.502456	no	no
RAB3GAP1	8.56464e-115	1.2214e-110	0.265113	no	no
RBM12B	9.63807e-115	1.37449e-110	0.315008	no	no
SLC25A45	1.38291e-114	1.97217e-110	0.3477	no	no
ZNF621	1.60841e-114	2.29376e-110	0.28015	no	no
RING1	1.72852e-114	2.46504e-110	0.311732	no	no
CEP170	1.83341e-114	2.61463e-110	0.259445	no	no
P4HB	2.24915e-114	3.20752e-110	0.324855	no	no
REV1	2.36876e-114	3.37808e-110	0.291061	no	no
BTK	2.76328e-114	3.94071e-110	-0.314762	no	no
ATF6B	3.19834e-114	4.56116e-110	0.361153	no	no
SLC9A3R1	3.48099e-114	4.96425e-110	-0.542804	no	no
OFD1	3.69881e-114	5.27487e-110	0.442137	no	no
ZFP90	3.77432e-114	5.38255e-110	0.273344	no	no
HILPDA	4.14401e-114	5.90978e-110	0.278629	no	no
PRNP	5.4096e-114	7.71463e-110	0.269873	CD230	yes
SAT2	6.4476e-114	9.19492e-110	0.311713	no	no
MPP1	7.41126e-114	1.05692e-109	-0.5759	no	no
RPL32	9.68791e-114	1.38159e-109	-0.700161	no	no
CHD3	1.27042e-113	1.81174e-109	0.311125	no	no
SUPT7L	1.66991e-113	2.38147e-109	0.278303	no	no
C9orf16	3.34381e-113	4.76861e-109	-0.72577	no	no
KMT2C	3.50859e-113	5.0036e-109	0.325807	no	no
FAM133B	3.83872e-113	5.47439e-109	0.359141	no	no
SASH3	6.31423e-113	9.00472e-109	-0.395442	no	no
CD24	6.50288e-113	9.27375e-109	-1.33226	no	no
CRISP3	1.36875e-112	1.95197e-108	-1.36197	no	no
FGD2	1.42924e-112	2.03824e-108	-0.334948	no	no
TESC	1.80279e-112	2.57097e-108	-0.511601	no	no
HIVEP1	1.8142e-112	2.58723e-108	0.254979	no	no
RDH11	3.31757e-112	4.73119e-108	0.32576	no	no
CYSLTR1	3.9544e-112	5.63937e-108	-0.345108	no	yes
RAB11FIP2	6.02576e-112	8.59334e-108	0.274659	no	no
SNX14	1.11568e-111	1.59107e-107	0.253878	no	no
ARHGAP9	2.0957e-111	2.98867e-107	-0.633302	no	no
PTOV1	2.42757e-111	3.46195e-107	0.321985	no	no
ACAP1	2.73282e-111	3.89728e-107	-0.527421	no	no
PQLC3	4.29817e-111	6.12962e-107	0.288467	no	no
ALDH6A1	5.48523e-111	7.82249e-107	0.300804	no	no
ITGAM	6.25118e-111	8.91481e-107	-0.923248	CD11b	yes
STX17	6.34472e-111	9.04821e-107	0.271603	no	no
RPL14	7.63825e-111	1.08929e-106	-0.880059	no	no
SMARCA2	1.00169e-110	1.42851e-106	0.322615	no	no
[truncated: 880 more rows]

## Sheet: Sheet3
Cluster-specific DEGs for BM-MSC clusters.
cluster	gene	p_val	p_val_adj	avg_logFC
C1	XIST	0	0	1.03491
C1	COL6A3	7.02485e-175	2.35431e-170	0.926164
C1	COL1A1	4.45821e-235	1.49412e-230	0.922344
C1	VCAN	1.46464e-236	4.90859e-232	0.893632
C1	C7	6.17296e-164	2.0688e-159	0.777262
C1	THY1	1.84257e-149	6.1752e-145	0.69312
C1	ADM	3.72659e-81	1.24893e-76	0.679746
C1	ANGPTL4	1.00807e-140	3.37846e-136	0.655964
C1	PGF	1.60756e-142	5.38757e-138	0.653246
C1	COL6A2	3.84484e-152	1.28856e-147	0.64697
C1	IGFBP3	1.30661e-107	4.37899e-103	0.632858
C1	CPXM1	5.64059e-175	1.89039e-170	0.630257
C1	IGFBP2	1.72798e-127	5.79115e-123	0.617342
C1	FZD1	8.18275e-144	2.74237e-139	0.60546
C1	EMILIN1	1.33711e-130	4.4812e-126	0.60505
C1	COL6A1	5.44281e-123	1.8241e-118	0.598756
C1	IGFBP4	1.71801e-147	5.75775e-143	0.591106
C1	ADAM28	4.59516e-134	1.54002e-129	0.587845
C1	COL18A1	1.07375e-139	3.59855e-135	0.585827
C1	MDK	2.94779e-128	9.87921e-124	0.578677
C1	LINC01268	4.33835e-131	1.45395e-126	0.566828
C1	NGFR	4.06141e-117	1.36114e-112	0.548745
C1	HLA-A	4.90354e-177	1.64337e-172	0.541807
C1	VGLL3	2.19294e-93	7.34942e-89	0.526843
C1	RRBP1	3.56206e-129	1.19379e-124	0.521286
C1	SLIT3	7.60726e-96	2.5495e-91	0.51817
C1	CD36	2.68949e-81	9.01356e-77	0.507418
C1	ARHGEF10	1.77781e-110	5.95816e-106	0.503819
C1	CLU	4.12371e-87	1.38202e-82	0.502547
C1	HLA-C	5.32133e-92	1.78339e-87	0.500227
C1	SOCS3	9.35e-91	3.13356e-86	0.498389
C1	ERAP2	1.63037e-123	5.46403e-119	0.494116
C1	OLFML2B	2.52297e-92	8.45548e-88	0.493595
C1	JUNB	3.26171e-44	1.09313e-39	0.492865
C1	COL14A1	2.66098e-100	8.91802e-96	0.486677
C1	PLXNB2	1.38488e-115	4.64128e-111	0.482386
C1	C1R	2.23319e-113	7.48432e-109	0.478766
C1	LTBR	4.62994e-118	1.55168e-113	0.477853
C1	ID4	2.32782e-75	7.80146e-71	0.476922
C1	ENG	6.05868e-103	2.03051e-98	0.47563
C1	LGALS3BP	2.33443e-112	7.82362e-108	0.466905
C1	LBP	2.02001e-42	6.76987e-38	0.464966
C1	KCNQ1OT1	4.35754e-74	1.46038e-69	0.463789
C1	CEBPA	2.6676e-88	8.94021e-84	0.456412
C1	LAMB1	2.94969e-105	9.88561e-101	0.455079
C1	NLGN4X	4.24704e-119	1.42335e-114	0.454756
C1	VMP1	1.91193e-86	6.40764e-82	0.448895
C1	IRF1	3.042e-92	1.0195e-87	0.438137
C1	SERPINH1	3.64945e-96	1.22308e-91	0.437882
C1	FLNA	5.27896e-94	1.76919e-89	0.43738
C1	ISLR	1.31701e-96	4.41384e-92	0.428615
C1	TNC	6.6544e-75	2.23016e-70	0.427972
C1	TRAM1	6.66544e-75	2.23385e-70	0.425352
C1	EFNB1	2.46802e-99	8.27133e-95	0.423865
C1	DLC1	1.05739e-110	3.54374e-106	0.421822
C1	DDIT4	4.26158e-60	1.42823e-55	0.419262
C1	ADAMTS9	3.18685e-83	1.06804e-78	0.419089
C1	APOB	2.06916e-84	6.93458e-80	0.41215
C1	TDO2	1.91113e-79	6.40496e-75	0.405348
C1	EGR1	3.7218e-50	1.24732e-45	0.404258
C1	CCDC80	1.9287e-85	6.46384e-81	0.401961
C1	FBN1	1.15473e-79	3.86996e-75	0.401787
C1	CDH11	2.52415e-85	8.45944e-81	0.399576
C1	PTTG1IP	7.10738e-95	2.38197e-90	0.398455
C1	MDFI	2.70577e-87	9.06811e-83	0.397979
C1	ITGB2	5.39784e-69	1.80903e-64	0.395737
C1	PARP14	1.44367e-94	4.83833e-90	0.392651
C1	ANPEP	4.72977e-90	1.58513e-85	0.392456
C1	COL11A1	1.10323e-77	3.69735e-73	0.388719
C1	GLDN	2.79831e-45	9.37825e-41	0.387436
C1	TRABD2B	1.04882e-87	3.51501e-83	0.387245
C1	SERPING1	8.31352e-82	2.78619e-77	0.38681
C1	CYGB	4.53479e-90	1.51979e-85	0.383765
C1	CEMIP2	5.18187e-75	1.73665e-70	0.383423
C1	SVEP1	6.435e-71	2.15663e-66	0.382906
C1	FBLN5	1.09719e-85	3.67713e-81	0.382068
C1	JUN	4.57705e-48	1.53395e-43	0.378735
C1	COL4A2	2.6426e-91	8.8564e-87	0.378589
C1	MICALL2	3.35384e-78	1.12401e-73	0.376823
C1	LMNA	2.6307e-88	8.81653e-84	0.375079
C1	BGN	2.44552e-88	8.19592e-84	0.37385
C1	ANGPT1	2.53103e-75	8.4825e-71	0.372571
C1	HSPG2	9.32351e-79	3.12468e-74	0.368225
C1	SEC61A1	2.77881e-86	9.3129e-82	0.36605
C1	LIFR	1.26787e-61	4.24912e-57	0.363922
C1	P4HB	1.62912e-89	5.45984e-85	0.358358
C1	TMEM119	4.44109e-75	1.48839e-70	0.357915
C1	ENAH	3.15227e-64	1.05645e-59	0.357643
C1	COL3A1	9.38928e-55	3.14672e-50	0.355314
C1	EFEMP2	8.2384e-86	2.76102e-81	0.351635
C1	HES1	2.03273e-52	6.81248e-48	0.348614
C1	TNFRSF1A	1.06086e-66	3.55537e-62	0.345918
C1	DDX5	1.01175e-76	3.39078e-72	0.343544
C1	ACADVL	1.68654e-81	5.65225e-77	0.341775
C1	COL4A1	5.50397e-83	1.8446e-78	0.341061
C1	TAPBP	3.69442e-82	1.23815e-77	0.339709
C1	SLC1A3	5.08224e-62	1.70326e-57	0.339151
C1	PDGFRB	8.28533e-67	2.77675e-62	0.338511
C1	DNM3OS	4.66533e-72	1.56354e-67	0.335055
C1	ST5	2.67367e-73	8.96054e-69	0.334282
C1	COL16A1	1.22028e-66	4.08965e-62	0.332854
C1	CORO6	2.48482e-75	8.32763e-71	0.331928
C1	LRP1	1.26667e-61	4.2451e-57	0.331659
C1	CTSC	4.89543e-53	1.64065e-48	0.330391
C1	TMEM176B	4.52509e-62	1.51654e-57	0.329722
C1	HK2	1.33887e-74	4.4871e-70	0.329672
C1	NUCB1	1.38688e-87	4.648e-83	0.326285
C1	PLEC	3.34049e-67	1.11953e-62	0.326281
C1	TFPI	3.44796e-61	1.15555e-56	0.32467
C1	FCGRT	1.33227e-65	4.46497e-61	0.323501
C1	ID1	4.76922e-33	1.59836e-28	0.320271
C1	UBC	1.65369e-64	5.54216e-60	0.318686
C1	CYTOR	1.12561e-66	3.77237e-62	0.315252
C1	OFD1	6.77535e-55	2.27069e-50	0.314529
C1	IER5L	8.04367e-75	2.69576e-70	0.314362
C1	AEBP1	3.91186e-65	1.31102e-60	0.314167
C1	CD151	3.876e-63	1.299e-58	0.313371
C1	TIMP1	2.72097e-69	9.11907e-65	0.312299
C1	FOXC1	3.76128e-52	1.26055e-47	0.312225
C1	UNC5B	8.94504e-69	2.99784e-64	0.311175
C1	S100A11	1.00801e-75	3.37826e-71	0.309096
C1	IL34	4.734e-74	1.58655e-69	0.307853
C1	GRN	2.47931e-75	8.30916e-71	0.307668
C1	HGF	6.29341e-38	2.10917e-33	0.307107
C1	GJA1	9.41985e-55	3.15697e-50	0.306477
C1	SOX4	2.25211e-47	7.54772e-43	0.306365
C1	TGFBI	6.88778e-61	2.30837e-56	0.304896
C1	WDR86	1.84855e-65	6.19525e-61	0.304548
C1	CSF1	1.41014e-55	4.72593e-51	0.304112
C1	CD248	2.50631e-67	8.39966e-63	0.303699
C1	VASN	1.41551e-70	4.74395e-66	0.303681
C1	CD63	4.44119e-51	1.48842e-46	0.301574
C1	TYMP	4.28178e-54	1.435e-49	0.300293
C1	ACTN1	3.66641e-53	1.22876e-48	0.297581
C1	LTBP4	1.94853e-70	6.5303e-66	0.297062
C1	SPON2	5.25906e-60	1.76252e-55	0.296425
C1	VCP	7.54731e-69	2.5294e-64	0.294066
C1	RAI14	1.00077e-51	3.35399e-47	0.292266
C1	PLD3	1.15128e-69	3.8584e-65	0.290872
C1	CARMN	2.05672e-42	6.89288e-38	0.290407
C1	SDF4	4.61311e-77	1.54604e-72	0.289417
C1	VWA1	1.13821e-61	3.81461e-57	0.289179
C1	RNF207	7.31768e-68	2.45245e-63	0.286632
C1	MXD4	2.66553e-67	8.93327e-63	0.286095
C1	LTBP3	1.12432e-61	3.76805e-57	0.284874
C1	ZFP36L1	9.73671e-53	3.26316e-48	0.284605
C1	MME	2.69393e-58	9.02843e-54	0.282292
C1	GGT5	9.69265e-50	3.2484e-45	0.281752
C1	ANXA2	4.90225e-56	1.64294e-51	0.280328
C1	SFPQ	2.20996e-57	7.40646e-53	0.279606
C1	COL1A2	5.30546e-57	1.77807e-52	0.27889
C1	VCL	3.03751e-58	1.01799e-53	0.27887
C1	MIDN	2.7689e-54	9.27969e-50	0.278549
C1	COL5A1	1.6333e-61	5.47385e-57	0.278304
C1	HBA2	6.91894e-15	2.31881e-10	0.278299
C1	TNS2	2.30971e-59	7.74076e-55	0.278247
C1	ALPL	1.33466e-57	4.47299e-53	0.274188
C1	CTSA	4.58432e-71	1.53639e-66	0.273276
C1	NOTCH3	5.36064e-51	1.79657e-46	0.27211
C1	PLOD2	1.45386e-59	4.87248e-55	0.269193
C1	PXDN	3.67738e-62	1.23244e-57	0.26918
C1	MARCKS	6.85177e-62	2.2963e-57	0.267406
C1	FHOD1	1.0907e-59	3.65539e-55	0.265381
C1	FRMD4A	8.23185e-51	2.75882e-46	0.264083
C1	DST	7.49386e-50	2.51149e-45	0.260838
C1	PKM	2.94107e-58	9.85671e-54	0.260767
C1	UGCG	1.13108e-46	3.7907e-42	0.259557
C1	CD4	3.58329e-60	1.2009e-55	0.257759
C1	AC245297.3	2.74328e-52	9.19382e-48	0.25756
C1	HES4	5.05883e-50	1.69542e-45	0.25694
C1	TXLNA	1.07933e-66	3.61726e-62	0.256864
C1	MCAM	1.42691e-35	4.78215e-31	0.255741
C1	KLF10	1.26472e-45	4.23859e-41	0.255659
C1	MAPK10	1.15035e-50	3.85527e-46	0.254097
C1	PDLIM2	2.09109e-52	7.00808e-48	0.253413
C1	STT3B	3.20915e-56	1.07551e-51	0.253105
C1	MIRLET7BHG	5.67471e-61	1.90182e-56	0.252959
C1	TMEM132C	1.91542e-51	6.41933e-47	0.252535
C1	PMEPA1	5.47844e-54	1.83604e-49	0.252265
C1	GOLGA8B	3.94234e-53	1.32123e-48	0.251978
C1	TSC22D4	1.93977e-52	6.50094e-48	0.251047
C1	ARHGAP28	1.45309e-56	4.86989e-52	0.250294
C2	HP	1.71708e-78	5.75462e-74	1.05402
C2	IGHG3	4.12278e-76	1.38171e-71	0.833717
C2	IGKC	5.43749e-51	1.82232e-46	0.805884
C2	FBLN1	3.40634e-116	1.1416e-111	0.799441
C2	RETREG1	6.99377e-87	2.34389e-82	0.771408
C2	APOD	1.25334e-49	4.20045e-45	0.756236
C2	CTGF	8.67326e-58	2.90676e-53	0.716425
C2	ADIPOQ	5.89922e-83	1.97706e-78	0.714139
C2	MGP	1.92805e-95	6.46167e-91	0.703552
C2	RPS26	3.50847e-177	1.17583e-172	0.653682
C2	TNFAIP6	2.39372e-60	8.02231e-56	0.628372
C2	SLPI	3.61626e-44	1.21195e-39	0.626264
C2	TMEM50A	1.31238e-99	4.39831e-95	0.624921
C2	FRZB	1.05672e-94	3.54151e-90	0.613351
C2	ALDH1A3	2.09306e-43	7.01468e-39	0.604654
C2	IFITM1	1.15461e-66	3.86955e-62	0.586851
C2	IGHA1	5.31565e-39	1.78149e-34	0.582542
C2	PDK4	9.37948e-60	3.14344e-55	0.577204
C2	IGLC2	2.96344e-12	9.93166e-08	0.572216
C2	AKR1C1	1.97027e-65	6.60316e-61	0.566006
C2	PLPP3	1.90383e-75	6.38051e-71	0.564466
C2	IGHG1	5.15185e-70	1.72659e-65	0.549375
C2	LINC00640	1.22456e-68	4.10399e-64	0.549339
C2	THBS1	8.6545e-43	2.90047e-38	0.537553
C2	PRELP	1.1733e-49	3.93221e-45	0.509836
C2	IFI6	2.01736e-32	6.76097e-28	0.507165
C2	HSP90B1	1.55118e-70	5.19861e-66	0.501851
C2	LPL	4.00433e-61	1.34201e-56	0.493033
C2	LEPR	6.2079e-130	2.08052e-125	0.491073
C2	TIMP3	2.04411e-39	6.85063e-35	0.480095
C2	KDM5D	2.42185e-96	8.11658e-92	0.476481
C2	GPX3	5.6579e-42	1.89619e-37	0.465983
C2	MGST1	2.01146e-32	6.74121e-28	0.46527
C2	TGFBR3	9.89317e-34	3.3156e-29	0.45817
C2	C11orf96	2.67609e-29	8.96863e-25	0.452287
C2	HLA-DRB1	1.02201e-37	3.42517e-33	0.449466
C2	SPARCL1	3.17027e-56	1.06249e-51	0.449212
C2	ENPP2	7.14013e-31	2.39294e-26	0.448916
C2	RARRES2	6.73351e-54	2.25667e-49	0.448278
C2	DHRS3	1.44897e-28	4.85607e-24	0.446961
C2	NRP1	3.21888e-35	1.07878e-30	0.446061
C2	FNDC1	1.57027e-27	5.2626e-23	0.441768
C2	NECAB1	5.26287e-38	1.7638e-33	0.439103
C2	RPS4Y1	2.59751e-131	8.70528e-127	0.438842
C2	NDUFC2	6.8256e-44	2.28753e-39	0.432387
C2	GABPB1-AS1	1.15156e-35	3.85935e-31	0.42836
C2	CHL1	2.387e-61	7.99978e-57	0.422218
C2	MT1X	4.75597e-22	1.59392e-17	0.421192
C2	NTRK2	1.07024e-46	3.5868e-42	0.420612
C2	LHFPL6	3.59238e-51	1.20395e-46	0.411732
C2	DDX3Y	5.31826e-90	1.78236e-85	0.411011
C2	B2M	5.49095e-132	1.84024e-127	0.410877
C2	LAPTM4A	1.74012e-52	5.83182e-48	0.410835
C2	PCDH9	3.96597e-25	1.32915e-20	0.409375
C2	GSN	2.50234e-53	8.38635e-49	0.407256
C2	ECM2	9.51535e-34	3.18897e-29	0.406368
C2	SLC6A1	3.56903e-23	1.19612e-18	0.405401
C2	LTBP2	4.83655e-50	1.62092e-45	0.404462
C2	ADAMTSL3	1.23952e-42	4.15414e-38	0.403586
C2	ESM1	4.43903e-40	1.48769e-35	0.403378
C2	MT1E	7.82936e-30	2.62393e-25	0.402965
C2	ADH1B	2.66001e-29	8.91474e-25	0.399095
C2	PLIN1	2.90151e-31	9.72414e-27	0.396176
C2	CMTM3	2.30019e-25	7.70887e-21	0.392126
C2	EFEMP1	1.71561e-21	5.74968e-17	0.390202
C2	SSPN	2.11152e-31	7.07654e-27	0.385783
C2	AKR1C2	1.57977e-38	5.29445e-34	0.385164
C2	CXCL12	4.96673e-87	1.66455e-82	0.384691
C2	COX6C	2.43427e-38	8.15821e-34	0.383497
C2	ITGB1	1.53266e-49	5.13655e-45	0.38191
C2	RTN4	2.56421e-30	8.59371e-26	0.38132
C2	TMX1	3.21379e-23	1.07707e-18	0.378311
C2	NID1	1.985e-30	6.65253e-26	0.378258
C2	CDKN1C	1.07106e-24	3.58953e-20	0.374848
C2	CCBE1	3.74898e-25	1.25643e-20	0.373831
C2	CDC42EP3	1.5105e-36	5.06229e-32	0.371546
C2	CYBRD1	2.4413e-45	8.18178e-41	0.368388
C2	CHST2	1.27291e-26	4.26604e-22	0.366164
C2	PDGFRL	9.16022e-29	3.06996e-24	0.365653
C2	HLA-B	1.90426e-68	6.38195e-64	0.365324
C2	ABCA6	2.79652e-32	9.37226e-28	0.364149
C2	RHOBTB3	2.93666e-34	9.84191e-30	0.362953
C2	C1S	1.27807e-53	4.28332e-49	0.360974
C2	TSC22D1	3.90604e-28	1.30907e-23	0.354281
C2	APP	4.39168e-32	1.47183e-27	0.353734
C2	ITM2B	5.58092e-58	1.87039e-53	0.353046
C2	CFD	6.39773e-58	2.14413e-53	0.352506
C2	HSD11B1	3.43215e-41	1.15025e-36	0.349337
C2	MYLIP	3.40107e-16	1.13984e-11	0.347328
C2	FRMD6	8.83733e-30	2.96174e-25	0.346449
C2	FMO2	5.44487e-42	1.82479e-37	0.345386
C2	ABCA8	3.40048e-37	1.13964e-32	0.343621
C2	KTN1	2.63775e-37	8.84015e-33	0.343081
C2	SRPX	8.65712e-22	2.90135e-17	0.34034
C2	DAD1	2.59725e-27	8.70444e-23	0.33881
C2	MRPS6	3.7539e-19	1.25808e-14	0.337938
C2	PRDX4	1.26556e-30	4.24141e-26	0.336863
C2	VCAM1	1.08355e-43	3.63143e-39	0.336514
C2	METTL7A	3.00316e-21	1.00648e-16	0.335739
C2	EPAS1	1.30466e-41	4.37245e-37	0.333707
C2	EIF1AY	2.03508e-64	6.82036e-60	0.333302
C2	SGCE	1.98069e-28	6.63808e-24	0.332961
C2	AK3	5.0059e-18	1.67768e-13	0.331133
C2	ATP5MC3	1.08872e-26	3.64872e-22	0.330471
C2	COL5A3	1.30337e-12	4.36813e-08	0.330167
C2	MT2A	1.19958e-29	4.02026e-25	0.329842
C2	EPB41L4B	7.16337e-20	2.40073e-15	0.326789
C2	RBMS1	9.99521e-36	3.3498e-31	0.326437
C2	ARHGEF28	1.99985e-22	6.70229e-18	0.325222
C2	CP	1.81831e-35	6.09389e-31	0.324922
C2	TSC22D3	3.41359e-24	1.14403e-19	0.323179
C2	LTA4H	4.44387e-18	1.48932e-13	0.323109
C2	IGF1	1.43189e-21	4.79884e-17	0.322278
C2	LEPROT	2.14773e-45	7.19792e-41	0.322058
C2	CRIM1	2.18788e-14	7.33245e-10	0.32092
C2	TSPAN3	1.32365e-24	4.43606e-20	0.320609
C2	BCL6	8.89599e-27	2.9814e-22	0.319494
C2	LGI4	1.24894e-15	4.18569e-11	0.315267
C2	PDIA3	1.21396e-21	4.06848e-17	0.314361
C2	APOC1	7.83481e-26	2.62576e-21	0.311889
C2	PNPLA2	1.44348e-20	4.83769e-16	0.311177
C2	MGST3	1.25908e-22	4.21968e-18	0.308586
C2	SLC40A1	4.59147e-18	1.53879e-13	0.306737
C2	PLXNA4	1.12786e-14	3.7799e-10	0.30395
C2	CAT	7.50581e-23	2.5155e-18	0.302543
C2	FOXP1	2.57574e-16	8.63234e-12	0.301036
C2	PAPPA	1.33648e-20	4.47907e-16	0.300257
C2	IFITM3	8.85056e-52	2.96618e-47	0.300203
C2	SLC38A2	5.61827e-12	1.88291e-07	0.300025
C2	NT5E	2.94496e-19	9.86974e-15	0.299176
C2	CD99	2.83659e-30	9.50653e-26	0.297818
C2	CTSO	1.33857e-15	4.48609e-11	0.297417
C2	SEC61G	2.38096e-23	7.97955e-19	0.295042
C2	SERINC3	1.49359e-16	5.00562e-12	0.292435
C2	SDC3	9.83917e-12	3.2975e-07	0.290732
C2	TSKU	3.75007e-13	1.2568e-08	0.289894
C2	CITED2	2.66596e-19	8.93469e-15	0.289418
C2	PRKAR2B	1.70248e-19	5.70569e-15	0.288285
C2	TIMP2	7.19062e-28	2.40987e-23	0.285218
C2	SEC62	5.4797e-30	1.83647e-25	0.284919
C2	CD81	1.19128e-36	3.99246e-32	0.284893
C2	PCSK6	5.55858e-22	1.8629e-17	0.28449
C2	GZMK	4.9788e-10	1.6686e-05	0.282385
C2	PDGFRA	1.86865e-19	6.26258e-15	0.280822
C2	C2orf40	1.9105e-17	6.40285e-13	0.280276
C2	LMBRD1	7.89593e-13	2.64624e-08	0.279912
C2	OLFML2A	2.9142e-12	9.76664e-08	0.279713
C2	STOM	1.01341e-15	3.39634e-11	0.279668
C2	BMP5	3.10767e-21	1.0415e-16	0.278932
C2	OSR2	5.35357e-10	1.7942e-05	0.278045
C2	HERPUD1	5.31948e-12	1.78277e-07	0.278027
C2	BMPER	7.69926e-13	2.58033e-08	0.275648
C2	GPR88	3.92648e-10	1.31592e-05	0.274366
C2	TMEM14C	4.03069e-16	1.35085e-11	0.273495
C2	TM9SF2	9.77796e-08	0.00327699	0.271056
C2	GPD1L	1.65017e-16	5.53037e-12	0.270817
C2	P3H2	1.00481e-15	3.36752e-11	0.268752
C2	NMB	9.7426e-17	3.26513e-12	0.268036
C2	TIMP4	1.58926e-14	5.32624e-10	0.264871
C2	RHOA	5.76306e-18	1.93143e-13	0.264392
C2	RERE	2.31189e-12	7.74807e-08	0.262738
C2	RARRES1	2.06307e-11	6.91417e-07	0.262259
C2	TMEM30A	5.16823e-14	1.73208e-09	0.261889
C2	SESN3	4.32451e-14	1.44932e-09	0.261337
C2	SSH2	1.43751e-11	4.81767e-07	0.260936
C2	HEBP1	2.33587e-15	7.82842e-11	0.260612
C2	DCN	8.13961e-26	2.72791e-21	0.259973
C2	SRGN	1.23032e-23	4.12329e-19	0.259845
C2	NRXN3	2.65524e-13	8.89878e-09	0.258671
C2	TGFBR2	2.71501e-12	9.09907e-08	0.258296
C2	EPHX1	1.41918e-19	4.75624e-15	0.257898
C2	GALNT1	1.44155e-12	4.83122e-08	0.252752
C2	FMO3	1.61168e-19	5.40137e-15	0.252299
C2	PPIA	2.4293e-20	8.14155e-16	0.251573
C2	SORL1	3.59487e-08	0.00120479	0.250216
C2	INSR	5.12709e-08	0.00171829	0.250103
C2	SERINC1	1.47926e-15	4.95758e-11	0.250059
C3	FTL	7.92161e-138	2.65485e-133	1.66007
C3	RPS12	1.01997e-105	3.41834e-101	1.34991
C3	RPL30	1.64547e-90	5.51463e-86	1.31363
C3	RPS3A	1.7453e-86	5.8492e-82	1.28312
C3	RPL10	8.42151e-106	2.82238e-101	1.26644
C3	RPL34	5.22598e-97	1.75143e-92	1.26429
C3	TPT1	6.15591e-139	2.06309e-134	1.2627
C3	RPL12	1.45274e-68	4.86872e-64	1.247
C3	RPS4X	2.9862e-77	1.0008e-72	1.23588
C3	RPS24	1.43032e-86	4.79359e-82	1.22849
C3	FTH1	5.01783e-124	1.68167e-119	1.22306
C3	RPS8	7.9141e-86	2.65233e-81	1.21289
C3	RPL32	5.81946e-87	1.95034e-82	1.20422
C3	RPS15A	4.29113e-80	1.43813e-75	1.20108
C3	RPS27	6.87986e-90	2.30571e-85	1.19484
C3	RPL11	2.20562e-77	7.3919e-73	1.18583
C3	HMOX1	1.34866e-07	0.0045199	1.1858
C3	RPS13	4.17963e-63	1.40076e-58	1.18546
C3	RPL37	7.34995e-83	2.46326e-78	1.18121
C3	RPS27A	2.20588e-91	7.39278e-87	1.17518
C3	RPL28	6.66679e-102	2.23431e-97	1.16849
C3	RPL39	2.99995e-94	1.0054e-89	1.15788
C3	RPS23	9.68549e-90	3.24599e-85	1.15503
C3	RPL41	6.80187e-112	2.27958e-107	1.15236
C3	RPS26	1.35576e-21	4.54369e-17	1.13374
C3	RPL22	7.63986e-60	2.56042e-55	1.12759
C3	RPL26	2.45497e-59	8.2276e-55	1.12675
C3	RPS18	2.89395e-64	9.69877e-60	1.10821
C3	RPL29	2.67685e-46	8.97118e-42	1.09878
C3	RPL6	5.0461e-58	1.69115e-53	1.09677
C3	RPLP1	4.73238e-114	1.58601e-109	1.096
C3	RPS29	1.25308e-54	4.19957e-50	1.09084
C3	RPS28	5.90794e-86	1.97999e-81	1.09012
C3	RPS10	1.23741e-33	4.14707e-29	1.0878
C3	APOC1	1.51001e-10	5.06065e-06	1.0862
C3	RPL35A	7.40612e-52	2.48209e-47	1.08471
C3	RPL19	1.08606e-66	3.63984e-62	1.0746
C3	RPL21	3.27414e-73	1.09729e-68	1.06171
C3	RPS2	3.17518e-34	1.06413e-29	1.05548
C3	RPS5	5.27606e-14	1.76822e-09	1.05057
C3	TMSB4X	4.54574e-117	1.52346e-112	1.04786
C3	EEF1A1	1.04618e-101	3.50615e-97	1.04618
C3	RPS3	6.02832e-42	2.02033e-37	1.04125
C3	RPL3	1.27945e-49	4.28795e-45	1.03197
C3	RPL37A	2.2843e-60	7.6556e-56	1.02154
C3	RPS25	9.6788e-39	3.24375e-34	1.01628
C3	RPL5	7.74451e-20	2.5955e-15	1.01541
C3	RPL18A	3.92877e-45	1.31669e-40	1.01235
C3	FAU	1.18535e-50	3.97257e-46	1.0096
C3	NACA	3.11037e-28	1.04241e-23	1.00871
C3	RPS15	1.88229e-59	6.30831e-55	1.00845
C3	RPS11	1.52054e-39	5.09593e-35	1.00643
C3	RPL9	1.58441e-67	5.30999e-63	1.00145
C3	C1QA	2.86059e-13	9.58698e-09	1.00031
C3	RPL7A	2.95288e-48	9.89627e-44	0.989271
C3	RPS19	6.64223e-38	2.22608e-33	0.98737
C3	RPL13	5.49447e-94	1.84142e-89	0.979072
C3	RPL10A	5.39064e-14	1.80662e-09	0.977369
C3	RPS6	5.74999e-43	1.92705e-38	0.97681
C3	RPL7	3.25953e-39	1.0924e-34	0.976589
C3	RPL36A	7.30196e-11	2.44718e-06	0.967769
C3	RPL23	1.23465e-22	4.13782e-18	0.965861
C3	RPLP2	2.7212e-77	9.11981e-73	0.955424
C3	RPL13A	1.66167e-49	5.56893e-45	0.955338
C3	RPS7	5.98689e-33	2.00645e-28	0.953504
C3	RPL8	1.60591e-36	5.38206e-32	0.949773
C3	RACK1	3.71875e-21	1.2463e-16	0.947258
C3	RPL14	2.51198e-19	8.41866e-15	0.946506
C3	RPS16	6.8083e-37	2.28173e-32	0.941793
C3	RPL38	5.75983e-33	1.93035e-28	0.941049
C3	RPL23A	2.57716e-38	8.63711e-34	0.939496
C3	RPL24	6.14215e-32	2.05848e-27	0.936689
C3	BTF3	6.53747e-14	2.19097e-09	0.927818
C3	PFDN5	3.40233e-14	1.14026e-09	0.923812
C3	CST3	3.13763e-23	1.05155e-18	0.92091
C3	RPS14	1.19518e-45	4.00552e-41	0.914902
C3	RPL15	4.47568e-40	1.49998e-35	0.908514
C3	RPL18	1.58517e-31	5.31255e-27	0.878668
C3	RPS20	6.55283e-30	2.19612e-25	0.877126
C3	UBA52	8.14319e-24	2.72911e-19	0.872327
C3	SERF2	4.08146e-49	1.36786e-44	0.850684
C3	RPL31	1.36523e-09	4.57543e-05	0.849493
C3	RPS9	2.74573e-36	9.20205e-32	0.846053
C3	TOMM7	2.4135e-07	0.00808862	0.841705
C3	RPL35	3.15089e-31	1.05599e-26	0.841404
C3	AIF1	1.65806e-11	5.55682e-07	0.836422
C3	ATP5F1E	4.36996e-30	1.46455e-25	0.836357
C3	RPLP0	2.1193e-32	7.10261e-28	0.822006
C3	RPS21	2.54724e-17	8.53682e-13	0.817352
C3	C1QB	3.3648e-11	1.12768e-06	0.815936
C3	RPL36	5.76689e-20	1.93272e-15	0.815763
C3	RPSA	1.01771e-07	0.00341074	0.803849
C3	TMSB10	1.6202e-54	5.42995e-50	0.794224
C3	OST4	2.56126e-10	8.58379e-06	0.790436
C3	EEF1D	5.51251e-07	0.0184746	0.785005
C3	RPL27	9.07673e-14	3.04197e-09	0.78225
C3	B2M	1.24084e-46	4.15854e-42	0.731747
C3	RPL27A	2.32287e-12	7.78486e-08	0.731704
C3	MGP	3.4874e-07	0.0116877	0.692367
C3	MS4A7	5.08946e-14	1.70568e-09	0.670012
C3	C1QC	1.00105e-09	3.35492e-05	0.641572
C3	LGALS1	1.7689e-07	0.00592829	0.597575
C3	PTMA	7.31627e-20	2.45197e-15	0.53902
C3	SELENOP	1.33077e-20	4.45995e-16	0.525753
C3	MYL6	6.05845e-12	2.03043e-07	0.515126
C3	IFITM3	1.1274e-29	3.77837e-25	0.478832
C3	IGFBP7	1.15334e-08	0.000386529	0.476857
C3	APOE	8.76537e-24	2.93763e-19	0.464139
C3	CFD	5.2761e-14	1.76823e-09	0.435347
C3	VIM	8.23955e-24	2.7614e-19	0.394167
C3	HBB	7.21593e-22	2.41835e-17	0.390613
C3	FKBP8	5.81354e-07	0.0194835	0.355852
C3	CXCL12	7.65556e-08	0.00256568	0.32873
C3	DDR2	4.54851e-08	0.00152439	0.313164
C3	COX17	4.98932e-07	0.0167212	0.299219
C3	FGD5-AS1	1.14005e-07	0.00382075	0.296209
C3	YWHAE	1.20286e-07	0.00403127	0.289054
C3	PRDX3	1.18504e-07	0.00397155	0.28298
C3	SEC61G	5.05868e-07	0.0169537	0.269767
C3	SERINC1	3.94358e-07	0.0132165	0.264119
C3	SEM1	1.32759e-06	0.0444928	0.260398
C3	MRFAP1	1.37664e-06	0.0461366	0.259387
C3	FAAP20	3.56157e-07	0.0119362	0.254822
C3	ARL6IP4	4.23176e-07	0.0141823	0.254686
C3	NDUFS4	6.6173e-07	0.0221772	0.25345
C3	NCOA4	1.71012e-07	0.00573129	0.253038
C4	XIST	2.5553e-71	8.56384e-67	1.1681
C4	MALAT1	4.41636e-169	1.4801e-164	1.07976
C4	CSAD	8.55812e-43	2.86817e-38	0.956729
C4	NKTR	7.16686e-52	2.4019e-47	0.936955
C4	KCNQ1OT1	1.48292e-26	4.96984e-22	0.91753
C4	FUS	1.89914e-62	6.36478e-58	0.877389
C4	GOLGB1	5.82192e-23	1.95116e-18	0.872447
C4	WSB1	2.65771e-71	8.90706e-67	0.871524
C4	CCNL2	3.14439e-29	1.05381e-24	0.852029
C4	CCNL1	3.55327e-10	1.19084e-05	0.832273
C4	UACA	4.42058e-22	1.48151e-17	0.831732
C4	DDX17	5.34399e-71	1.79099e-66	0.829075
C4	AC007952.4	8.90103e-27	2.98309e-22	0.820902
C4	PPP1R10	7.92985e-17	2.65761e-12	0.805871
C4	DST	3.16585e-32	1.061e-27	0.798154
C4	SLC25A37	1.09699e-28	3.67644e-24	0.788285
C4	TNS2	8.44235e-36	2.82937e-31	0.77087
C4	ARGLU1	1.33241e-31	4.46545e-27	0.770463
C4	RSRP1	7.17327e-41	2.40405e-36	0.769783
C4	SRSF7	3.99723e-07	0.0133963	0.76676
C4	PNISR	8.77926e-50	2.94228e-45	0.757211
C4	PNN	6.22537e-27	2.08637e-22	0.749375
C4	SF1	3.88132e-28	1.30079e-23	0.74306
C4	RNF213	4.01013e-22	1.34395e-17	0.730205
C4	AKAP9	1.58631e-33	5.31635e-29	0.729168
C4	LUC7L3	2.23058e-34	7.47557e-30	0.724581
C4	ADAM28	3.73111e-17	1.25044e-12	0.719596
C4	LINC01268	6.63063e-21	2.22219e-16	0.716481
C4	FRMD6-AS1	5.03351e-11	1.68693e-06	0.708716
C4	N4BP2L2	2.59984e-40	8.71311e-36	0.703502
C4	RIPOR3	1.69981e-20	5.69675e-16	0.700321
C4	ST5	1.39133e-19	4.66291e-15	0.698337
C4	DDX5	4.08726e-49	1.3698e-44	0.691972
C4	ANKRD11	1.69899e-17	5.694e-13	0.688975
C4	NEAT1	2.4826e-53	8.32018e-49	0.683769
C4	ARHGEF10	1.05396e-16	3.53224e-12	0.67696
C4	CDK12	8.68433e-12	2.91047e-07	0.676451
C4	SNRNP70	1.9908e-20	6.67198e-16	0.675979
C4	CARMN	9.9924e-24	3.34885e-19	0.672678
C4	TAF1D	2.88848e-14	9.68047e-10	0.668135
C4	AC092683.1	2.95995e-14	9.91998e-10	0.665919
C4	CCDC14	1.21646e-12	4.07686e-08	0.66423
C4	SON	3.78417e-36	1.26823e-31	0.660994
C4	ERICH1	2.05056e-15	6.87226e-11	0.656382
C4	DLEU2	1.28122e-11	4.29387e-07	0.655247
C4	RBM25	9.42338e-19	3.15815e-14	0.65257
C4	ODF2L	4.62715e-25	1.55074e-20	0.651858
C4	MAML2	5.52924e-16	1.85307e-11	0.646293
C4	GOLGA8A	2.22738e-13	7.46485e-09	0.644875
C4	ANKRD36C	2.72189e-14	9.12215e-10	0.637963
C4	DNM3OS	1.51763e-12	5.0862e-08	0.637067
C4	NAV2	1.29231e-24	4.33105e-20	0.637022
C4	ZNF292	5.13135e-11	1.71972e-06	0.636295
C4	LINC01836	9.19148e-11	3.08043e-06	0.63572
C4	RBM39	4.36221e-34	1.46195e-29	0.633999
C4	NHLRC3	4.41682e-10	1.48025e-05	0.63245
C4	GABRE	1.58783e-14	5.32145e-10	0.631162
C4	LENG8	2.62107e-14	8.78426e-10	0.628899
C4	PLEKHH2	3.81688e-14	1.27919e-09	0.628126
C4	SRSF11	2.1858e-24	7.32548e-20	0.626183
C4	NSD3	2.42283e-14	8.11986e-10	0.626169
C4	ZRANB2	3.59936e-15	1.20629e-10	0.625911
C4	PABPN1	3.4047e-18	1.14105e-13	0.624393
C4	PHF14	8.37743e-10	2.80761e-05	0.623643
C4	CEMIP2	3.47591e-08	0.00116491	0.621887
C4	RBM5	2.62522e-15	8.79818e-11	0.620644
C4	KDM2A	6.75254e-12	2.26305e-07	0.618632
C4	SHPRH	7.09771e-18	2.37873e-13	0.61679
C4	CORO6	2.17719e-08	0.000729663	0.615064
C4	SYNE2	1.11186e-10	3.7263e-06	0.610814
C4	WDR60	4.58493e-09	0.000153659	0.610453
C4	IRF3	3.78468e-08	0.0012684	0.604988
C4	HNRNPA2B1	5.29617e-26	1.77496e-21	0.603924
C4	MAPK10	7.42511e-12	2.48845e-07	0.598541
C4	TNFAIP2	1.22936e-12	4.12009e-08	0.59847
C4	GOLGA4	4.70031e-07	0.0157526	0.59669
C4	GABBR1	9.76618e-12	3.27304e-07	0.592309
C4	GON4L	1.01927e-08	0.000341598	0.59098
C4	SLC25A36	2.32999e-10	7.80872e-06	0.589786
C4	BDP1	2.03971e-08	0.00068359	0.584636
C4	RBBP6	2.47175e-07	0.00828382	0.579481
C4	TCF25	2.05597e-16	6.89038e-12	0.575693
C4	RBM6	7.55168e-13	2.53087e-08	0.575288
C4	ABCA10	1.75506e-09	5.88192e-05	0.575256
C4	PRRC2C	1.51099e-07	0.00506392	0.573631
C4	CPLANE1	3.95139e-09	0.000132427	0.572496
C4	TRA2B	3.22769e-07	0.0108173	0.571593
C4	HP1BP3	6.27235e-17	2.10211e-12	0.56928
C4	NRXN2	1.88388e-08	0.000631364	0.569171
C4	PRPF4B	8.10681e-08	0.00271692	0.568519
C4	DNMT3A	5.96642e-09	0.000199959	0.563452
C4	CYTOR	1.4483e-11	4.85382e-07	0.560947
C4	SMG1	1.16607e-08	0.000390797	0.560107
C4	ZNF638	1.578e-07	0.00528851	0.558535
C4	NOC2L	5.253e-10	1.76049e-05	0.557366
C4	PDGFRB	4.52835e-21	1.51763e-16	0.555655
C4	FNBP4	1.51731e-07	0.0050851	0.555336
C4	RIMKLB	1.33417e-06	0.0447134	0.554524
C4	AKAP8L	8.75283e-07	0.0293342	0.554317
C4	HNRNPH1	6.90199e-20	2.31313e-15	0.546397
C4	SRRM2	1.506e-16	5.04722e-12	0.545039
C4	ACADVL	3.91108e-11	1.31076e-06	0.544634
C4	CHD9	1.73856e-11	5.8266e-07	0.543469
C4	ATRX	4.04228e-15	1.35473e-10	0.542662
C4	NSD1	3.76593e-11	1.26211e-06	0.54012
C4	OFD1	2.19785e-07	0.00736589	0.539172
C4	SRSF5	5.4345e-17	1.82132e-12	0.538285
C4	THUMPD3-AS1	2.82486e-10	9.46723e-06	0.534537
C4	GOLGA8B	8.82462e-08	0.00295748	0.533929
C4	SUGP2	8.82349e-07	0.029571	0.533673
C4	RAB30-AS1	2.45907e-09	8.24132e-05	0.533622
C4	CFLAR	1.48313e-08	0.000497057	0.531211
C4	PHF3	1.15452e-06	0.0386924	0.53104
C4	ABCA9	1.00847e-06	0.033798	0.529317
C4	WDR86	5.43255e-10	1.82067e-05	0.52701
C4	SFSWAP	1.43e-06	0.0479249	0.526461
C4	SFPQ	1.4585e-11	4.88803e-07	0.526453
C4	CEP164	8.5907e-09	0.000287909	0.523085
C4	C1RL-AS1	8.59818e-09	0.000288159	0.522538
C4	JPX	9.98768e-08	0.00334727	0.522422
C4	SF3B1	1.48109e-09	4.96374e-05	0.516854
C4	DMWD	9.79767e-08	0.00328359	0.514465
C4	ZMYM2	1.35178e-06	0.0453037	0.512839
C4	SH2B1	1.56966e-07	0.00526057	0.51254
C4	UBE2G2	1.87662e-08	0.000628932	0.512386
C4	ARID1B	1.07518e-08	0.000360336	0.503375
C4	ACIN1	1.94902e-07	0.00653195	0.503346
C4	ABCA8	3.33178e-17	1.11661e-12	0.497145
C4	QTRT1	6.09601e-08	0.00204302	0.494562
C4	ASH1L	7.75552e-07	0.0259918	0.490733
C4	NCBP3	5.34245e-07	0.0179047	0.489429
C4	PEAK1	4.4814e-07	0.015019	0.485302
C4	CREBZF	5.77259e-07	0.0193463	0.485207
C4	ZEB2	8.75789e-11	2.93512e-06	0.484804
C4	MPHOSPH8	1.70573e-07	0.00571659	0.482441
C4	MDM4	1.30006e-10	4.35703e-06	0.480613
C4	DDX39B	1.32623e-07	0.00444473	0.477262
C4	AP000550.1	1.62015e-07	0.00542978	0.47264
C4	OGA	2.18117e-07	0.00730998	0.470826
C4	STX16	1.17627e-06	0.0394216	0.470738
C4	MT-ND1	7.15536e-46	2.39805e-41	0.466409
C4	CIRBP	1.78359e-14	5.97753e-10	0.457058
C4	RGL3	7.40786e-07	0.0248267	0.454434
C4	GCC2	6.37995e-07	0.0213818	0.448284
C4	STAT3	1.40443e-09	4.7068e-05	0.436523
C4	MYO15B	2.4754e-07	0.00829606	0.435877
C4	RUNX1	1.29665e-09	4.34558e-05	0.426931
C4	GOLGA6L4	3.17956e-07	0.010656	0.406374
C4	EBF3	4.84369e-08	0.00162331	0.402955
C4	MT-ATP6	1.00235e-29	3.35928e-25	0.364256
C4	CALD1	3.43275e-09	0.000115045	0.333049
C4	MT-CO3	6.71588e-26	2.25076e-21	0.316327
C4	MT-ND4	7.04788e-22	2.36203e-17	0.277179
C4	MT-ND5	8.04783e-12	2.69715e-07	0.266185
C5	S100A8	1.57593e-127	5.28158e-123	4.48349
C5	S100A9	3.32149e-138	1.11316e-133	3.86246
C5	S100A12	6.0093e-240	2.01396e-235	3.52225
C5	CAMP	1.27662e-122	4.27847e-118	2.69407
C5	LTF	1.5617e-89	5.23388e-85	2.68856
C5	MNDA	0	0	2.3639
C5	S100A4	2.00368e-162	6.71512e-158	2.3386
C5	MMP9	3.46756e-240	1.16212e-235	2.32888
C5	LCN2	1.35619e-95	4.54512e-91	2.23635
C5	LYZ	1.91867e-77	6.43024e-73	1.97515
C5	ALOX5AP	0	0	1.96773
C5	S100P	0	0	1.85611
C5	LST1	2.36159e-229	7.91464e-225	1.78355
C5	S100A6	2.44955e-72	8.20943e-68	1.72345
C5	PGLYRP1	5.96794e-295	2.0001e-290	1.67739
C5	FCGR3B	1.21916e-185	4.08589e-181	1.63769
C5	RGS2	9.37486e-230	3.14189e-225	1.60484
C5	RETN	6.55679e-99	2.19744e-94	1.5657
C5	GCA	5.65794e-156	1.8962e-151	1.56313
C5	NCF1	1.40472e-227	4.70777e-223	1.49027
C5	TFF3	1.78847e-129	5.99388e-125	1.47196
C5	NAMPT	8.57461e-57	2.8737e-52	1.47094
C5	FCER1G	1.34896e-130	4.52092e-126	1.40763
C5	TYROBP	6.80222e-100	2.2797e-95	1.40267
C5	CSF3R	5.02484e-130	1.68403e-125	1.36263
C5	DUSP1	1.67019e-39	5.59747e-35	1.36234
C5	ANP32A	3.92997e-50	1.31709e-45	1.25876
C5	CDA	1.42031e-236	4.76001e-232	1.25529
C5	PADI4	2.8381e-232	9.51159e-228	1.25045
C5	SRGN	1.16168e-43	3.89325e-39	1.24235
C5	FOS	1.46096e-45	4.89627e-41	1.23817
C5	CYP4F3	4.9748e-249	1.66725e-244	1.23562
C5	EVI2B	1.24004e-137	4.15587e-133	1.21565
C5	CMTM2	1.20169e-152	4.02734e-148	1.21406
C5	CLC	3.71276e-83	1.24429e-78	1.20726
C5	CYBB	7.0028e-142	2.34692e-137	1.19226
C5	LCP1	6.85266e-139	2.2966e-134	1.18885
C5	FPR1	4.58601e-205	1.53695e-200	1.16544
C5	RFLNB	2.06911e-46	6.93442e-42	1.1201
C5	BASP1	1.26067e-50	4.22501e-46	1.11821
C5	FCN1	7.1719e-140	2.40359e-135	1.11393
C5	PTPRC	1.89149e-174	6.33913e-170	1.1067
C5	G0S2	2.96144e-45	9.92498e-41	1.07203
C5	CORO1A	4.13478e-125	1.38573e-120	1.0631
C5	FYB1	1.48561e-129	4.97888e-125	1.04953
C5	LITAF	7.71746e-46	2.58643e-41	1.02179
C5	H3F3A	3.09205e-43	1.03627e-38	1.01374
C5	LAPTM5	1.37695e-91	4.6147e-87	1.01184
C5	CAP1	3.22805e-38	1.08185e-33	1.00157
C5	TSPO	4.34222e-29	1.45525e-24	0.98793
C5	MMP8	1.61116e-140	5.39964e-136	0.983847
C5	CRISP3	4.37116e-175	1.46495e-170	0.981203
C5	CTSS	1.17682e-29	3.94399e-25	0.969969
C5	TXN	3.2816e-37	1.0998e-32	0.966935
C5	ATP5F1E	9.47737e-52	3.17625e-47	0.953328
C5	CD24	8.39563e-86	2.81371e-81	0.943313
C5	VNN2	1.01e-178	3.38491e-174	0.943268
C5	LAMTOR4	4.07685e-30	1.36631e-25	0.933064
C5	ANXA3	6.25384e-170	2.09591e-165	0.919504
C5	CXCR4	3.6373e-120	1.219e-115	0.916709
C5	SELL	5.27169e-117	1.76675e-112	0.916267
C5	COTL1	8.57517e-36	2.87388e-31	0.909307
C5	GPSM3	3.31492e-56	1.11096e-51	0.899638
C5	ARPC5	2.26435e-31	7.58873e-27	0.88716
C5	C5AR1	6.15202e-102	2.06179e-97	0.875741
C5	HCLS1	3.57466e-83	1.19801e-78	0.858758
C5	CXCR2	2.82619e-152	9.47169e-148	0.850538
C5	KLF2	3.20581e-32	1.07439e-27	0.835573
C5	EMB	1.16586e-121	3.90727e-117	0.833905
C5	VASP	1.44788e-27	4.85243e-23	0.830283
C5	EFHD2	1.80759e-30	6.05797e-26	0.825417
C5	SH3BGRL3	1.17774e-23	3.94709e-19	0.817398
C5	MYL6	7.88745e-40	2.6434e-35	0.812339
C5	MXD1	2.77023e-52	9.28417e-48	0.805187
C5	RGL4	2.22707e-138	7.46381e-134	0.796011
C5	TKT	9.70313e-31	3.25191e-26	0.7933
C5	CEACAM8	4.46949e-71	1.49791e-66	0.792284
C5	ARPC1B	1.69768e-24	5.68961e-20	0.787706
C5	ARPC3	1.67871e-21	5.62602e-17	0.785245
C5	JUND	9.16918e-20	3.07296e-15	0.779418
C5	LRRK2	4.80665e-76	1.6109e-71	0.756806
C5	TALDO1	2.46909e-21	8.27492e-17	0.754441
C5	SLC2A3	2.62463e-16	8.7962e-12	0.749334
C5	NCF2	3.01205e-99	1.00946e-94	0.749171
C5	CKLF	1.25301e-17	4.19935e-13	0.746845
C5	ITGAM	2.15863e-113	7.23444e-109	0.743369
C5	PRKCB	4.90675e-65	1.64445e-60	0.742431
C5	MYO1F	1.0648e-42	3.56857e-38	0.739299
C5	TMEM154	8.25977e-69	2.76818e-64	0.728581
C5	IER2	4.15226e-30	1.39159e-25	0.727551
C5	GLRX	6.34367e-18	2.12602e-13	0.720998
C5	PLBD1	5.25266e-19	1.76038e-14	0.718811
C5	CYBA	2.61174e-21	8.75299e-17	0.714992
C5	RAB27A	3.61182e-30	1.21046e-25	0.711025
C5	ARPC2	1.43132e-20	4.79694e-16	0.706617
C5	GMFG	1.09436e-18	3.66764e-14	0.694519
C5	LILRB3	1.92018e-127	6.43531e-123	0.690038
C5	LBR	2.89841e-15	9.71373e-11	0.68604
C5	CDKN2D	2.70179e-24	9.05478e-20	0.685844
C5	MSRB1	1.70093e-29	5.70048e-25	0.684903
C5	PFN1	7.63947e-19	2.56029e-14	0.680725
C5	CD177	1.57682e-125	5.28456e-121	0.677519
C5	NCF4	1.45816e-66	4.88688e-62	0.676263
C5	KLF6	3.14829e-17	1.05512e-12	0.673063
C5	HCST	7.71475e-62	2.58552e-57	0.669441
C5	JAML	3.17637e-98	1.06453e-93	0.666614
C5	SNX10	1.45048e-33	4.86114e-29	0.653153
C5	SLA	1.11095e-47	3.72324e-43	0.650896
C5	QPCT	5.04924e-93	1.6922e-88	0.645584
C5	CST7	2.13538e-57	7.15651e-53	0.645492
C5	TUBA4A	9.10929e-69	3.05289e-64	0.644711
C5	LSP1	8.72832e-38	2.92521e-33	0.643087
C5	CKAP4	2.36121e-08	0.000791335	0.641592
C5	RAC2	8.2807e-60	2.77519e-55	0.640727
C5	PYCARD	3.46739e-16	1.16206e-11	0.637579
C5	IL17RA	1.72402e-13	5.77788e-09	0.630685
C5	MCL1	1.23016e-11	4.12277e-07	0.628263
C5	PRR13	7.82528e-09	0.000262256	0.626293
C5	CD44	8.37521e-23	2.80687e-18	0.623968
C5	MEGF9	1.31514e-12	4.40756e-08	0.619339
C5	FRAT2	1.08805e-45	3.64649e-41	0.618762
C5	BCL2A1	8.98914e-106	3.01262e-101	0.61826
C5	FGR	2.00938e-102	6.73423e-98	0.616125
C5	ACTR3	1.8585e-12	6.22858e-08	0.615852
C5	CLEC12A	3.20731e-123	1.0749e-118	0.614509
C5	BRI3	1.18839e-18	3.98278e-14	0.607174
C5	RTN3	4.45475e-13	1.49297e-08	0.60434
C5	ABTB1	9.68649e-15	3.24633e-10	0.603558
C5	SLC16A3	2.05426e-28	6.88465e-24	0.600616
C5	RGS18	3.07238e-51	1.02968e-46	0.597043
C5	AIF1	2.55922e-12	8.57697e-08	0.590759
C5	ATP2A3	5.49297e-42	1.84092e-37	0.590195
C5	SVIP	1.49222e-26	5.00103e-22	0.589786
C5	CMTM6	8.82656e-14	2.95813e-09	0.586782
C5	ARHGDIB	5.38512e-14	1.80477e-09	0.586432
C5	OAZ1	3.38564e-18	1.13466e-13	0.582401
C5	SYK	4.1411e-83	1.38785e-78	0.581468
C5	HMGB2	9.121e-11	3.05681e-06	0.57647
C5	IKZF1	1.2137e-53	4.06759e-49	0.572013
C5	BIN2	2.09282e-82	7.01389e-78	0.569065
C5	ORM1	5.87601e-106	1.96929e-101	0.567863
C5	SERPINB1	1.37282e-11	4.60086e-07	0.561659
C5	ICAM3	2.90219e-34	9.72639e-30	0.559451
C5	BTG1	1.01078e-09	3.38751e-05	0.557851
C5	LTB	3.93765e-67	1.31966e-62	0.550543
C5	STXBP2	5.02055e-61	1.68259e-56	0.548724
C5	ACTB	2.31957e-35	7.77379e-31	0.544858
C5	SERPINA1	2.14903e-70	7.20226e-66	0.544141
C5	STX3	2.71456e-83	9.09757e-79	0.54128
C5	AC245128.3	1.73556e-99	5.81656e-95	0.539879
C5	S100A11	5.59421e-18	1.87484e-13	0.53901
C5	FGL2	4.06192e-39	1.36131e-34	0.535084
C5	PGD	4.82292e-11	1.61635e-06	0.535043
C5	TPM3	4.72624e-11	1.58395e-06	0.533278
C5	CARD16	1.02157e-12	3.42368e-08	0.532269
C5	FPR2	1.10198e-104	3.69319e-100	0.530411
C5	CD37	1.48532e-39	4.97792e-35	0.528665
C5	PYGL	5.77893e-08	0.00193675	0.528128
C5	RAE1	6.21703e-12	2.08357e-07	0.526615
C5	BST1	3.50222e-61	1.17373e-56	0.521326
C5	SPI1	1.1835e-46	3.96638e-42	0.521313
C5	CYSTM1	6.40223e-12	2.14564e-07	0.520258
C5	CFL1	1.0097e-12	3.38391e-08	0.511771
C5	RHOG	3.17948e-11	1.06557e-06	0.510489
C5	IGSF6	1.48822e-33	4.98761e-29	0.507699
C5	RBP7	8.69903e-41	2.91539e-36	0.504827
C5	CSTA	9.45061e-22	3.16728e-17	0.503004
C5	MCEMP1	2.94546e-90	9.8714e-86	0.501174
C5	FCGR2A	1.42842e-41	4.78722e-37	0.497076
C5	GLIPR2	7.92957e-16	2.65752e-11	0.493917
C5	ATP6V0B	7.92625e-10	2.6564e-05	0.492627
C5	AL034397.3	2.0745e-71	6.95249e-67	0.487461
C5	CD55	1.85703e-49	6.22367e-45	0.486969
C5	IFITM2	1.2821e-13	4.29682e-09	0.485545
C5	RASSF2	4.00446e-41	1.34205e-36	0.484051
C5	ARRB2	1.32547e-23	4.44217e-19	0.481881
C5	FAM129A	1.88058e-46	6.30258e-42	0.480218
C5	RAB11FIP1	6.7775e-15	2.27141e-10	0.47772
C5	ATP5MPL	6.56088e-07	0.0219881	0.476723
C5	PTPN6	9.84397e-31	3.29911e-26	0.476553
C5	VSIR	1.35539e-10	4.54246e-06	0.471464
C5	SORL1	1.95751e-07	0.00656041	0.470364
C5	FAM107B	2.33434e-08	0.00078233	0.466398
C5	PLEK	5.20071e-36	1.74297e-31	0.462579
C5	CFP	1.80928e-50	6.06362e-46	0.462055
C5	HACD4	1.6343e-12	5.47719e-08	0.460658
C5	DOCK8	4.17953e-31	1.40073e-26	0.451615
C5	HCK	4.19036e-43	1.40436e-38	0.451513
C5	PROK2	8.65519e-95	2.9007e-90	0.450227
C5	ARHGAP9	1.41621e-52	4.74629e-48	0.448865
C5	ALOX5	3.50962e-47	1.17621e-42	0.447655
C5	OSTF1	8.02984e-09	0.000269112	0.44744
C5	LYN	1.80316e-26	6.04311e-22	0.446739
C5	FAM49B	3.01567e-13	1.01067e-08	0.445357
C5	JPT1	3.6122e-11	1.21059e-06	0.44454
C5	CCND3	2.93944e-09	9.85124e-05	0.443362
C5	PAK1	4.96527e-14	1.66406e-09	0.440738
C5	GNG5	1.25188e-06	0.0419556	0.439995
C5	CAPG	3.00641e-37	1.00757e-32	0.439722
C5	CELF2	1.91049e-29	6.40281e-25	0.439172
C5	EPB41	1.2677e-12	4.24856e-08	0.434388
C5	TGFB1	8.60592e-08	0.00288419	0.432394
C5	ARHGAP30	9.59354e-42	3.21518e-37	0.431992
C5	TMEM91	1.2263e-06	0.0410981	0.430297
C5	SLC9A3R1	2.36287e-27	7.91891e-23	0.428922
C5	RNASET2	5.81117e-07	0.0194756	0.423589
C5	NFE2	2.94368e-41	9.86545e-37	0.421303
C5	UBL5	8.20298e-08	0.00274915	0.420521
C5	FERMT3	1.72098e-37	5.76771e-33	0.414379
C5	PLP2	1.05035e-16	3.52013e-12	0.412239
C5	DUSP6	1.91894e-22	6.43112e-18	0.409587
C5	ATP2B1-AS1	4.10766e-08	0.00137664	0.404022
C5	GAPT	2.42685e-67	8.13333e-63	0.403897
C5	CXCR1	4.61022e-67	1.54507e-62	0.403605
C5	H3F3B	1.23626e-11	4.1432e-07	0.401337
C5	GAPDH	2.19079e-07	0.00734223	0.398297
C5	JUNB	3.4036e-10	1.14068e-05	0.395222
C5	NDUFA1	1.20446e-06	0.0403664	0.394032
C5	GNG2	1.82538e-24	6.11759e-20	0.393982
C5	CR1	1.34109e-68	4.49451e-64	0.392006
C5	LPGAT1	6.22711e-07	0.0208695	0.388786
C5	AGTRAP	2.52584e-09	8.46509e-05	0.388481
C5	CSF2RB	4.43366e-56	1.4859e-51	0.387894
C5	FMNL1	4.54476e-07	0.0152313	0.387873
C5	SERPINB10	6.65702e-54	2.23103e-49	0.385285
C5	CYFIP2	1.89078e-30	6.33676e-26	0.38423
C5	C19orf38	4.86867e-83	1.63169e-78	0.3841
C5	PPP1R18	3.95939e-07	0.0132695	0.380905
C5	ADGRG3	7.69301e-50	2.57823e-45	0.380075
C5	APOBEC3A	1.97408e-65	6.61592e-61	0.379253
C5	LINC01506	8.53026e-71	2.85883e-66	0.378633
C5	RASSF5	4.78645e-43	1.60413e-38	0.376376
C5	CALM1	1.04443e-08	0.00035003	0.375632
C5	CCDC88B	8.67001e-29	2.90567e-24	0.3756
C5	ELOB	3.8411e-09	0.000128731	0.373313
C5	RAB3D	4.82183e-19	1.61599e-14	0.372844
C5	CEACAM3	1.66308e-74	5.57365e-70	0.371827
C5	ARG1	1.14746e-67	3.8456e-63	0.37101
C5	AGTPBP1	1.91758e-08	0.000642658	0.365668
C5	YWHAB	2.80494e-09	9.40048e-05	0.364588
C5	RPL39	2.54825e-11	8.54021e-07	0.361531
C5	PRAM1	1.17802e-28	3.94803e-24	0.354926
C5	STK38	1.67295e-07	0.00560673	0.35415
C5	S1PR4	2.50416e-45	8.39244e-41	0.351111
C5	GYG1	1.0374e-09	3.47673e-05	0.350151
C5	AP1S2	1.23864e-08	0.000415117	0.349261
C5	UQCR11	4.07937e-08	0.00136716	0.348477
C5	GRK6	8.3196e-08	0.00278823	0.34832
C5	SEMA4D	5.10993e-10	1.71254e-05	0.346968
C5	P2RY13	8.49285e-54	2.84629e-49	0.344562
C5	RGS19	4.95963e-12	1.66217e-07	0.342733
C5	LRRC25	1.4523e-44	4.86724e-40	0.340267
C5	SMIM25	5.1452e-31	1.72436e-26	0.336096
C5	NBEAL2	6.32646e-16	2.12025e-11	0.335603
C5	TNFAIP8	5.00087e-20	1.67599e-15	0.334402
C5	CLEC4E	6.43355e-50	2.15614e-45	0.32821
C5	SLC11A1	2.35168e-27	7.88143e-23	0.325096
C5	CD93	9.07147e-34	3.04021e-29	0.320864
C5	ADAM8	8.10722e-18	2.71705e-13	0.318778
C5	PSTPIP1	6.38739e-40	2.14067e-35	0.315976
C5	LRG1	3.87419e-56	1.29839e-51	0.309637
C5	RBM47	1.26559e-35	4.24151e-31	0.307865
C5	MPP1	4.86784e-08	0.00163141	0.306599
C5	THEMIS2	4.6356e-23	1.55357e-18	0.306011
C5	ORAI2	6.48405e-07	0.0217307	0.304544
C5	DOCK2	2.09184e-30	7.0106e-26	0.296275
C5	PLXNC1	4.3859e-10	1.46989e-05	0.293261
C5	HLA-C	1.37951e-08	0.000462329	0.285173
C5	CPPED1	8.89652e-07	0.0298158	0.280986
C5	ACAP1	1.08893e-12	3.64942e-08	0.279181
C5	IQGAP2	1.82944e-13	6.13118e-09	0.277717
C5	LILRA2	3.30919e-50	1.10904e-45	0.276284
C5	CEACAM1	8.65492e-08	0.00290061	0.265606
C5	LPCAT2	8.3563e-07	0.0280053	0.258299
C5	AP5B1	1.80754e-11	6.0578e-07	0.255573
C6	XIST	0	0	3.66401
C6	SPP1	1.12981e-52	3.78645e-48	3.05631
C6	WIF1	0	0	2.8958
C6	NCAM1	0	0	2.21789
C6	SFRP4	6.58427e-243	2.20665e-238	2.12003
C6	ENPP1	1.29026e-224	4.32418e-220	1.97063
C6	CPE	0	0	1.84377
C6	OMD	0	0	1.81809
C6	FAM20C	8.21078e-172	2.75176e-167	1.79536
C6	ITGA10	0	0	1.72823
C6	A2M	5.1322e-194	1.72e-189	1.72794
C6	KCTD12	2.45838e-159	8.23903e-155	1.7016
C6	LSP1	9.43649e-271	3.16255e-266	1.70116
C6	LIMCH1	1.36617e-81	4.57859e-77	1.53653
C6	CLEC11A	4.29225e-100	1.4385e-95	1.5255
C6	PTPRD	0	0	1.47476
C6	EMP1	1.40933e-92	4.72323e-88	1.45256
C6	FN1	7.42802e-43	2.48943e-38	1.44759
C6	RUNX2	3.11919e-136	1.04536e-131	1.42604
C6	SYT12	3.53798e-214	1.18572e-209	1.42267
C6	MMP13	6.33622e-58	2.12352e-53	1.41186
C6	KLK4	0	0	1.37492
C6	COL12A1	1.61686e-77	5.41873e-73	1.35566
C6	DLX5	2.93083e-109	9.8224e-105	1.33683
C6	TNC	8.6964e-54	2.91451e-49	1.33268
C6	WISP2	1.71003e-104	5.73099e-100	1.3302
C6	ADIRF	4.11455e-58	1.37895e-53	1.32496
C6	S100A6	8.15735e-60	2.73385e-55	1.30977
C6	LMO7	5.3956e-160	1.80828e-155	1.29131
C6	COL8A1	9.04787e-147	3.0323e-142	1.28291
C6	SLC29A1	6.54508e-139	2.19352e-134	1.23887
C6	AFDN	1.81914e-188	6.09665e-184	1.23703
C6	LUM	2.80814e-51	9.41121e-47	1.23287
C6	NPNT	0	0	1.21745
C6	MAP1B	7.39669e-116	2.47893e-111	1.21592
C6	ANKH	3.16965e-72	1.06228e-67	1.2126
C6	PTH1R	1.86401e-68	6.24703e-64	1.1987
C6	CADM1	1.14911e-281	3.85113e-277	1.19753
C6	RPS4X	9.23142e-51	3.09382e-46	1.18117
C6	RPS18	4.9884e-53	1.67181e-48	1.1745
C6	SERPINE2	1.74461e-298	5.8469e-294	1.17361
C6	BGLAP	2.64496e-229	8.86431e-225	1.15698
C6	LTBP1	5.9303e-56	1.98748e-51	1.14442
C6	NRP2	1.16091e-70	3.89067e-66	1.13815
C6	NBL1	2.17465e-63	7.28811e-59	1.13811
C6	RPS3	4.5905e-51	1.53846e-46	1.13306
C6	SCIN	0	0	1.12449
C6	FBXO32	4.57912e-64	1.53465e-59	1.10812
C6	ZFHX4	2.73025e-53	9.15017e-49	1.09964
C6	MPP6	3.66412e-137	1.22799e-132	1.09645
C6	DPYSL3	8.99775e-113	3.01551e-108	1.09355
C6	PCDH9	8.27624e-82	2.7737e-77	1.08563
C6	CDC42EP3	7.95153e-67	2.66487e-62	1.07617
C6	ACTA2	3.06621e-25	1.02761e-20	1.07012
C6	RPL13	1.19242e-55	3.99629e-51	1.05951
C6	RPL29	1.89264e-46	6.343e-42	1.05247
C6	LRRC15	0	0	1.0517
C6	ADARB1	2.25449e-60	7.55569e-56	1.04782
C6	FAT1	1.00573e-84	3.37061e-80	1.04175
C6	SRGAP3	1.48515e-194	4.97733e-190	1.04019
C6	RPL14	1.61404e-44	5.40931e-40	1.03783
C6	RPL32	3.3084e-46	1.10878e-41	1.03311
C6	RPL26	3.74501e-42	1.2551e-37	1.02595
C6	MEF2C	9.48652e-81	3.17931e-76	1.02124
C6	RPL11	1.70667e-43	5.71974e-39	1.01989
C6	SLIT2	2.47225e-59	8.2855e-55	1.01633
C6	RPS2	5.69835e-40	1.90975e-35	1.01307
C6	RPL19	4.34359e-42	1.45571e-37	1.01262
C6	RPL3	6.73192e-44	2.25613e-39	1.00852
C6	RPL5	6.39356e-43	2.14274e-38	1.00337
C6	PPP1CB	1.51479e-47	5.07668e-43	0.994353
C6	RPS3A	1.95483e-42	6.55141e-38	0.981837
C6	ITGA8	4.48583e-288	1.50338e-283	0.981483
C6	BGN	4.31893e-38	1.44745e-33	0.959209
C6	OGN	1.12162e-254	3.75901e-250	0.959005
C6	FGFR1	5.11876e-34	1.7155e-29	0.958824
C6	COLEC12	3.53952e-102	1.18623e-97	0.958489
C6	CCND1	4.6843e-116	1.56989e-111	0.957985
C6	RPL23A	4.43111e-36	1.48504e-31	0.953107
C6	IGFBP6	4.72258e-33	1.58273e-28	0.950326
C6	RPS14	2.78948e-46	9.34866e-42	0.946742
C6	CKB	2.15307e-280	7.21578e-276	0.945352
C6	AL078639.1	3.76061e-133	1.26033e-128	0.943552
C6	CD9	3.86421e-108	1.29505e-103	0.942608
C6	PRRX1	4.24885e-111	1.42396e-106	0.94118
C6	RPL18	4.38703e-41	1.47027e-36	0.935762
C6	TGFB1	3.32054e-75	1.11285e-70	0.930508
C6	RPS5	7.36993e-33	2.46996e-28	0.929957
C6	FRMD4B	5.60241e-139	1.87759e-134	0.927481
C6	RPL7A	4.03453e-40	1.35213e-35	0.919326
C6	EEF1A1	1.18187e-51	3.96093e-47	0.910007
C6	FAM207A	1.98431e-62	6.65023e-58	0.906835
C6	VDR	1.92014e-69	6.43515e-65	0.904393
C6	VIT	7.15487e-258	2.39788e-253	0.903427
C6	RPS6	2.37317e-40	7.95344e-36	0.902318
C6	TP53I11	9.88348e-32	3.31235e-27	0.902009
C6	MYO6	3.16978e-32	1.06232e-27	0.901476
C6	FZD8	2.67366e-30	8.9605e-26	0.900119
C6	RPS9	7.15155e-40	2.39677e-35	0.896282
C6	RPL35A	6.29311e-35	2.10907e-30	0.888456
C6	RPS12	5.81322e-43	1.94824e-38	0.886911
C6	RPL36	2.02775e-42	6.7958e-38	0.88684
C6	EMP3	1.03566e-37	3.47089e-33	0.88575
C6	RPLP1	5.68677e-46	1.90586e-41	0.884369
C6	INTU	3.16461e-34	1.06059e-29	0.884361
C6	LITAF	2.91716e-73	9.77658e-69	0.878475
C6	RPS25	3.45398e-43	1.15757e-38	0.87432
C6	RPL37A	1.96173e-47	6.57455e-43	0.871485
C6	S100A10	2.12615e-25	7.1256e-21	0.867064
C6	NACA	3.62747e-41	1.21571e-36	0.867026
C6	RPL4	8.11691e-35	2.7203e-30	0.866329
C6	UNC5B	2.79367e-38	9.36269e-34	0.864478
C6	RPS27	6.16052e-34	2.06464e-29	0.864334
C6	RACK1	1.26036e-40	4.22397e-36	0.863077
C6	RPL10A	1.25782e-30	4.21545e-26	0.855949
C6	RPL24	5.31832e-36	1.78238e-31	0.854241
C6	DIO3OS	6.21703e-80	2.08358e-75	0.845327
C6	LGALS1	3.63592e-34	1.21854e-29	0.843763
C6	RPL15	5.69164e-41	1.9075e-36	0.842781
C6	NOP53	2.79354e-38	9.36226e-34	0.842054
C6	RPS11	8.23139e-42	2.75867e-37	0.840795
C6	PPFIA2	1.79056e-63	6.0009e-59	0.835365
C6	VIM	5.01466e-41	1.68061e-36	0.832296
C6	EZR	2.60663e-98	8.73587e-94	0.831258
C6	RPS23	1.22944e-39	4.12034e-35	0.829442
C6	PLEKHA5	8.25773e-34	2.76749e-29	0.820617
C6	RPL27A	5.73716e-42	1.92275e-37	0.816225
C6	RPL13A	5.27013e-44	1.76623e-39	0.81498
C6	RPS19	1.13333e-33	3.79823e-29	0.812131
C6	PHLDB1	5.85364e-61	1.96179e-56	0.810995
C6	RPL8	3.34219e-40	1.1201e-35	0.805484
C6	RPL12	9.50737e-40	3.1863e-35	0.798924
C6	MRC2	3.26222e-37	1.0933e-32	0.798156
C6	RPS16	2.30467e-34	7.72388e-30	0.797587
C6	SATB2	3.64282e-32	1.22086e-27	0.795302
C6	MEF2A	1.37164e-42	4.59692e-38	0.79321
C6	S100A13	5.54644e-29	1.85883e-24	0.792358
C6	RPS24	1.29243e-42	4.33143e-38	0.788282
C6	CLDN11	3.90257e-55	1.30791e-50	0.783897
C6	FOXC2	5.31374e-144	1.78085e-139	0.780138
C6	RPL9	4.83234e-40	1.61951e-35	0.778478
C6	RPL18A	4.59221e-32	1.53903e-27	0.776575
C6	MYH10	3.83688e-34	1.28589e-29	0.773029
C6	RARRES1	1.47172e-41	4.93232e-37	0.771617
C6	RPL10	4.52449e-32	1.51634e-27	0.771225
C6	INSC	3.07802e-284	1.03157e-279	0.769132
C6	ZFAS1	6.61845e-40	2.21811e-35	0.767919
C6	RPS27A	7.30026e-35	2.44661e-30	0.762237
C6	THBS2	3.66616e-59	1.22868e-54	0.761246
C6	RPL7	1.32537e-35	4.44185e-31	0.758792
C6	RPL34	3.77623e-37	1.26556e-32	0.756822
C6	TSPAN11	1.73202e-131	5.8047e-127	0.756692
C6	SKIL	9.15716e-64	3.06893e-59	0.752401
C6	EIF3E	4.20719e-37	1.41e-32	0.747423
C6	RPSA	2.27058e-32	7.60962e-28	0.746051
C6	EEF2	1.36062e-36	4.56e-32	0.745857
C6	PFDN5	1.28969e-35	4.32227e-31	0.744822
C6	RPS15	3.31051e-33	1.10949e-28	0.744797
C6	CLU	1.10226e-23	3.69411e-19	0.742125
C6	CBLB	1.07341e-34	3.59743e-30	0.740954
C6	PDGFD	3.66513e-259	1.22833e-254	0.73644
C6	SYNE1	9.29452e-39	3.11497e-34	0.731151
C6	SERPINF1	5.79806e-28	1.94316e-23	0.730839
C6	DLX6	1.4151e-109	4.74256e-105	0.726854
C6	RPL37	4.75098e-36	1.59224e-31	0.724909
C6	RPS8	8.22333e-34	2.75597e-29	0.719706
C6	FAT3	6.26545e-32	2.0998e-27	0.715787
C6	BTF3	6.6993e-27	2.2452e-22	0.70733
C6	RPS21	1.51056e-30	5.06251e-26	0.701416
C6	RPS10	2.11095e-28	7.07463e-24	0.701229
C6	ACTG1	3.13535e-30	1.05078e-25	0.700623
C6	NDNF	2.32548e-206	7.7936e-202	0.699158
C6	HSP90AB1	2.86396e-34	9.59826e-30	0.699022
C6	ARHGEF19	1.40322e-96	4.70276e-92	0.692659
C6	RPL35	4.95864e-30	1.66184e-25	0.686553
C6	SPARC	3.45208e-15	1.15693e-10	0.682665
C6	COL13A1	4.85907e-220	1.62847e-215	0.682157
C6	COL1A1	5.91832e-09	0.000198347	0.682005
C6	USP31	3.93469e-76	1.31867e-71	0.679601
C6	RPL22	1.34535e-36	4.5088e-32	0.67896
C6	TIMP1	6.5291e-08	0.00218816	0.674404
C6	RPL21	1.27051e-30	4.258e-26	0.672208
C6	FGFR3	3.19257e-31	1.06996e-26	0.668993
C6	CDH15	8.93987e-75	2.99611e-70	0.668271
C6	CHAD	2.56279e-160	8.58895e-156	0.666471
C6	ANXA1	4.40434e-26	1.47607e-21	0.66461
C6	UBA52	1.25676e-27	4.21191e-23	0.664083
C6	ITGA11	3.67233e-125	1.23075e-120	0.660907
C6	ARL6IP5	4.07793e-25	1.36668e-20	0.660593
C6	SP7	1.6639e-303	5.57639e-299	0.660419
C6	MMP16	1.24501e-257	4.17253e-253	0.660186
C6	SULF1	3.40537e-19	1.14128e-14	0.658333
C6	RPL30	6.0653e-27	2.03272e-22	0.656902
C6	ZEB1	1.18784e-42	3.98093e-38	0.649223
C6	RPS15A	3.67255e-28	1.23082e-23	0.646339
C6	FAU	2.27817e-27	7.63507e-23	0.643451
C6	CRYAB	6.738e-26	2.25817e-21	0.641517
C6	COL5A2	8.2576e-20	2.76745e-15	0.636977
C6	RPL38	2.5723e-31	8.62082e-27	0.636963
C6	EEF1B2	2.04318e-30	6.84752e-26	0.626779
C6	S100A4	1.57287e-25	5.27132e-21	0.624658
C6	RPL36AL	2.27905e-23	7.63801e-19	0.623315
C6	TGFBI	1.34109e-19	4.49451e-15	0.617935
C6	RPS13	1.40341e-27	4.70339e-23	0.617753
C6	RPL31	3.52496e-31	1.18135e-26	0.61609
C6	HOMER2	4.76168e-95	1.59583e-90	0.615535
C6	ALCAM	9.52619e-130	3.19261e-125	0.615085
C6	ZFHX3	2.99078e-22	1.00233e-17	0.60398
C6	RPL6	1.8086e-26	6.06135e-22	0.603843
C6	DCN	3.98417e-29	1.33525e-24	0.60256
C6	TPT1	3.87763e-32	1.29955e-27	0.60007
C6	PTGIS	4.11912e-35	1.38048e-30	0.596724
C6	UACA	7.50718e-20	2.51596e-15	0.595147
C6	UQCRB	1.95202e-24	6.54201e-20	0.593027
C6	NDRG2	2.10643e-30	7.0595e-26	0.592568
C6	FOXO3	9.44808e-32	3.16643e-27	0.588349
C6	MZT2B	2.04098e-32	6.84013e-28	0.58586
C6	RPL23	1.1044e-29	3.70129e-25	0.585073
C6	CALM1	1.74817e-21	5.85881e-17	0.582581
C6	MEGF10	5.76959e-38	1.93362e-33	0.578293
C6	SDC2	9.14156e-82	3.0637e-77	0.575441
C6	EEF1D	5.21455e-28	1.74761e-23	0.574436
C6	CSPG4	3.27737e-186	1.09838e-181	0.57436
C6	BAMBI	1.12264e-90	3.76243e-86	0.574292
C6	LTBP3	1.95426e-19	6.54951e-15	0.571668
C6	RPS7	3.75921e-23	1.25986e-18	0.571458
C6	GLUL	2.99098e-25	1.0024e-20	0.570689
C6	HS3ST1	6.69789e-190	2.24473e-185	0.570174
C6	NPM1	3.40099e-21	1.13981e-16	0.569008
C6	BTG1	1.01704e-22	3.40852e-18	0.566284
C6	CNKSR3	6.69461e-24	2.24363e-19	0.563438
C6	DPT	8.2617e-52	2.76883e-47	0.56307
C6	MAFB	1.0308e-26	3.45461e-22	0.562072
C6	GAS7	1.79794e-191	6.02561e-187	0.560486
C6	TPM2	3.37585e-22	1.13138e-17	0.557508
C6	TOMM7	1.72125e-23	5.76861e-19	0.552746
C6	CCDC68	1.83669e-39	6.15547e-35	0.549303
C6	FZD5	3.30893e-19	1.10895e-14	0.549089
C6	THSD4	2.08058e-46	6.97287e-42	0.548303
C6	SMAD7	2.04391e-21	6.84998e-17	0.547874
C6	TBX2	2.60064e-184	8.71578e-180	0.54408
C6	FLNA	4.7882e-16	1.60472e-11	0.54291
C6	PLP2	4.10303e-73	1.37509e-68	0.54158
C6	CSRP2	7.51191e-52	2.51754e-47	0.541151
C6	SDC4	5.78288e-53	1.93807e-48	0.540583
C6	CYP26B1	1.67391e-50	5.60993e-46	0.540571
C6	PPFIBP1	3.07219e-30	1.02961e-25	0.539669
C6	RPLP0	1.23133e-19	4.12669e-15	0.528834
C6	PABPC1	4.64106e-22	1.55541e-17	0.526508
C6	CRIP1	1.1783e-32	3.94894e-28	0.526498
C6	SEMA3C	3.56457e-33	1.19463e-28	0.526492
C6	LMO7-AS1	2.80672e-138	9.40643e-134	0.525663
C6	RPL27	2.60604e-21	8.73389e-17	0.524807
C6	CTSK	2.64688e-22	8.87074e-18	0.521184
C6	C9orf3	4.90212e-45	1.6429e-40	0.521133
C6	AEBP1	1.93416e-10	6.48214e-06	0.517516
C6	H1F0	2.51571e-27	8.43116e-23	0.516345
C6	RPL41	2.02857e-25	6.79853e-21	0.510797
C6	FBLN1	2.0108e-15	6.73899e-11	0.510422
C6	CDH11	3.59367e-21	1.20438e-16	0.508938
C6	HEY2	9.14997e-143	3.06652e-138	0.50874
C6	PSIP1	1.06674e-28	3.57506e-24	0.504411
C6	IRX3	4.46723e-19	1.49715e-14	0.504009
C6	NUDT4	4.66072e-20	1.562e-15	0.503846
C6	TIMP2	3.23434e-17	1.08396e-12	0.503036
C6	KLK1	1.40514e-211	4.7092e-207	0.500053
C6	EIF4B	3.23148e-21	1.083e-16	0.497177
C6	PPP1R3B	7.12202e-42	2.38687e-37	0.493153
C6	HIPK1	9.46032e-26	3.17053e-21	0.491645
C6	EIF3G	9.1667e-19	3.07213e-14	0.490373
C6	ARRDC3	3.44356e-16	1.15407e-11	0.489715
C6	RSL24D1	4.2782e-24	1.4338e-19	0.489399
C6	PTMS	1.06427e-17	3.56678e-13	0.489152
C6	RPS29	4.12347e-21	1.38194e-16	0.488638
C6	GAPDH	2.26884e-16	7.60381e-12	0.484819
C6	TPM1	5.41294e-12	1.81409e-07	0.481047
C6	HIST1H4C	1.1984e-14	4.01633e-10	0.480411
C6	RPL36A	7.35578e-21	2.46521e-16	0.480349
C6	BHLHE41	1.72551e-14	5.78287e-10	0.47997
C6	CST3	1.04082e-14	3.48821e-10	0.477113
C6	MYO1D	7.33083e-117	2.45686e-112	0.475516
C6	STK17A	2.52585e-21	8.46515e-17	0.472291
C6	DAPK2	3.0602e-14	1.0256e-09	0.470842
C6	COL1A2	1.9271e-12	6.45849e-08	0.470826
C6	HNRNPA1	9.07703e-17	3.04208e-12	0.46685
C6	LRP4	2.22634e-27	7.46136e-23	0.465457
C6	AHNAK	9.32187e-16	3.12413e-11	0.464977
C6	CDC42EP5	8.72368e-20	2.92365e-15	0.464425
C6	OTUD7B	2.19761e-21	7.36506e-17	0.463201
C6	FLNB	2.91771e-14	9.77842e-10	0.462719
C6	TCF4	8.85818e-20	2.96873e-15	0.462396
C6	EPHA2	3.01647e-99	1.01094e-94	0.462087
C6	PIK3R1	4.51612e-14	1.51353e-09	0.462065
C6	SOX9	1.64383e-17	5.50914e-13	0.459948
C6	SESN3	2.15132e-09	7.20993e-05	0.459457
C6	EMP2	1.75546e-17	5.88326e-13	0.458286
C6	EPN2	1.49242e-26	5.00169e-22	0.454521
C6	FAM20A	2.25925e-22	7.57164e-18	0.454275
C6	LRP5	3.03154e-45	1.01599e-40	0.4511
C6	SLCO3A1	1.82269e-16	6.10857e-12	0.450981
C6	FOXP2	2.15784e-55	7.23179e-51	0.44973
C6	SLC39A14	5.81976e-28	1.95044e-23	0.449492
C6	MINDY2	3.9451e-17	1.32216e-12	0.449102
C6	DLX6-AS1	3.7452e-34	1.25516e-29	0.449021
C6	EIF3F	3.46125e-20	1.16e-15	0.448952
C6	ZHX3	1.89179e-21	6.34013e-17	0.447159
C6	ESD	1.72012e-18	5.76481e-14	0.446776
C6	C12orf57	2.5265e-16	8.46732e-12	0.446513
C6	GCHFR	4.79993e-34	1.60865e-29	0.439171
C6	SSPN	8.94107e-13	2.99651e-08	0.437817
C6	CAST	3.47196e-15	1.16359e-10	0.435791
C6	CCNI	2.35258e-14	7.88443e-10	0.435703
C6	ALDH2	1.5475e-25	5.1863e-21	0.432772
C6	GSN	8.18339e-13	2.74258e-08	0.430691
C6	ZNF704	1.4839e-22	4.97315e-18	0.426772
C6	CDH2	1.90324e-101	6.37852e-97	0.425068
C6	JMJD1C	2.26466e-11	7.58979e-07	0.423502
C6	EIF1AX	7.57213e-17	2.53772e-12	0.423248
C6	TANC1	1.67394e-24	5.61005e-20	0.422455
C6	TAGLN2	1.79321e-29	6.00978e-25	0.4206
C6	COL8A2	3.52024e-67	1.17977e-62	0.420549
C6	NEIL1	2.98145e-36	9.99203e-32	0.419674
C6	EIF3D	5.5197e-19	1.84987e-14	0.417051
C6	ZFHX4-AS1	7.31818e-105	2.45261e-100	0.416802
C6	CAPZB	4.64593e-14	1.55704e-09	0.414665
C6	ID3	3.04436e-12	1.02029e-07	0.414609
C6	TPM4	1.67225e-12	5.60437e-08	0.41324
C6	CRIP2	4.97416e-34	1.66704e-29	0.413067
C6	TJP1	1.40172e-17	4.69771e-13	0.411801
C6	ANP32B	1.74833e-14	5.85935e-10	0.411528
C6	MZT2A	1.29428e-20	4.33765e-16	0.410027
C6	RPL28	1.30933e-19	4.3881e-15	0.406429
C6	CAMTA1	4.14885e-24	1.39045e-19	0.404949
C6	NR3C1	2.03103e-14	6.80681e-10	0.403826
C6	EIF3L	2.76606e-19	9.27019e-15	0.400816
C6	YBX1	2.1486e-13	7.20082e-09	0.398916
C6	ID1	2.13464e-12	7.15403e-08	0.396951
C6	GALNT3	5.22498e-42	1.7511e-37	0.396719
C6	EIF3H	2.10913e-18	7.06855e-14	0.396323
C6	GPSM1	1.20619e-13	4.04243e-09	0.393398
C6	MDFI	1.04502e-14	3.50229e-10	0.390894
C6	PLS3	1.6487e-17	5.52545e-13	0.389633
C6	PKM	4.20477e-13	1.40919e-08	0.389082
C6	KANK1	1.07893e-20	3.61592e-16	0.388485
C6	PLXDC2	6.92126e-28	2.31959e-23	0.388334
C6	BMP3	4.48405e-115	1.50279e-110	0.386911
C6	BMP2K	3.70111e-15	1.24039e-10	0.386396
C6	PLXNB1	3.2454e-15	1.08766e-10	0.386259
C6	CSRNP3	2.84173e-12	9.52376e-08	0.385253
C6	RFLNB	2.10946e-15	7.06966e-11	0.384953
C6	NDRG1	2.20526e-09	7.39071e-05	0.384581
C6	SNHG8	1.63073e-24	5.46521e-20	0.38422
C6	CAPN2	4.42077e-12	1.48158e-07	0.383215
C6	NENF	1.22586e-13	4.10835e-09	0.382741
C6	GAS1	7.26849e-15	2.43596e-10	0.381845
C6	RGS3	1.58784e-11	5.32148e-07	0.380583
C6	EPB41L4A-AS1	6.65343e-24	2.22983e-19	0.380103
C6	BMP8B	1.08227e-105	3.62713e-101	0.378295
C6	DEK	9.38658e-13	3.14582e-08	0.377466
C6	FAM69C	1.17289e-119	3.93082e-115	0.377228
C6	ALDH6A1	3.59333e-17	1.20427e-12	0.375788
C6	EID1	1.7994e-13	6.03052e-09	0.37339
C6	SEM1	5.41889e-14	1.81609e-09	0.373307
C6	RPS20	2.13752e-14	7.1637e-10	0.372519
C6	KLF13	7.96419e-20	2.66912e-15	0.369159
C6	SLC44A1	7.71178e-12	2.58453e-07	0.368849
C6	CPNE2	6.10472e-49	2.04594e-44	0.368407
C6	MYO1E	2.62281e-32	8.79008e-28	0.367926
C6	COMMD6	3.45585e-19	1.15819e-14	0.367854
C6	UFC1	5.75787e-14	1.92969e-09	0.36784
C6	PPFIBP2	4.57873e-83	1.53451e-78	0.367769
C6	PA2G4	1.79024e-11	5.9998e-07	0.367726
C6	FKBP5	2.03238e-12	6.81131e-08	0.366102
C6	ITGBL1	4.85839e-13	1.62824e-08	0.365402
C6	TEX41	5.04915e-48	1.69217e-43	0.364927
C6	RSL1D1	3.09682e-16	1.03787e-11	0.364855
C6	ASPH	2.75791e-14	9.24284e-10	0.364563
C6	CALM2	8.96505e-11	3.00455e-06	0.364552
C6	COL21A1	2.32576e-17	7.79455e-13	0.364486
C6	CLIC1	4.42077e-13	1.48158e-08	0.363944
C6	IRX5	1.23782e-25	4.14844e-21	0.363634
C6	DYNC2H1	7.17172e-10	2.40353e-05	0.362074
C6	VWA1	1.27879e-11	4.28572e-07	0.361666
C6	ADAMTS9-AS2	5.26949e-18	1.76602e-13	0.36085
C6	MPHOSPH8	5.66678e-09	0.000189917	0.360672
C6	AKT3	2.52727e-17	8.46988e-13	0.359067
C6	KMT2E	7.16293e-10	2.40058e-05	0.358693
C6	SPOCD1	6.44259e-94	2.15917e-89	0.357808
C6	SERBP1	1.499e-14	5.02376e-10	0.357477
C6	GLT8D2	2.70222e-21	9.05623e-17	0.35527
C6	ZFP36L2	1.54443e-11	5.17601e-07	0.354226
C6	CNN2	6.79611e-11	2.27765e-06	0.353675
C6	SPHK1	1.74195e-36	5.83798e-32	0.353639
C6	MAMDC2	8.20245e-47	2.74897e-42	0.353287
C6	GJA1	1.35953e-08	0.000455634	0.353198
C6	C1orf54	2.55836e-15	8.5741e-11	0.351951
C6	RTRAF	8.56791e-12	2.87145e-07	0.351277
C6	SELENOW	1.04158e-14	3.49077e-10	0.350418
C6	FRMD3	3.90989e-59	1.31036e-54	0.350161
C6	SLC25A6	1.93548e-15	6.48657e-11	0.349925
C6	COL5A1	1.34254e-07	0.00449938	0.349275
C6	FBLN2	7.99392e-23	2.67908e-18	0.348036
C6	CBLN4	1.45998e-137	4.89297e-133	0.347891
C6	TANC2	5.61808e-29	1.88284e-24	0.347417
C6	TAGLN	1.11971e-07	0.00375261	0.345713
C6	RPL17	1.52359e-17	5.10617e-13	0.3457
C6	TMEM119	8.9872e-08	0.00301197	0.345134
C6	COX7C	1.16882e-14	3.91718e-10	0.344816
C6	SMDT1	4.65429e-23	1.55984e-18	0.344403
C6	KIF13B	4.03865e-16	1.35351e-11	0.343373
C6	TOB2	2.1081e-12	7.06508e-08	0.340751
C6	SNHG7	3.4108e-15	1.1431e-10	0.340469
C6	ARL4A	5.10787e-16	1.71185e-11	0.340376
C6	PDGFRA	1.45887e-07	0.00488926	0.340277
C6	MT2A	8.69435e-12	2.91382e-07	0.340262
C6	ST13	5.9044e-10	1.9788e-05	0.339853
C6	NFIX	2.24987e-12	7.54022e-08	0.337095
C6	TSPAN18	3.27764e-12	1.09847e-07	0.336686
C6	KANK2	2.79574e-11	9.36965e-07	0.336003
C6	DOCK10	1.06959e-29	3.58462e-25	0.335308
C6	CARD19	1.58795e-17	5.32185e-13	0.334819
C6	RPS28	4.09262e-16	1.3716e-11	0.33469
C6	PRRT2	4.92394e-21	1.65021e-16	0.334496
C6	CDC14B	2.83255e-14	9.49301e-10	0.332966
C6	FXR1	1.67971e-08	0.000562938	0.332441
C6	DLX3	3.56943e-45	1.19626e-40	0.332124
C6	SRGAP1	5.02472e-09	0.000168398	0.331385
C6	FMNL3	3.72159e-19	1.24725e-14	0.330863
C6	AXL	6.17048e-15	2.06797e-10	0.330574
C6	LTBP4	2.1137e-10	7.08386e-06	0.330182
C6	MIRLET7BHG	2.87325e-09	9.62942e-05	0.327963
C6	TACC1	2.2839e-10	7.65427e-06	0.327643
C6	CHMP4C	8.45594e-121	2.83392e-116	0.327493
C6	TMEM205	2.31134e-15	7.74621e-11	0.326659
C6	EEA1	3.84407e-13	1.2883e-08	0.326595
C6	WDR72	4.27351e-149	1.43222e-144	0.326319
C6	FXYD1	2.46093e-15	8.24755e-11	0.326089
C6	LARP6	5.62011e-10	1.88352e-05	0.325466
C6	EIF2S3	2.68414e-12	8.99564e-08	0.324376
C6	NEDD9	1.28323e-09	4.30063e-05	0.322827
C6	MDFIC	3.07514e-11	1.0306e-06	0.320234
C6	APRT	1.39871e-10	4.68762e-06	0.320154
C6	IQSEC1	6.40386e-11	2.14619e-06	0.320133
C6	DDAH2	1.44827e-11	4.85375e-07	0.320115
C6	SCD5	1.99883e-11	6.69887e-07	0.319859
C6	SYNPO	3.41575e-12	1.14475e-07	0.319746
C6	SOX6	4.55769e-45	1.52746e-40	0.319542
C6	TRIR	1.20735e-13	4.04632e-09	0.318316
C6	GPNMB	1.87866e-28	6.29615e-24	0.318165
C6	GNAS	1.17302e-09	3.93127e-05	0.317887
C6	C8orf59	6.75232e-14	2.26297e-09	0.317722
C6	CD109	9.32578e-49	3.12544e-44	0.317452
C6	KIFC3	3.41497e-26	1.14449e-21	0.317208
C6	PTPRG	5.26694e-11	1.76516e-06	0.316326
C6	PTPN13	2.56487e-10	8.5959e-06	0.315804
C6	HTRA1	1.04917e-11	3.5162e-07	0.315227
C6	OLFML2A	7.06983e-10	2.36938e-05	0.314459
C6	UBE2D2	3.58238e-16	1.2006e-11	0.314282
C6	LAMTOR4	7.42246e-12	2.48756e-07	0.314219
C6	AC090673.1	3.76017e-38	1.26018e-33	0.313926
C6	EDF1	2.14066e-10	7.1742e-06	0.313036
C6	IL4R	9.81297e-15	3.28872e-10	0.312623
C6	NET1	3.04715e-11	1.02122e-06	0.312583
C6	SPECC1	6.49565e-12	2.17695e-07	0.312562
C6	LINC00632	2.7923e-91	9.3581e-87	0.311949
C6	GTF3A	4.4426e-12	1.48889e-07	0.31179
C6	RCOR2	1.77734e-58	5.95657e-54	0.311557
C6	DAB2IP	1.9019e-55	6.37404e-51	0.311288
C6	TMEM150C	5.54965e-09	0.000185991	0.310495
C6	OLA1	3.59801e-14	1.20584e-09	0.310451
C6	CD59	6.65348e-12	2.22985e-07	0.310431
C6	ADSS	1.14014e-13	3.82107e-09	0.309783
C6	MTSS1	1.34807e-30	4.51793e-26	0.309646
C6	MT1M	1.311e-09	4.39367e-05	0.309365
C6	ANKRD35	7.89955e-16	2.64746e-11	0.308798
C6	DIO2	3.47773e-69	1.16553e-64	0.30855
C6	PODNL1	8.40865e-17	2.81808e-12	0.308224
C6	RPLP2	8.42507e-16	2.82358e-11	0.307444
C6	DGKH	1.74613e-12	5.85198e-08	0.307384
C6	EPB41L2	3.83434e-08	0.00128504	0.307315
C6	PDLIM1	7.03011e-10	2.35607e-05	0.306787
C6	SYNM	1.47702e-21	4.95008e-17	0.306619
C6	KIAA1217	2.25765e-19	7.5663e-15	0.306577
C6	SGCD	7.36765e-42	2.46919e-37	0.305803
C6	ANXA4	4.50557e-18	1.51e-13	0.305747
C6	N4BP2	1.23943e-11	4.15382e-07	0.305432
C6	POLR1D	8.29793e-09	0.000278097	0.305338
C6	ADGRF5	5.91343e-13	1.98183e-08	0.304632
C6	MT-ATP6	4.47661e-12	1.50029e-07	0.304498
C6	IDS	8.9759e-13	3.00818e-08	0.304278
C6	LMNA	7.80823e-12	2.61685e-07	0.302351
C6	CEBPZ	7.23811e-09	0.000242578	0.301651
C6	TBX2-AS1	1.20221e-86	4.02908e-82	0.301066
C6	FXYD6	3.6548e-79	1.22487e-74	0.300596
C6	PLEKHA6	7.86661e-27	2.63641e-22	0.300493
C6	DIXDC1	2.59214e-14	8.68728e-10	0.300307
C6	PM20D2	1.15635e-17	3.8754e-13	0.29999
C6	KLHL29	1.3367e-21	4.47983e-17	0.299629
C6	CDC42EP4	2.418e-12	8.10368e-08	0.299314
C6	DSTN	1.20124e-10	4.02584e-06	0.298931
C6	SUN2	8.86447e-12	2.97084e-07	0.298468
C6	FZD3	1.71407e-15	5.74455e-11	0.296948
C6	IMPDH2	1.27931e-20	4.2875e-16	0.296509
C6	NHP2	1.6002e-08	0.000536292	0.296462
C6	NTRK3	5.97557e-32	2.00265e-27	0.295849
C6	DKK3	1.04224e-81	3.49296e-77	0.295633
C6	PTPRD-AS1	8.70908e-98	2.91876e-93	0.29563
C6	MXRA8	4.42938e-07	0.0148446	0.29469
C6	PXK	6.18755e-11	2.07369e-06	0.294454
C6	RPL39	5.22481e-17	1.75104e-12	0.294211
C6	CFAP36	2.35576e-19	7.8951e-15	0.293621
C6	ROBO1	1.33768e-22	4.48311e-18	0.292436
C6	YBX3	4.84178e-12	1.62267e-07	0.29221
C6	NDUFS5	4.9214e-11	1.64936e-06	0.291608
C6	ARL2	1.11727e-14	3.74441e-10	0.291278
C6	BTG3	1.02019e-09	3.41908e-05	0.290201
C6	SVIL	6.72112e-15	2.25252e-10	0.289464
C6	SRPK2	4.96184e-08	0.00166291	0.289074
C6	C3orf58	3.1497e-22	1.05559e-17	0.28778
C6	ITGB1BP1	1.05608e-11	3.53935e-07	0.28602
C6	SPATA13	1.08271e-10	3.6286e-06	0.285564
C6	PKIG	1.02352e-09	3.43022e-05	0.283347
C6	EFNA5	8.28387e-18	2.77626e-13	0.282735
C6	NME4	8.93216e-11	2.99353e-06	0.282539
C6	FGD4	2.00142e-19	6.70757e-15	0.281088
C6	AL590617.2	4.62618e-09	0.000155042	0.280008
C6	CHCHD10	1.51134e-10	5.06512e-06	0.279834
C6	LRPAP1	7.10765e-10	2.38206e-05	0.278964
C6	RGS11	2.05871e-44	6.89956e-40	0.27873
C6	HMGB1	4.90406e-10	1.64355e-05	0.27842
C6	CDC42EP1	1.39766e-09	4.68411e-05	0.278248
C6	TNFRSF19	1.3422e-09	4.49823e-05	0.27822
C6	TENT5A	1.22571e-16	4.10784e-12	0.278112
C6	ARHGEF3	3.17975e-18	1.06566e-13	0.278056
C6	SLC25A3	3.72176e-10	1.24731e-05	0.277581
C6	VPS51	2.72523e-16	9.13333e-12	0.277145
C6	UBL3	8.42412e-09	0.000282326	0.276758
C6	DAP	1.61801e-10	5.4226e-06	0.275863
C6	PTPN4	3.34816e-08	0.0011221	0.275842
C6	FAP	3.19742e-18	1.07158e-13	0.275544
C6	NOTCH2	4.44031e-10	1.48812e-05	0.275467
C6	ANO5	1.53993e-109	5.16091e-105	0.275354
C6	EIF2S2	1.16389e-09	3.90067e-05	0.275233
C6	C1orf21	1.164e-13	3.90102e-09	0.274745
C6	P4HTM	1.57418e-10	5.2757e-06	0.274316
C6	FBL	1.9774e-17	6.62707e-13	0.274289
C6	EIF3I	1.39136e-10	4.66299e-06	0.273805
C6	SVIP	6.29413e-20	2.10941e-15	0.273777
C6	CDC42BPA	6.79615e-09	0.000227766	0.273377
C6	PTMA	4.73513e-09	0.000158693	0.273314
C6	EIF1	5.73275e-10	1.92127e-05	0.273299
C6	ARHGAP44	5.90914e-32	1.98039e-27	0.272594
C6	MAP1A	5.60064e-10	1.877e-05	0.271301
C6	PTGES3	1.46917e-12	4.92376e-08	0.269853
C6	AC092807.3	4.54171e-17	1.52211e-12	0.269155
C6	ADK	4.72259e-12	1.58273e-07	0.267181
C6	ARHGAP22	1.61334e-30	5.40695e-26	0.266818
C6	S100A16	3.78297e-09	0.000126782	0.26508
C6	SLC7A1	1.73252e-19	5.80637e-15	0.264086
C6	RASGRF2	7.60155e-14	2.54758e-09	0.264002
C6	SYNCRIP	9.7646e-07	0.0327251	0.263658
C6	NSA2	1.00945e-12	3.38305e-08	0.263554
C6	PTPN11	9.68529e-11	3.24593e-06	0.26293
C6	BANF1	1.60394e-07	0.00537544	0.262874
C6	AIP	4.36422e-10	1.46262e-05	0.262313
C6	SDK2	1.76854e-60	5.9271e-56	0.261952
C6	NDUFA4	2.09536e-08	0.00070224	0.261839
C6	TUBA1A	5.70501e-09	0.000191198	0.261716
C6	NUDC	4.93222e-12	1.65299e-07	0.26133
C6	MXI1	8.64789e-12	2.89825e-07	0.260892
C6	CNN3	1.51215e-07	0.00506783	0.260633
C6	MACF1	5.75458e-07	0.0192859	0.259821
C6	TMPO	1.84673e-10	6.18914e-06	0.259067
C6	SEMA7A	5.46889e-26	1.83284e-21	0.256836
C6	PRKX	7.39887e-23	2.47966e-18	0.256554
C6	CCDC74A	4.76186e-23	1.59589e-18	0.255344
C6	RNASEH2C	1.47517e-08	0.000494389	0.255321
C6	ATP1B3	7.49814e-12	2.51293e-07	0.255277
C6	MT-CYB	7.62376e-09	0.000255503	0.255139
C6	PLTP	3.29401e-14	1.10395e-09	0.255131
C6	LDHA	3.17184e-07	0.0106301	0.255057
C6	UBE2Q2	4.06261e-11	1.36154e-06	0.254612
C6	SNRPD2	3.65595e-11	1.22526e-06	0.254156
C6	SATB2-AS1	1.48669e-24	4.98249e-20	0.252469
C6	NDFIP1	4.63981e-09	0.000155499	0.251933
C6	HECA	3.96981e-14	1.33044e-09	0.251664
C6	DBI	3.4611e-07	0.0115995	0.25142
C6	TWIST1	7.98304e-17	2.67544e-12	0.251261
C6	NKD2	3.47029e-111	1.16303e-106	0.250858
C6	CAMLG	2.39714e-12	8.03376e-08	0.250412
C6	NCL	1.31298e-08	0.000440031	0.250249

## Sheet: Sheet4
Relative gene expression between hBM-MSCs and mBM-MSCs.
cluster	gene	p_val	p_val_adj	avg_logFC	CD	surface
human	FOSB	0	0	0.74349	no	no
human	HP	0	0	0.73285	no	yes
human	IBSP	0	0	0.729763	no	no
human	CXCL12	0	0	0.645861	no	no
human	CAMP	0	0	0.485853	no	no
human	HMOX1	0	0	0.398719	no	no
human	CD36	0	0	0.352681	CD36	no
human	ADM	0	0	0.348451	no	no
human	GYPC	0	0	0.326367	no	no
human	RNMT	0	0	0.299863	no	no
human	SLC2A3	0	0	0.295538	no	no
human	HK2	0	0	0.286947	no	no
human	ENTPD1	0	0	0.279025	CD39	no
human	LRRFIP1	0	0	0.274535	no	no
human	MTIF3	0	0	0.266766	no	no
human	PPP1R15A	0	0	0.26667	no	no
human	GPATCH2L	0	0	0.266005	no	no
human	MME	0	0	0.258904	CD10	yes
human	CRYAB	0	0	0.258437	no	no
human	PRSS23	0	0	0.255935	no	yes
human	GDI2	0	0	0.255582	no	no
human	CNIH4	0	0	0.255309	no	no
human	LSM8	0	0	0.252065	no	no
human	MYO9A	0	0	0.251578	no	no
human	TSKU	0	0	0.250624	no	no
human	MNDA	0	0	0.250508	no	no
human	SSBP4	0	0	0.250118	no	no
human	NSA2	2.54449e-299	5.08897e-296	0.292094	no	no
human	NEAT1	4.41277e-292	8.82554e-289	0.590378	no	no
human	COX7A1	1.34176e-291	2.68352e-288	0.305977	no	no
human	KIF5B	9.43758e-277	1.88752e-273	0.289103	no	no
human	AZI2	8.16849e-264	1.6337e-260	0.254228	no	no
human	TOMM20	6.21505e-260	1.24301e-256	0.257374	no	no
human	CCND2	6.04675e-256	1.20935e-252	0.271967	no	no
human	FAM43A	2.80363e-255	5.60726e-252	0.295618	no	no
human	GPR88	1.01262e-254	2.02524e-251	0.357063	no	no
human	ESYT2	2.88285e-249	5.76569e-246	0.2817	no	no
human	MAP1LC3B	3.23754e-245	6.47507e-242	0.260221	no	no
human	ACO1	1.66164e-235	3.32327e-232	0.254822	no	no
human	FAAP20	6.71199e-230	1.3424e-226	0.33725	no	no
human	UNC5B	2.17361e-228	4.34722e-225	0.289555	no	yes
human	STAT6	4.26257e-228	8.52514e-225	0.31649	no	no
human	ZFHX3	2.41424e-215	4.82848e-212	0.332585	no	no
human	BCAP31	2.44265e-215	4.88529e-212	0.2981	no	no
human	BLVRB	1.75649e-210	3.51298e-207	0.408752	no	no
human	SF3B6	3.78926e-210	7.57852e-207	0.28243	no	no
human	TRIP12	9.25632e-208	1.85126e-204	0.252477	no	no
human	EFCAB14	1.06401e-207	2.12802e-204	0.302097	no	no
human	MAGED2	1.74984e-206	3.49969e-203	0.256899	no	no
human	COL28A1	1.19773e-205	2.39547e-202	0.314985	no	no
human	S1PR3	2.11282e-198	4.22564e-195	0.341749	no	yes
human	KCNK6	1.06754e-192	2.13508e-189	0.285163	no	no
human	TSC22D3	2.45101e-186	4.90202e-183	0.275514	no	no
human	GADD45A	7.19498e-186	1.439e-182	0.320944	no	no
human	RSBN1L	2.99625e-184	5.99251e-181	0.302406	no	no
human	SSBP3	1.38101e-182	2.76202e-179	0.357483	no	no
human	B2M	1.57924e-182	3.15849e-179	0.522861	no	no
human	ANKRD10	1.41565e-181	2.8313e-178	0.365558	no	no
human	STIM1	2.50137e-179	5.00275e-176	0.35055	no	yes
human	PODN	8.71668e-179	1.74334e-175	0.344796	no	no
human	PCF11	1.94286e-178	3.88573e-175	0.31325	no	no
human	ERGIC3	2.12951e-172	4.25902e-169	0.281974	no	no
human	S100A9	3.19169e-170	6.38338e-167	1.53448	no	no
human	SSR1	2.86342e-167	5.72683e-164	0.257294	no	yes
human	CUTA	1.3292e-166	2.65839e-163	0.269015	no	no
human	PSMB3	7.30455e-166	1.46091e-162	0.268432	no	no
human	PPIC	6.36825e-165	1.27365e-161	0.259209	no	no
human	MEIS2	2.99969e-161	5.99938e-158	0.293482	no	no
human	NR2F2	2.57209e-157	5.14417e-154	0.326465	no	no
human	IFITM1	1.21085e-153	2.4217e-150	0.467596	no	no
human	FBLIM1	1.85139e-149	3.70278e-146	0.404436	no	no
human	CD63	1.40843e-148	2.81687e-145	0.472052	CD63	yes
human	EFEMP1	6.30013e-148	1.26003e-144	0.367538	no	yes
human	TRIOBP	1.32057e-146	2.64115e-143	0.307597	no	no
human	FOS	9.71874e-146	1.94375e-142	0.716166	no	no
human	PDLIM1	3.9864e-140	7.9728e-137	0.326721	no	no
human	GLUL	4.27436e-139	8.54873e-136	0.373842	no	no
human	VCAM1	1.67068e-138	3.34135e-135	0.394053	CD106	yes
human	YAP1	3.28018e-138	6.56036e-135	0.303505	no	no
human	RPS17	5.69212e-138	1.13842e-134	0.35276	no	no
human	LIMD2	3.28549e-134	6.57098e-131	0.304733	no	no
human	GGNBP2	1.62835e-133	3.2567e-130	0.29067	no	no
human	GABRE	6.54357e-130	1.30871e-126	0.367425	no	no
human	PRPF38B	9.60817e-129	1.92163e-125	0.308275	no	no
human	TMEM123	1.15035e-123	2.30069e-120	0.290282	no	no
human	REXO2	2.22418e-123	4.44836e-120	0.344362	no	no
human	ZFP36	4.25171e-123	8.50341e-120	0.379714	no	no
human	TMED2	8.11409e-120	1.62282e-116	0.349721	no	no
human	NDUFB2	2.0976e-116	4.19519e-113	0.379026	no	no
human	LRP1	6.06214e-114	1.21243e-110	0.251523	CD91	yes
human	NGFR	3.57856e-111	7.15713e-108	0.410065	no	no
human	AHCYL1	1.77623e-110	3.55246e-107	0.288231	no	no
human	HNRNPH3	1.07084e-109	2.14169e-106	0.280802	no	no
human	LAPTM4A	8.51232e-107	1.70246e-103	0.506606	no	no
human	SDC3	1.80173e-106	3.60346e-103	0.369412	no	no
human	CAST	2.40789e-106	4.81578e-103	0.281006	no	no
human	RBM26	7.4319e-105	1.48638e-101	0.362496	no	no
human	MIDN	1.14845e-103	2.2969e-100	0.352049	no	no
human	TMBIM6	2.60081e-103	5.20162e-100	0.25561	no	no
human	EFEMP2	2.87357e-103	5.74713e-100	0.269965	no	no
human	LNPEP	4.04626e-103	8.09251e-100	0.317709	no	yes
human	SFRP1	4.82599e-103	9.65197e-100	0.326099	no	no
human	NDUFA11	1.45287e-101	2.90573e-98	0.380703	no	no
human	OSMR	1.1234e-99	2.2468e-96	0.372581	no	yes
human	SMAD5	2.34432e-99	4.68863e-96	0.31986	no	no
human	COL6A1	3.50926e-92	7.01852e-89	0.37059	no	yes
human	ARID4B	1.13806e-89	2.27612e-86	0.278334	no	no
human	OS9	4.70585e-89	9.41171e-86	0.290335	no	no
human	NUCKS1	2.80381e-88	5.60762e-85	0.387171	no	no
human	CCNL1	1.19185e-87	2.38371e-84	0.310039	no	no
human	CYGB	8.72845e-85	1.74569e-81	0.490226	no	no
human	SLC25A36	1.16903e-84	2.33806e-81	0.361968	no	no
human	CDH11	1.01281e-83	2.02562e-80	0.274775	no	yes
human	DNM3OS	2.77679e-82	5.55359e-79	0.414389	no	no
human	YIPF4	3.71861e-80	7.43723e-77	0.347821	no	no
human	KANSL1	4.18167e-79	8.36334e-76	0.320815	no	no
human	CALU	2.73659e-74	5.47317e-71	0.334612	no	yes
human	RSF1	4.67905e-74	9.35809e-71	0.336502	no	no
human	BST2	2.78171e-71	5.56342e-68	0.430666	CD317	yes
human	FAM120A	1.2117e-68	2.4234e-65	0.270518	no	no
human	2020-09-04	1.87728e-68	3.75456e-65	0.35374	no	no
human	TPM1	5.81317e-68	1.16263e-64	0.285996	no	no
human	SLC44A2	9.37321e-67	1.87464e-63	0.279245	no	no
human	MYL9	1.11876e-64	2.23753e-61	0.387684	no	no
human	JUNB	1.86639e-64	3.73279e-61	0.405678	no	no
human	HIP1	5.25293e-64	1.05059e-60	0.383352	no	no
human	BRI3	1.40032e-63	2.80064e-60	0.316514	no	no
human	MAP4K4	7.58624e-63	1.51725e-59	0.453445	no	no
human	PHF14	4.23619e-62	8.47239e-59	0.308446	no	no
human	EMP3	6.56201e-61	1.3124e-57	0.328036	no	no
human	ID4	1.91651e-57	3.83303e-54	0.390937	no	no
human	SRRM2	5.90753e-53	1.18151e-49	0.347643	no	no
human	HNRNPD	1.23835e-51	2.47671e-48	0.296727	no	no
human	ADGRA2	1.60476e-50	3.20952e-47	0.302327	no	no
human	PARK7	7.4478e-50	1.48956e-46	0.333571	no	no
human	COX5B	1.64962e-49	3.29923e-46	0.268648	no	no
human	NPM1	4.10076e-49	8.20152e-46	0.321785	no	no
human	CSF1	9.03974e-48	1.80795e-44	0.438486	no	yes
human	PURA	1.61023e-45	3.22046e-42	0.288529	no	no
human	SATB2	2.7572e-45	5.51441e-42	0.274243	no	no
human	GPBP1	3.34049e-44	6.68098e-41	0.277111	no	no
human	H3F3A	1.34744e-42	2.69487e-39	0.366368	no	no
human	DDHD1	2.84836e-42	5.69673e-39	0.275067	no	no
human	CCDC88A	4.42786e-42	8.85573e-39	0.349036	no	no
human	CSNK1A1	6.43551e-42	1.2871e-38	0.265576	no	no
human	RIF1	2.16397e-41	4.32794e-38	0.341061	no	no
human	RPS4X	7.29276e-37	1.45855e-33	0.59416	no	no
human	RPL37A	1.31117e-36	2.62235e-33	0.418084	no	no
human	SLC7A2	1.4735e-36	2.947e-33	0.404656	no	no
human	PSMB1	1.70612e-35	3.41225e-32	0.272433	no	no
human	EEF1B2	1.75773e-35	3.51546e-32	0.372807	no	no
human	NDUFA1	2.06821e-35	4.13642e-32	0.318083	no	no
human	RSRP1	7.90007e-35	1.58001e-31	0.406267	no	no
human	RPL41	4.59829e-34	9.19657e-31	0.36426	no	no
human	LMO4	1.06011e-33	2.12022e-30	0.329491	no	no
human	CST3	3.30208e-32	6.60417e-29	0.536821	no	no
human	HSPA1A	3.81239e-32	7.62478e-29	0.340157	no	no
human	KPNB1	1.24605e-31	2.4921e-28	0.290935	no	no
human	SPARC	1.73491e-30	3.46983e-27	0.454066	no	no
human	RPS28	3.89069e-30	7.78139e-27	0.320632	no	no
human	ZFHX4	4.53937e-27	9.07873e-24	0.331797	no	no
human	RPL38	7.43028e-27	1.48606e-23	0.397546	no	no
human	TPT1	8.06537e-27	1.61307e-23	0.358543	no	no
human	RPS16	1.77091e-26	3.54181e-23	0.432368	no	no
human	ADAMTS9	2.50699e-26	5.01397e-23	0.418264	no	no
human	RPL21	2.58108e-26	5.16216e-23	0.435372	no	no
human	DUT	6.92619e-26	1.38524e-22	0.330928	no	no
human	UQCR11	1.43666e-25	2.87331e-22	0.309839	no	no
human	SOX4	2.69281e-25	5.38562e-22	0.500114	no	no
human	EMILIN1	1.03889e-22	2.07778e-19	0.447157	no	yes
human	YWHAB	2.56902e-22	5.13805e-19	0.288819	no	no
human	S100A10	1.17754e-20	2.35508e-17	0.381021	no	no
human	IGFBP5	2.75663e-20	5.51327e-17	0.898361	no	no
human	GTF2I	8.30181e-20	1.66036e-16	0.271254	no	no
human	GLG1	3.82995e-19	7.6599e-16	0.380744	no	yes
human	RPS27A	8.97569e-19	1.79514e-15	0.45712	no	no
human	FTH1	1.4165e-18	2.833e-15	0.360558	no	no
human	RPL11	1.04209e-17	2.08417e-14	0.350693	no	no
human	MGP	2.94233e-17	5.88465e-14	0.957468	no	no
human	FAU	3.5474e-17	7.0948e-14	0.388868	no	no
human	MYL12B	8.45786e-17	1.69157e-13	0.363792	no	no
human	RPS14	1.01065e-16	2.02131e-13	0.400725	no	no
human	RPL34	8.46758e-16	1.69352e-12	0.474573	no	no
human	RFTN1	1.19755e-15	2.3951e-12	0.452554	no	no
human	LUM	1.35991e-15	2.71982e-12	0.563682	no	yes
human	RPS25	1.89103e-15	3.78206e-12	0.413577	no	no
human	FOXP1	2.47474e-15	4.94947e-12	0.296965	no	no
human	SRGN	6.54017e-15	1.30803e-11	0.523961	no	no
human	DNAJA1	2.74713e-14	5.49426e-11	0.350186	no	no
human	THBS1	8.20107e-14	1.64021e-10	0.482723	no	no
human	LPP	1.39221e-13	2.78443e-10	0.389712	no	no
human	RPL18A	1.91969e-13	3.83938e-10	0.416727	no	no
human	EDF1	1.93206e-12	3.86413e-09	0.329298	no	no
human	TPM4	4.83407e-12	9.66814e-09	0.423195	no	no
human	RPS15A	6.79541e-12	1.35908e-08	0.407663	no	no
human	RPS12	1.14668e-10	2.29335e-07	0.509569	no	no
human	ENPEP	2.60167e-10	5.20335e-07	0.494512	CD249	no
human	RPL32	2.61315e-10	5.2263e-07	0.446815	no	no
human	COX4I1	1.52018e-08	3.04035e-05	0.303572	no	no
human	PARP14	2.66752e-08	5.33504e-05	0.296764	no	no
human	FNDC3B	3.81393e-08	7.62785e-05	0.35733	no	no
human	RAB31	5.43572e-08	0.000108714	0.322201	no	no
human	RPS3	5.76669e-08	0.000115334	0.378843	no	no
human	UBB	2.67855e-07	0.000535711	0.405641	no	no
human	TUBA1B	2.90175e-07	0.00058035	0.490001	no	no
human	SLFN5	1.34408e-06	0.00268817	0.380571	no	no
human	NDUFA13	1.4223e-06	0.00284461	0.421993	no	no
human	TIMP1	2.55096e-06	0.00510192	0.43057	no	yes
human	RPS13	1.15469e-05	0.0230939	0.372978	no	no
mice	CD7	0	0	0.286786	CD7	yes
mice	UBASH3B	0	0	0.284114	no	no
mice	GPM6A	7.78435e-275	1.55687e-271	0.290805	no	no
mice	SMPD2	2.56837e-270	5.13675e-267	0.273554	no	no
mice	GIMAP6	6.88987e-260	1.37797e-256	0.305046	no	no
mice	FZD9	2.33127e-257	4.66255e-254	0.260654	no	no
mice	CCR2	1.14082e-220	2.28164e-217	0.32353	no	no
mice	TMEM246	1.32839e-208	2.65678e-205	0.341117	no	no
mice	SIK3	3.3997e-199	6.7994e-196	0.270821	no	no
mice	TSSK4	2.04581e-196	4.09162e-193	0.264997	no	no
mice	SYT6	4.97339e-195	9.94679e-192	0.261809	no	no
mice	PLPPR5	1.02855e-181	2.0571e-178	0.413592	no	no
mice	DCHS2	9.40639e-180	1.88128e-176	0.655663	no	no
mice	RASA4	1.89788e-175	3.79577e-172	0.428611	no	no
mice	MYL4	4.02326e-174	8.04652e-171	0.34734	no	no
mice	ASPN	2.88444e-170	5.76888e-167	0.255941	no	yes
mice	TM6SF1	2.73725e-167	5.4745e-164	0.381006	no	no
mice	FAM222B	2.16069e-161	4.32137e-158	0.338469	no	no
mice	GRM7	5.64699e-161	1.1294e-157	0.549258	no	no
mice	CTHRC1	6.02518e-156	1.20504e-152	0.287847	no	no
mice	XKR6	6.45891e-156	1.29178e-152	0.270311	no	no
mice	IP6K3	6.90149e-149	1.3803e-145	0.290523	no	no
mice	PCDHGC5	2.73108e-147	5.46217e-144	0.360508	no	yes
mice	WDR47	6.91108e-146	1.38222e-142	0.454999	no	no
mice	ADORA2A	4.43625e-144	8.8725e-141	0.519942	no	no
mice	DENND4A	5.25603e-144	1.05121e-140	0.450522	no	no
mice	ETV4	1.01854e-138	2.03708e-135	0.277374	no	no
mice	IQSEC2	4.27646e-134	8.55293e-131	0.521941	no	no
mice	ADAMTS12	9.05158e-133	1.81032e-129	0.317831	no	no
mice	TEKT2	2.10894e-130	4.21788e-127	0.425812	no	no
mice	PDP2	8.4357e-128	1.68714e-124	0.304741	no	no
mice	TMEM263	2.46841e-122	4.93681e-119	0.355236	no	no
mice	ZWILCH	2.99163e-122	5.98325e-119	0.394878	no	no
mice	PTPN3	9.50908e-120	1.90182e-116	0.422209	no	no
mice	CLINT1	8.36734e-119	1.67347e-115	0.779972	no	no
mice	MMACHC	1.12702e-116	2.25403e-113	0.259525	no	no
mice	MED27	4.66886e-116	9.33771e-113	0.446351	no	no
mice	CCDC127	4.85128e-115	9.70256e-112	0.455912	no	no
mice	PSMD7	8.0271e-111	1.60542e-107	0.405111	no	no
mice	SMG1	6.96133e-107	1.39227e-103	0.580891	no	no
mice	CEP290	8.99042e-104	1.79808e-100	0.938298	no	no
mice	FXYD6	1.34956e-103	2.69912e-100	0.266867	no	no
mice	PRMT1	8.91564e-102	1.78313e-98	0.365774	no	no
mice	MIER3	3.5317e-95	7.06341e-92	0.255944	no	no
mice	HIST1H1E	1.4213e-94	2.84261e-91	0.37197	no	no
mice	PPWD1	9.79238e-90	1.95848e-86	0.304449	no	no
mice	PCDHGA11	5.66038e-89	1.13208e-85	0.333217	no	no
mice	NSMCE1	1.63323e-88	3.26647e-85	0.409	no	no
mice	MS4A1	2.76346e-87	5.52692e-84	0.301883	CD20	yes
mice	THOC3	3.15031e-87	6.30062e-84	0.414397	no	no
mice	PIGT	3.59356e-86	7.18712e-83	0.254113	no	yes
mice	ATXN3	7.46131e-85	1.49226e-81	0.401383	no	no
mice	VWF	3.24145e-82	6.4829e-79	0.274617	no	yes
mice	RBBP7	9.57453e-81	1.91491e-77	0.343304	no	no
mice	NUP153	6.20957e-80	1.24191e-76	0.703233	no	no
mice	GPR171	1.51975e-79	3.03951e-76	0.292146	no	no
mice	P2RX7	1.46001e-78	2.92001e-75	0.271664	no	yes
mice	SERPINC1	1.84215e-77	3.68429e-74	0.589365	no	no
mice	RBBP5	1.36129e-73	2.72257e-70	0.296282	no	no
mice	UNC13A	4.33147e-72	8.66295e-69	0.430168	no	no
mice	RTEL1	7.72572e-72	1.54514e-68	0.401	no	no
mice	RAB11FIP4	1.39118e-68	2.78236e-65	0.38709	no	no
mice	ITGA11	6.47828e-64	1.29566e-60	0.406778	no	yes
mice	MRRF	8.69874e-64	1.73975e-60	0.269272	no	no
mice	KCNAB3	5.5839e-63	1.11678e-59	0.401256	no	no
mice	IRAK1BP1	2.44077e-61	4.88153e-58	0.458347	no	no
mice	ZC3H13	2.04843e-60	4.09687e-57	0.283919	no	no
mice	ANKRD33B	2.97098e-60	5.94196e-57	0.268865	no	no
mice	TSG101	2.89714e-58	5.79428e-55	0.311049	no	no
mice	RTKN	2.974e-56	5.94799e-53	0.353806	no	no
mice	SEMA7A	5.19586e-53	1.03917e-49	0.363048	CD108	yes
mice	GPX7	1.27218e-52	2.54437e-49	0.27757	no	no
mice	CCDC191	1.19562e-51	2.39124e-48	0.299794	no	no
mice	DCLRE1C	3.50922e-51	7.01844e-48	0.334813	no	no
mice	PRSS57	2.14077e-49	4.28154e-46	0.34917	no	no
mice	2020-03-09	5.33238e-49	1.06648e-45	0.346505	no	no
mice	PBX3	2.59994e-48	5.19987e-45	0.336226	no	no
mice	ALAS2	3.40062e-47	6.80123e-44	0.315495	no	no
mice	OGFOD2	1.76893e-46	3.53786e-43	0.293299	no	no
mice	UCK1	5.50587e-45	1.10117e-41	0.526534	no	no
mice	GSTCD	2.61737e-44	5.23473e-41	0.25614	no	no
mice	PTPRJ	6.06877e-44	1.21375e-40	0.439461	CD148	yes
mice	HS6ST2	3.64748e-43	7.29496e-40	0.613557	no	no
mice	SERPINE1	1.36016e-42	2.72031e-39	0.526612	no	no
mice	DTX2	7.37903e-39	1.47581e-35	0.45678	no	no
mice	ZDHHC16	3.78331e-38	7.56661e-35	0.432127	no	no
mice	POP7	1.70498e-37	3.40997e-34	0.3028	no	no
mice	GNG10	1.42023e-36	2.84046e-33	0.327965	no	no
mice	ICA1	2.52785e-36	5.05569e-33	0.271185	no	no
mice	ICAM5	3.41478e-36	6.82957e-33	0.307272	no	yes
mice	TMEM39B	2.16447e-35	4.32893e-32	0.365827	no	no
mice	APC2	5.52577e-35	1.10515e-31	0.813147	no	no
mice	STAB1	8.11914e-35	1.62383e-31	0.266237	no	yes
mice	CCDC141	1.66103e-34	3.32206e-31	0.378868	no	no
mice	DDX52	7.24602e-34	1.4492e-30	0.335521	no	no
mice	COL4A2	4.46281e-32	8.92563e-29	0.817033	no	no
mice	TMIGD3	3.65519e-31	7.31038e-28	0.454475	no	no
mice	TRPC1	5.35072e-31	1.07014e-27	0.657047	no	no
mice	NEIL3	5.50494e-31	1.10099e-27	0.68512	no	no
mice	TBX3	5.76557e-31	1.15311e-27	0.301978	no	no
mice	GORAB	8.72367e-31	1.74473e-27	0.286423	no	no
mice	ABLIM2	4.19378e-30	8.38755e-27	0.40599	no	no
mice	BTLA	1.37919e-29	2.75837e-26	0.284951	CD272	yes
mice	UNC119	3.67808e-29	7.35616e-26	0.260586	no	no
mice	NEK4	8.76284e-29	1.75257e-25	1.20103	no	no
mice	IFI30	7.1545e-27	1.4309e-23	0.41632	no	yes
mice	ZBTB14	2.32061e-25	4.64121e-22	0.487073	no	no
mice	POLD2	5.85431e-24	1.17086e-20	0.577223	no	no
mice	PGAM5	6.86525e-24	1.37305e-20	0.464374	no	no
mice	TSPAN5	2.58725e-22	5.17449e-19	0.51236	no	no
mice	RFWD3	3.38339e-22	6.76679e-19	0.490898	no	no
mice	KRBA1	1.85613e-21	3.71226e-18	0.274284	no	no
mice	GCLC	1.95731e-21	3.91463e-18	0.321959	no	no
mice	PCED1B	2.4593e-21	4.9186e-18	0.59926	no	no
mice	TANC1	8.20744e-21	1.64149e-17	0.627862	no	no
mice	CKS2	5.59057e-19	1.11811e-15	0.443657	no	no
mice	MBOAT1	3.14317e-18	6.28633e-15	0.33155	no	no
mice	PRIM2	8.60445e-18	1.72089e-14	0.362726	no	no
mice	FAM136A	3.81755e-16	7.6351e-13	0.260041	no	no
mice	MAPT	4.43654e-16	8.87307e-13	0.634868	no	no
mice	DHRS4	1.657e-15	3.31401e-12	0.609431	no	no
mice	ST8SIA4	1.86551e-14	3.73103e-11	0.267055	no	no
mice	SLC25A51	3.85056e-13	7.70113e-10	0.468858	no	no
mice	ISCA2	7.62985e-13	1.52597e-09	0.326191	no	no
mice	RNF166	1.75872e-12	3.51745e-09	0.268103	no	no
mice	POLR2G	2.15637e-11	4.31273e-08	0.524026	no	no
mice	SCN8A	4.40642e-11	8.81284e-08	0.764825	no	no
mice	PRPS2	1.58858e-10	3.17716e-07	0.579514	no	no
mice	HERPUD2	1.72119e-10	3.44237e-07	0.268194	no	no
mice	SFI1	6.11129e-10	1.22226e-06	0.404746	no	no
mice	KDM3A	8.28551e-10	1.6571e-06	0.283697	no	no
mice	SLC25A44	1.54618e-09	3.09236e-06	0.374719	no	no
mice	CAPRIN2	1.67209e-09	3.34419e-06	0.404139	no	no
mice	DDX10	1.81812e-09	3.63623e-06	0.265313	no	no
mice	TRPA1	1.13471e-08	2.26941e-05	0.61554	no	no
mice	SBNO2	6.60214e-08	0.000132043	0.316979	no	no
mice	FGFRL1	1.37556e-07	0.000275111	0.273979	no	yes
mice	DOK3	4.34184e-07	0.000868368	1.0175	no	no
mice	ABCC1	3.56633e-06	0.00713266	0.322406	no	yes
mice	RNF25	6.37586e-06	0.0127517	0.467417	no	no
mice	GNA13	2.48844e-05	0.0497688	0.271893	no	no
