# Supplementary material for: Single-cell RNA sequencing deconvolutes the in vivo heterogeneity of human bone marrow-derived mesenchymal stem cells
Source: Int J Biol Sci. 2021 Oct 11;17(15):4192–206. doi: 10.7150/ijbs.61950 (PMC8579438; doi:10.7150/ijbs.61950)
Supplement: Supplementary file 3 — Supplementary table 2. [file ijbsv17p4192s3.xlsx]

## Sheet: Sheet1
Enriched GO terms of cluster-specific DEGs six identified clusters in BM-MSCs
Cluster	ID	Description	GeneRatio	pvalue	p.adjust	Count	geneID
C1	GO:0043062	extracellular structure organization	36/171	1.9439e-25	6.25353e-22	36	VCAN/COL1A1/COL6A3/COL6A2/COL18A1/EMILIN1/COL6A1/LAMB1/ENG/COL14A1/COL4A2/P4HB/BGN/EFEMP2/FBLN5/CCDC80/APOB/ADAMTS9/COL4A1/CD36/FBN1/HSPG2/COL11A1/TNC/TIMP1/ITGB2/TNFRSF1A/COL16A1/AEBP1/PXDN/VWA1/LRP1/COL5A1/COL1A2/COL3A1/FOXC1
C1	GO:0030198	extracellular matrix organization	33/171	3.6059e-24	5.80008e-21	33	VCAN/COL1A1/COL6A3/COL6A2/COL18A1/EMILIN1/COL6A1/LAMB1/ENG/COL14A1/COL4A2/BGN/EFEMP2/FBLN5/CCDC80/ADAMTS9/COL4A1/FBN1/HSPG2/COL11A1/TNC/TIMP1/ITGB2/TNFRSF1A/COL16A1/AEBP1/PXDN/VWA1/LRP1/COL5A1/COL1A2/COL3A1/FOXC1
C1	GO:0001503	ossification	23/171	2.7577e-12	2.21788e-09	23	VCAN/COL1A1/FZD1/RRBP1/MDK/COL6A1/IGFBP3/CEBPA/CDH11/COL11A1/DDX5/ID4/TMEM119/TNC/ALPL/COL1A2/CSF1/GJA1/FOXC1/KLF10/JUNB/HGF/ID1
C1	GO:0031589	cell-substrate adhesion	22/171	5.0618e-13	5.42794e-10	22	COL1A1/THY1/EMILIN1/MDK/DLC1/LAMB1/FLNA/FBLN5/CCDC80/ADAMTS9/CD36/MICALL2/ANGPT1/ITGB2/COL16A1/LRP1/VCL/CSF1/COL3A1/ACTN1/CD63/ID1
C1	GO:1901342	regulation of vasculature development	18/171	1.37581e-07	2.60351e-05	18	ANGPTL4/EMILIN1/MDK/NGFR/ENG/COL4A2/ADAMTS9/ADM/HSPG2/GRN/CEMIP2/HK2/ITGB2/PKM/FOXC1/EGR1/HGF/ID1
C1	GO:0001501	skeletal system development	18/171	7.92216e-07	0.00010619	18	COL1A1/MDK/ENG/SERPINH1/MDFI/CDH11/FBN1/COL11A1/TMEM119/TIMP1/TGFBI/ALPL/COL1A2/ANXA2/COL3A1/GJA1/FOXC1/SOX4
C1	GO:0045765	regulation of angiogenesis	17/171	1.61132e-07	2.87979e-05	17	ANGPTL4/EMILIN1/MDK/NGFR/ENG/COL4A2/ADAMTS9/ADM/HSPG2/GRN/CEMIP2/HK2/ITGB2/PKM/FOXC1/HGF/ID1
C1	GO:0001649	osteoblast differentiation	16/171	4.09671e-10	1.88273e-07	16	VCAN/COL1A1/FZD1/RRBP1/COL6A1/IGFBP3/CEBPA/DDX5/ID4/TMEM119/TNC/ALPL/GJA1/JUNB/HGF/ID1
C1	GO:0002521	leukocyte differentiation	16/171	1.71288e-05	0.00105968	16	MDK/LTBR/IRF1/CEBPA/FBN1/IL34/TMEM176B/CD4/ANXA2/CSF1/ZFP36L1/EGR1/JUN/SOX4/KLF10/JUNB
C1	GO:0007178	transmembrane receptor protein serine/threonine kinase signaling pathway	15/171	5.05011e-07	8.04525e-05	15	FZD1/EMILIN1/ENG/FBN1/DDX5/VASN/LTBP4/UBC/COL1A2/COL3A1/PMEPA1/HES1/EGR1/JUN/ID1
C1	GO:0001655	urogenital system development	15/171	5.2518e-07	8.04525e-05	15	PGF/SEC61A1/COL4A1/FBN1/ID4/ANGPT1/TNC/PDGFRB/TNS2/MME/HES1/FOXC1/NOTCH3/EGR1/SOX4
C1	GO:0001101	response to acid chemical	15/171	6.6222e-07	9.51652e-05	15	COL1A1/COL18A1/IGFBP2/COL6A1/APOB/COL4A1/CD36/TNC/PDGFRB/COL16A1/COL1A2/COL3A1/GJA1/MAPK10/EGR1
C1	GO:0070482	response to oxygen levels	15/171	5.04486e-06	0.000405733	15	COL1A1/ANGPTL4/CYGB/P4HB/LMNA/ADM/HK2/VASN/PDGFRB/UBC/DDIT4/PLOD2/PKM/ZFP36L1/EGR1
C1	GO:0048608	reproductive structure development	15/171	1.48827e-05	0.000957554	15	SLIT3/FLNA/SOCS3/CEBPA/MDFI/ADM/ID4/TNC/PDGFRB/MME/GJA1/ZFP36L1/HES1/FOXC1/JUNB
C1	GO:0061458	reproductive system development	15/171	1.61592e-05	0.0010193	15	SLIT3/FLNA/SOCS3/CEBPA/MDFI/ADM/ID4/TNC/PDGFRB/MME/GJA1/ZFP36L1/HES1/FOXC1/JUNB
C1	GO:0007160	cell-matrix adhesion	14/171	1.83706e-08	5.90981e-06	14	THY1/EMILIN1/DLC1/FBLN5/ADAMTS9/CD36/ITGB2/COL16A1/LRP1/VCL/CSF1/COL3A1/ACTN1/CD63
C1	GO:0071560	cellular response to transforming growth factor beta stimulus	14/171	5.35822e-08	1.23124e-05	14	COL1A1/EMILIN1/ENG/COL4A2/FBN1/VASN/LTBP4/UBC/COL1A2/COL3A1/PMEPA1/ZFP36L1/JUN/ID1
C1	GO:0071559	response to transforming growth factor beta	14/171	7.35469e-08	1.47875e-05	14	COL1A1/EMILIN1/ENG/COL4A2/FBN1/VASN/LTBP4/UBC/COL1A2/COL3A1/PMEPA1/ZFP36L1/JUN/ID1
C1	GO:0034330	cell junction organization	14/171	4.47945e-07	7.58441e-05	14	THY1/NLGN4X/DLC1/FLNA/VMP1/CDH11/MICALL2/PLEC/COL16A1/CD151/LRP1/VCL/GJA1/ACTN1
C1	GO:0060562	epithelial tube morphogenesis	14/171	1.91515e-06	0.000205368	14	FZD1/PGF/MDK/PLXNB2/DLC1/ENG/COL4A1/ADM/TNC/RNF207/CSF1/GJA1/HES1/SOX4
C1	GO:0043687	post-translational protein modification	14/171	9.58352e-06	0.000700686	14	VCAN/IGFBP4/IGFBP3/LAMB1/SOCS3/P4HB/NUCB1/APOB/FBN1/TNC/TIMP1/VWA1/STT3B/CSF1
C1	GO:0050878	regulation of body fluid levels	14/171	0.00031667	0.00771764	14	COL1A1/FLNA/IRF1/SERPING1/CD36/ADM/HK2/TFPI/VCL/COL1A2/ANXA2/COL3A1/GJA1/UGCG
C1	GO:0009612	response to mechanical stimulus	13/171	6.51375e-08	1.39698e-05	13	COL1A1/MDK/IGFBP2/LTBR/ENG/IRF1/COL11A1/TNC/TNFRSF1A/SLC1A3/COL3A1/GJA1/JUN
C1	GO:0072001	renal system development	13/171	4.57547e-06	0.000387349	13	PGF/SEC61A1/COL4A1/FBN1/ANGPT1/PDGFRB/TNS2/MME/HES1/FOXC1/NOTCH3/EGR1/SOX4
C1	GO:0007568	aging	13/171	1.18847e-05	0.000849626	13	IGFBP2/ENG/COL4A2/LMNA/SERPING1/ADM/TIMP1/ITGB2/PDGFRB/LRP1/MME/CTSC/JUN
C1	GO:0070997	neuron death	13/171	2.97285e-05	0.00154252	13	FZD1/MDK/NGFR/CLU/GRN/ANGPT1/ITGB2/UNC5B/LRP1/DDIT4/CSF1/EGR1/JUN
C1	GO:0001666	response to hypoxia	13/171	3.65501e-05	0.00181799	13	ANGPTL4/CYGB/P4HB/LMNA/ADM/HK2/VASN/UBC/DDIT4/PLOD2/PKM/ZFP36L1/EGR1
C1	GO:0036293	response to decreased oxygen levels	13/171	5.00369e-05	0.00233288	13	ANGPTL4/CYGB/P4HB/LMNA/ADM/HK2/VASN/UBC/DDIT4/PLOD2/PKM/ZFP36L1/EGR1
C1	GO:0045785	positive regulation of cell adhesion	13/171	9.284e-05	0.00376667	13	THY1/MDK/IGFBP2/EFNB1/FLNA/CCDC80/CD36/ANGPT1/ITGB2/COL16A1/CD4/CSF1/HES1
C1	GO:0048568	embryonic organ development	13/171	0.000172333	0.00533072	13	ENG/SOCS3/CEBPA/MDFI/ADM/FBN1/COL11A1/RNF207/GJA1/ZFP36L1/HES1/FOXC1/JUNB
C1	GO:0002683	negative regulation of immune system process	13/171	0.000402432	0.00905332	13	THY1/EMILIN1/MDK/PARP14/IRF1/SERPING1/FBN1/GRN/ANGPT1/TMEM176B/COL3A1/ZFP36L1/HES1
C1	GO:0042326	negative regulation of phosphorylation	13/171	0.000437466	0.00958462	13	THY1/EMILIN1/IGFBP3/ENG/PARP14/SOCS3/CEBPA/ANGPT1/DDIT4/MIDN/PMEPA1/JUN/HGF
C1	GO:0050727	regulation of inflammatory response	13/171	0.000706855	0.0131442	13	C7/MDK/C1R/SOCS3/CEBPA/CLU/SERPING1/GRN/ITGB2/TNFRSF1A/CTSC/LBP/HGF
C1	GO:0043312	neutrophil degranulation	13/171	0.000792689	0.0139196	13	ANPEP/CD36/S100A11/GRN/CTSA/ITGB2/VCP/MME/PKM/VCL/ANXA2/CTSC/CD63
C1	GO:0002283	neutrophil activation involved in immune response	13/171	0.000838796	0.0143387	13	ANPEP/CD36/S100A11/GRN/CTSA/ITGB2/VCP/MME/PKM/VCL/ANXA2/CTSC/CD63
C1	GO:0002694	regulation of leukocyte activation	13/171	0.000903765	0.0146245	13	THY1/MDK/IGFBP2/EFNB1/IRF1/CEBPA/GRN/ITGB2/CD4/CTSC/ZFP36L1/HES1/LBP
C1	GO:0002446	neutrophil mediated immunity	13/171	0.00102764	0.0160481	13	ANPEP/CD36/S100A11/GRN/CTSA/ITGB2/VCP/MME/PKM/VCL/ANXA2/CTSC/CD63
C1	GO:0009636	response to toxic substance	13/171	0.00102764	0.0160481	13	COL1A1/CYGB/NUCB1/FBLN5/CD36/SDF4/TNC/PDGFRB/PXDN/EGR1/JUN/HGF/HBA2
C1	GO:0042119	neutrophil activation	13/171	0.00102764	0.0160481	13	ANPEP/CD36/S100A11/GRN/CTSA/ITGB2/VCP/MME/PKM/VCL/ANXA2/CTSC/CD63
C1	GO:0034329	cell junction assembly	12/171	1.03306e-06	0.000123087	12	THY1/DLC1/FLNA/VMP1/MICALL2/PLEC/COL16A1/CD151/LRP1/VCL/GJA1/ACTN1
C1	GO:0003007	heart morphogenesis	12/171	4.98902e-06	0.000405733	12	FZD1/DLC1/ENG/SLIT3/COL11A1/RNF207/COL5A1/GJA1/HES1/FOXC1/JUN/SOX4
C1	GO:0001822	kidney development	12/171	1.41168e-05	0.000957554	12	PGF/SEC61A1/FBN1/ANGPT1/PDGFRB/TNS2/MME/HES1/FOXC1/NOTCH3/EGR1/SOX4
C1	GO:1901214	regulation of neuron death	12/171	4.85219e-05	0.00229551	12	FZD1/MDK/CLU/GRN/ANGPT1/ITGB2/UNC5B/LRP1/DDIT4/CSF1/EGR1/JUN
C1	GO:0046677	response to antibiotic	12/171	7.59774e-05	0.00334821	12	COL1A1/CLU/SDF4/TNC/PDGFRB/SLC1A3/ALPL/EGR1/JUN/HGF/ID1/HBA2
C1	GO:0051271	negative regulation of cellular component movement	12/171	0.000206484	0.00603872	12	THY1/EMILIN1/DLC1/IGFBP3/ENG/CYGB/ADAMTS9/TIMP1/LRP1/VCL/COL3A1/ACTN1
C1	GO:0048545	response to steroid hormone	12/171	0.0002644	0.00679232	12	COL1A1/MDK/IGFBP2/ENG/SLIT3/ADM/DDX5/TFPI/DDIT4/ALPL/PMEPA1/ZFP36L1
C1	GO:0030099	myeloid cell differentiation	12/171	0.000600687	0.011641	12	LTBR/CEBPA/FBN1/IL34/CD4/ANXA2/CSF1/ACTN1/ZFP36L1/JUN/KLF10/JUNB
C1	GO:0001933	negative regulation of protein phosphorylation	12/171	0.000667928	0.0126396	12	THY1/EMILIN1/IGFBP3/ENG/PARP14/SOCS3/CEBPA/ANGPT1/DDIT4/PMEPA1/JUN/HGF
C1	GO:0048732	gland development	12/171	0.000756854	0.0136022	12	MDK/CEBPA/ID4/TNC/HK2/PKM/CSF1/GJA1/HES1/FOXC1/JUN/HGF
C1	GO:0050673	epithelial cell proliferation	12/171	0.000804909	0.0139196	12	IGFBP4/MDK/NGFR/IGFBP3/LAMB1/GRN/GJA1/ZFP36L1/HES1/JUN/HGF/ID1
C1	GO:0006979	response to oxidative stress	12/171	0.00112807	0.016958	12	COL1A1/FZD1/CYGB/P4HB/FBLN5/CD36/PDGFRB/PXDN/SFPQ/JUN/HGF/HBA2
C1	GO:0042110	T cell activation	12/171	0.00115003	0.017128	12	THY1/MDK/IGFBP2/EFNB1/IRF1/CD151/CD4/GJA1/ZFP36L1/HES1/EGR1/SOX4
C1	GO:0050769	positive regulation of neurogenesis	12/171	0.00144241	0.020175	12	FZD1/MDK/NGFR/PLXNB2/FLNA/GRN/IL34/LRP1/MME/CSF1/HES1/HGF
C1	GO:1903706	regulation of hemopoiesis	12/171	0.001826	0.0237823	12	MDK/IRF1/FBN1/IL34/TMEM176B/CD4/CSF1/ZFP36L1/HES1/FOXC1/JUN/KLF10
C1	GO:1901652	response to peptide	12/171	0.00270889	0.0327677	12	COL1A1/NGFR/CD36/ADM/FBN1/TIMP1/LRP1/GJA1/ZFP36L1/EGR1/KLF10/ID1
C1	GO:0016055	Wnt signaling pathway	12/171	0.00303783	0.0350956	12	COL1A1/IGFBP4/FZD1/MDK/IGFBP2/TRABD2B/MDFI/VCP/UBC/LRP1/EGR1/SOX4
C1	GO:0043410	positive regulation of MAPK cascade	12/171	0.00308736	0.0350956	12	IGFBP4/LTBR/IGFBP3/CD36/ANGPT1/PDGFRB/UBC/LRP1/CD4/MAPK10/JUN/HGF
C1	GO:0198738	cell-cell signaling by wnt	12/171	0.00313755	0.0353877	12	COL1A1/IGFBP4/FZD1/MDK/IGFBP2/TRABD2B/MDFI/VCP/UBC/LRP1/EGR1/SOX4
C1	GO:0048844	artery morphogenesis	11/171	1.45403e-10	9.35526e-08	11	MDK/ENG/APOB/ADAMTS9/PDGFRB/LRP1/COL3A1/HES1/FOXC1/NOTCH3/SOX4
C1	GO:0060840	artery development	11/171	2.95192e-09	1.18704e-06	11	MDK/ENG/APOB/ADAMTS9/PDGFRB/LRP1/COL3A1/HES1/FOXC1/NOTCH3/SOX4
C1	GO:0002576	platelet degranulation	11/171	4.02939e-08	1.08021e-05	11	LGALS3BP/ISLR/FLNA/CLU/SERPING1/CD36/TIMP1/VCL/ACTN1/CD63/HGF
C1	GO:0007179	transforming growth factor beta receptor signaling pathway	11/171	1.58044e-06	0.000175319	11	EMILIN1/ENG/FBN1/VASN/LTBP4/UBC/COL1A2/COL3A1/PMEPA1/JUN/ID1
C1	GO:0031099	regeneration	11/171	2.64794e-06	0.000274788	11	THY1/PGF/MDK/ADM/GRN/TNC/LRP1/PKM/GJA1/JUN/HGF
C1	GO:0002573	myeloid leukocyte differentiation	11/171	3.73033e-06	0.000352955	11	LTBR/CEBPA/FBN1/IL34/CD4/ANXA2/CSF1/ZFP36L1/JUN/KLF10/JUNB
C1	GO:0061448	connective tissue development	11/171	2.23818e-05	0.00124142	11	COL1A1/MDK/SERPINH1/COL11A1/ID4/TIMP1/PDGFRB/COL5A1/TGFBI/CSF1/EGR1
C1	GO:0060485	mesenchyme development	11/171	3.8774e-05	0.00186173	11	COL1A1/MDK/ENG/EFNB1/DDX5/VASN/PDGFRB/ZFP36L1/HES1/FOXC1/HGF
C1	GO:0042063	gliogenesis	11/171	9.48399e-05	0.00376667	11	MDK/ARHGEF10/LAMB1/CLU/ID4/GRN/IL34/LRP1/CSF1/HES1/SOX4
C1	GO:0006898	receptor-mediated endocytosis	11/171	0.000153329	0.00488376	11	CLU/APOB/CD36/ADM/HSPG2/ANGPT1/ITGB2/LRP1/ANXA2/CD63/HBA2
C1	GO:0050867	positive regulation of cell activation	11/171	0.000253357	0.00668072	11	THY1/MDK/IGFBP2/EFNB1/CEBPA/ITGB2/PDGFRB/CD4/CTSC/HES1/LBP
C1	GO:0030336	negative regulation of cell migration	11/171	0.000355956	0.00835847	11	THY1/EMILIN1/DLC1/IGFBP3/ENG/CYGB/ADAMTS9/TIMP1/LRP1/VCL/COL3A1
C1	GO:0030111	regulation of Wnt signaling pathway	11/171	0.000445836	0.00964702	11	COL1A1/IGFBP4/FZD1/MDK/IGFBP2/TRABD2B/MDFI/VCP/LRP1/EGR1/SOX4
C1	GO:0001701	in utero embryonic development	11/171	0.000456904	0.00972296	11	SOCS3/CEBPA/MDFI/APOB/ADM/ANGPT1/GJA1/ZFP36L1/HES1/FOXC1/JUNB
C1	GO:0018108	peptidyl-tyrosine phosphorylation	11/171	0.00050351	0.010546	11	THY1/PARP14/SOCS3/CD36/ANGPT1/ITGB2/PDGFRB/TNFRSF1A/CD4/HES1/HGF
C1	GO:2000146	negative regulation of cell motility	11/171	0.000515763	0.0106052	11	THY1/EMILIN1/DLC1/IGFBP3/ENG/CYGB/ADAMTS9/TIMP1/LRP1/VCL/COL3A1
C1	GO:0018212	peptidyl-tyrosine modification	11/171	0.000541021	0.0106126	11	THY1/PARP14/SOCS3/CD36/ANGPT1/ITGB2/PDGFRB/TNFRSF1A/CD4/HES1/HGF
C1	GO:0042176	regulation of protein catabolic process	11/171	0.000608727	0.0117262	11	PTTG1IP/FLNA/CEBPA/CLU/CTSA/TIMP1/VCP/LRP1/ANXA2/GJA1/CTSC
C1	GO:0040013	negative regulation of locomotion	11/171	0.00101814	0.0160481	11	THY1/EMILIN1/DLC1/IGFBP3/ENG/CYGB/ADAMTS9/TIMP1/LRP1/VCL/COL3A1
C1	GO:0061564	axon development	11/171	0.00329174	0.0367692	11	THY1/NGFR/SLIT3/CDH11/GRN/TNC/UNC5B/ENAH/LRP1/VCL/JUN
C1	GO:0045088	regulation of innate immune response	11/171	0.00340703	0.0373366	11	PARP14/IRF1/SOCS3/APOB/SERPING1/CD36/GRN/ITGB2/UBC/SFPQ/LBP
C1	GO:0072594	establishment of protein localization to organelle	11/171	0.00416877	0.0413918	11	PTTG1IP/FLNA/LMNA/CLU/SEC61A1/CD36/MICALL2/ANGPT1/TRAM1/HK2/UBC
C1	GO:0048667	cell morphogenesis involved in neuron differentiation	11/171	0.00867127	0.0603936	11	THY1/NGFR/SLIT3/CDH11/UNC5B/ENAH/SLC1A3/LRP1/VCL/HES1/ID1
C1	GO:0032963	collagen metabolic process	10/171	4.82633e-08	1.19433e-05	10	COL1A1/EMILIN1/ENG/SERPINH1/CYGB/PDGFRB/COL5A1/TNS2/COL1A2/ID1
C1	GO:0010810	regulation of cell-substrate adhesion	10/171	2.38185e-05	0.00129872	10	COL1A1/THY1/MDK/DLC1/FLNA/CCDC80/CD36/COL16A1/LRP1/CSF1
C1	GO:1904018	positive regulation of vasculature development	10/171	8.00475e-05	0.0034799	10	ANGPTL4/MDK/ENG/ADM/GRN/HK2/ITGB2/PKM/EGR1/HGF
C1	GO:0050730	regulation of peptidyl-tyrosine phosphorylation	10/171	0.000125513	0.00443768	10	THY1/PARP14/SOCS3/CD36/ANGPT1/ITGB2/TNFRSF1A/CD4/HES1/HGF
C1	GO:1902105	regulation of leukocyte differentiation	10/171	0.000251789	0.00668072	10	MDK/IRF1/FBN1/IL34/TMEM176B/CD4/CSF1/ZFP36L1/JUN/KLF10
C1	GO:0070661	leukocyte proliferation	10/171	0.000275288	0.00697323	10	IGFBP2/EFNB1/IRF1/CLU/IL34/CD151/CD4/CSF1/GJA1/HES1
C1	GO:0090287	regulation of cellular response to growth factor stimulus	10/171	0.000327822	0.00792935	10	FZD1/EMILIN1/ENG/FBN1/VASN/LTBP4/UBC/PMEPA1/HES1/CD63
C1	GO:0002696	positive regulation of leukocyte activation	10/171	0.000714482	0.0132097	10	THY1/MDK/IGFBP2/EFNB1/CEBPA/ITGB2/CD4/CTSC/HES1/LBP
C1	GO:0071214	cellular response to abiotic stimulus	10/171	0.000809131	0.0139196	10	COL1A1/LTBR/ENG/IRF1/TNFRSF1A/MME/GJA1/ZFP36L1/MAPK10/EGR1
C1	GO:0104004	cellular response to environmental stimulus	10/171	0.000809131	0.0139196	10	COL1A1/LTBR/ENG/IRF1/TNFRSF1A/MME/GJA1/ZFP36L1/MAPK10/EGR1
C1	GO:0032103	positive regulation of response to external stimulus	10/171	0.000913876	0.0146997	10	MDK/CEBPA/GRN/ITGB2/PDGFRB/TNFRSF1A/LRP1/CSF1/CTSC/LBP
C1	GO:0060537	muscle tissue development	10/171	0.00448776	0.0438818	10	ENG/LMNA/ADAMTS9/COL11A1/DDX5/PDGFRB/COL3A1/GJA1/FOXC1/EGR1
C1	GO:0051090	regulation of DNA-binding transcription factor activity	10/171	0.0082863	0.0593698	10	FZD1/FLNA/MDFI/CLU/CD36/ITGB2/UBC/MAPK10/JUN/ID1
C1	GO:0002697	regulation of immune effector process	10/171	0.00994091	0.0639365	10	C7/C1R/CLU/SERPING1/CD36/GRN/ANGPT1/ITGB2/SPON2/LBP
C1	GO:0001819	positive regulation of cytokine production	10/171	0.0107004	0.0672331	10	MDK/IRF1/CLU/CD36/LRP1/CD4/SPON2/EGR1/LBP/HGF
C1	GO:0050900	leukocyte migration	10/171	0.0143825	0.0806069	10	COL1A1/THY1/EMILIN1/MDK/APOB/ANGPT1/ITGB2/COL1A2/CSF1/LBP
C1	GO:0048871	multicellular organismal homeostasis	10/171	0.0153843	0.0833679	10	ACADVL/CD36/TMEM119/TNS2/CSF1/GJA1/FOXC1/EGR1/UGCG/ID1
C1	GO:0030199	collagen fibril organization	9/171	3.51631e-10	1.88273e-07	9	COL1A1/EMILIN1/COL14A1/COL11A1/AEBP1/COL5A1/COL1A2/COL3A1/FOXC1
C1	GO:0001890	placenta development	9/171	1.47546e-05	0.000957554	9	SOCS3/CEBPA/MDFI/ADM/MME/GJA1/ZFP36L1/HES1/JUNB
C1	GO:0031960	response to corticosteroid	9/171	1.81877e-05	0.00110396	9	COL1A1/MDK/IGFBP2/ENG/SLIT3/ADM/DDIT4/ALPL/ZFP36L1
C1	GO:0061138	morphogenesis of a branching epithelium	9/171	5.40677e-05	0.0024848	9	PGF/MDK/ENG/SOCS3/COL4A1/ADM/TNC/CSF1/HGF
C1	GO:0060348	bone development	9/171	8.58667e-05	0.00368311	9	COL1A1/ENG/SERPINH1/FBN1/TMEM119/ALPL/ANXA2/GJA1/FOXC1
C1	GO:0001763	morphogenesis of a branching structure	9/171	9.68598e-05	0.00379998	9	PGF/MDK/ENG/SOCS3/COL4A1/ADM/TNC/CSF1/HGF
C1	GO:0030278	regulation of ossification	9/171	0.000127177	0.00443768	9	MDK/CEBPA/DDX5/ID4/TMEM119/CSF1/GJA1/HGF/ID1
C1	GO:0048762	mesenchymal cell differentiation	9/171	0.000127177	0.00443768	9	COL1A1/MDK/ENG/EFNB1/DDX5/VASN/HES1/FOXC1/HGF
C1	GO:0071229	cellular response to acid chemical	9/171	0.000127177	0.00443768	9	COL1A1/COL6A1/APOB/COL4A1/TNC/COL16A1/COL1A2/COL3A1/EGR1
C1	GO:0045766	positive regulation of angiogenesis	9/171	0.000147811	0.00475508	9	ANGPTL4/MDK/ENG/ADM/GRN/HK2/ITGB2/PKM/HGF
C1	GO:0010001	glial cell differentiation	9/171	0.000204623	0.00603872	9	MDK/ARHGEF10/CLU/ID4/GRN/IL34/LRP1/HES1/SOX4
C1	GO:0090092	regulation of transmembrane receptor protein serine/threonine kinase signaling pathway	9/171	0.000227186	0.00624675	9	FZD1/EMILIN1/ENG/FBN1/VASN/LTBP4/UBC/PMEPA1/HES1
C1	GO:0072593	reactive oxygen species metabolic process	9/171	0.00114169	0.0170828	9	CLU/FBLN5/CD36/HK2/ITGB2/PDGFRB/PXDN/DDIT4/HBA2
C1	GO:0048511	rhythmic process	9/171	0.00178398	0.0234659	9	MDK/NGFR/SLIT3/DDX5/SFPQ/MAPK10/EGR1/JUN/KLF10
C1	GO:0051961	negative regulation of nervous system development	9/171	0.00191474	0.0246389	9	THY1/NGFR/ID4/LRP1/COL3A1/CTSC/HES1/NOTCH3/ID1
C1	GO:0010721	negative regulation of cell development	9/171	0.00347021	0.0373366	9	THY1/NGFR/FBN1/ID4/LRP1/COL3A1/HES1/NOTCH3/ID1
C1	GO:0071496	cellular response to external stimulus	9/171	0.0036912	0.0388569	9	COL1A1/LTBR/ENG/IRF1/TNC/TNFRSF1A/GJA1/JUN/KLF10
C1	GO:0007596	blood coagulation	9/171	0.00459766	0.044035	9	COL1A1/FLNA/IRF1/SERPING1/CD36/TFPI/VCL/COL1A2/COL3A1
C1	GO:0007599	hemostasis	9/171	0.00506311	0.0462728	9	COL1A1/FLNA/IRF1/SERPING1/CD36/TFPI/VCL/COL1A2/COL3A1
C1	GO:0050817	coagulation	9/171	0.00516045	0.0468959	9	COL1A1/FLNA/IRF1/SERPING1/CD36/TFPI/VCL/COL1A2/COL3A1
C1	GO:0032970	regulation of actin filament-based process	9/171	0.00556441	0.0484292	9	MDK/DLC1/ARHGEF10/FLNA/RNF207/PDGFRB/LRP1/FHOD1/ID1
C1	GO:0051098	regulation of binding	9/171	0.00896801	0.0610164	9	MDFI/CD36/ANGPT1/LRP1/ANXA2/HES1/FOXC1/JUN/ID1
C1	GO:0050678	regulation of epithelial cell proliferation	9/171	0.00911892	0.0616293	9	MDK/NGFR/LAMB1/GRN/GJA1/ZFP36L1/HES1/JUN/ID1
C1	GO:0030900	forebrain development	9/171	0.00942652	0.0631773	9	MDK/DLC1/LAMB1/FLNA/ID4/LRP1/COL3A1/HES1/NOTCH3
C1	GO:0014706	striated muscle tissue development	9/171	0.0102299	0.0650387	9	ENG/LMNA/ADAMTS9/COL11A1/DDX5/PDGFRB/GJA1/FOXC1/EGR1
C1	GO:0009896	positive regulation of catabolic process	9/171	0.0131503	0.0754093	9	PTTG1IP/CEBPA/CLU/HK2/VCP/LRP1/GJA1/CTSC/ZFP36L1
C1	GO:2001233	regulation of apoptotic signaling pathway	9/171	0.014179	0.0797447	9	LTBR/PTTG1IP/P4HB/LMNA/CLU/UNC5B/SFPQ/CTSC/HGF
C1	GO:0019216	regulation of lipid metabolic process	9/171	0.0152663	0.0833679	9	ANGPTL4/SOCS3/APOB/ACADVL/CD36/ADM/PDGFRB/TNFRSF1A/EGR1
C1	GO:0007517	muscle organ development	9/171	0.0154909	0.0833679	9	COL6A3/FZD1/ENG/COL11A1/DDX5/COL3A1/GJA1/FOXC1/EGR1
C1	GO:0043900	regulation of multi-organism process	9/171	0.0166508	0.0873572	9	P4HB/CD36/DDX5/GRN/TIMP1/CD4/ANXA2/JUN/LBP
C1	GO:0046394	carboxylic acid biosynthetic process	9/171	0.0213571	0.102089	9	VCAN/BGN/ACADVL/HK2/SLC1A3/DDIT4/PLOD2/PKM/GGT5
C1	GO:0016053	organic acid biosynthetic process	9/171	0.021644	0.102477	9	VCAN/BGN/ACADVL/HK2/SLC1A3/DDIT4/PLOD2/PKM/GGT5
C1	GO:0022604	regulation of cell morphogenesis	9/171	0.0225213	0.10546	9	THY1/MDK/NGFR/PLXNB2/DLC1/FLNA/ITGB2/LRP1/ID1
C1	GO:0062012	regulation of small molecule metabolic process	9/171	0.0253065	0.111826	9	IGFBP4/IGFBP3/APOB/ACADVL/ADM/VCP/DDIT4/MIDN/EGR1
C1	GO:0001667	ameboidal-type cell migration	9/171	0.0276362	0.117756	9	EFNB1/CYGB/ADAMTS9/GRN/ANGPT1/TIMP1/ITGB2/JUN/ID1
C1	GO:0010975	regulation of neuron projection development	9/171	0.0319757	0.129881	9	THY1/FZD1/MDK/NGFR/PLXNB2/GRN/LRP1/HGF/ID1
C1	GO:0007264	small GTPase mediated signal transduction	9/171	0.0347157	0.136171	9	NGFR/DLC1/ARHGEF10/PDGFRB/COL1A2/ARHGAP28/CSF1/COL3A1/JUN
C1	GO:0031667	response to nutrient levels	9/171	0.03512	0.136171	9	COL1A1/IGFBP2/ADM/TNC/CD4/PKM/ALPL/JUN/KLF10
C1	GO:0098542	defense response to other organism	9/171	0.0415786	0.152892	9	FLNA/IRF1/CD36/GRN/TNFRSF1A/CD4/DDIT4/SPON2/LBP
C1	GO:0009991	response to extracellular stimulus	9/171	0.0498209	0.172152	9	COL1A1/IGFBP2/ADM/TNC/CD4/PKM/ALPL/JUN/KLF10
C1	GO:0007229	integrin-mediated signaling pathway	8/171	3.24298e-06	0.000316142	8	THY1/FLNA/TIMP1/ITGB2/COL16A1/COL3A1/CD63/DST
C1	GO:0042476	odontogenesis	8/171	2.8257e-05	0.00149021	8	COL1A1/LAMB1/ADM/TNC/ALPL/COL1A2/CSF1/FOXC1
C1	GO:0072006	nephron development	8/171	6.63363e-05	0.00300569	8	PGF/SEC61A1/ANGPT1/PDGFRB/HES1/FOXC1/NOTCH3/EGR1
C1	GO:0030203	glycosaminoglycan metabolic process	8/171	0.000133861	0.00443768	8	VCAN/BGN/HSPG2/ANGPT1/CEMIP2/PDGFRB/FOXC1/HGF
C1	GO:0006022	aminoglycan metabolic process	8/171	0.000159248	0.00502256	8	VCAN/BGN/HSPG2/ANGPT1/CEMIP2/PDGFRB/FOXC1/HGF
C1	GO:0001959	regulation of cytokine-mediated signaling pathway	8/171	0.000231074	0.00624675	8	SLIT3/PARP14/SOCS3/ANGPT1/TNFRSF1A/PXDN/LIFR/CSF1
C1	GO:1903708	positive regulation of hemopoiesis	8/171	0.000366194	0.00853656	8	MDK/IL34/CD4/CSF1/ZFP36L1/FOXC1/JUN/KLF10
C1	GO:0060759	regulation of response to cytokine stimulus	8/171	0.000379871	0.0087289	8	SLIT3/PARP14/SOCS3/ANGPT1/TNFRSF1A/PXDN/LIFR/CSF1
C1	GO:0050731	positive regulation of peptidyl-tyrosine phosphorylation	8/171	0.000393962	0.00896772	8	PARP14/SOCS3/CD36/ANGPT1/TNFRSF1A/CD4/HES1/HGF
C1	GO:0007565	female pregnancy	8/171	0.000540959	0.0106126	8	PGF/IGFBP2/VMP1/ADM/TIMP1/COL16A1/GJA1/JUNB
C1	GO:0030178	negative regulation of Wnt signaling pathway	8/171	0.000640091	0.0121844	8	IGFBP4/FZD1/MDK/IGFBP2/TRABD2B/MDFI/LRP1/EGR1
C1	GO:1901215	negative regulation of neuron death	8/171	0.000855237	0.0143387	8	FZD1/MDK/GRN/ANGPT1/UNC5B/LRP1/CSF1/JUN
C1	GO:0044706	multi-multicellular organism process	8/171	0.00145883	0.0203162	8	PGF/IGFBP2/VMP1/ADM/TIMP1/COL16A1/GJA1/JUNB
C1	GO:0032943	mononuclear cell proliferation	8/171	0.00254594	0.0311418	8	IGFBP2/EFNB1/IRF1/CD151/CD4/CSF1/GJA1/HES1
C1	GO:2000027	regulation of animal organ morphogenesis	8/171	0.00281079	0.0332438	8	FZD1/MDK/ENG/RNF207/CSF1/HES1/FOXC1/HGF
C1	GO:0007249	I-kappaB kinase/NF-kappaB signaling	8/171	0.00302318	0.0350956	8	LTBR/FLNA/CD36/ANGPT1/TNFRSF1A/UBC/CD4/GJA1
C1	GO:0060828	regulation of canonical Wnt signaling pathway	8/171	0.00391093	0.0390729	8	COL1A1/IGFBP4/FZD1/MDK/IGFBP2/VCP/EGR1/SOX4
C1	GO:0007162	negative regulation of cell adhesion	8/171	0.00457295	0.044035	8	COL1A1/MDK/DLC1/IRF1/ANGPT1/TNC/LRP1/TGFBI
C1	GO:0050768	negative regulation of neurogenesis	8/171	0.00457295	0.044035	8	THY1/NGFR/ID4/LRP1/COL3A1/HES1/NOTCH3/ID1
C1	GO:0051235	maintenance of location	8/171	0.00627957	0.0520654	8	THY1/FLNA/MDFI/APOB/CD36/FBN1/HK2/CD4
C1	GO:0070371	ERK1 and ERK2 cascade	8/171	0.00667231	0.0524812	8	EMILIN1/CD36/ANGPT1/PDGFRB/LRP1/CD4/ZFP36L1/JUN
C1	GO:0032496	response to lipopolysaccharide	8/171	0.00751339	0.0560288	8	APOB/CD36/ADM/TFPI/SPON2/ALPL/GJA1/LBP
C1	GO:1903037	regulation of leukocyte cell-cell adhesion	8/171	0.00751339	0.0560288	8	THY1/MDK/IGFBP2/EFNB1/IRF1/ITGB2/CD4/HES1
C1	GO:0032956	regulation of actin cytoskeleton organization	8/171	0.00781079	0.0568491	8	MDK/DLC1/ARHGEF10/FLNA/PDGFRB/LRP1/FHOD1/ID1
C1	GO:0002237	response to molecule of bacterial origin	8/171	0.00978521	0.0639365	8	APOB/CD36/ADM/TFPI/SPON2/ALPL/GJA1/LBP
C1	GO:0060070	canonical Wnt signaling pathway	8/171	0.0101474	0.0647703	8	COL1A1/IGFBP4/FZD1/MDK/IGFBP2/VCP/EGR1/SOX4
C1	GO:1902903	regulation of supramolecular fiber organization	8/171	0.0105195	0.0663553	8	EMILIN1/DLC1/ARHGEF10/FLNA/CLU/AEBP1/FHOD1/ID1
C1	GO:0007265	Ras protein signal transduction	8/171	0.0127496	0.0743034	8	NGFR/DLC1/ARHGEF10/PDGFRB/COL1A2/CSF1/COL3A1/JUN
C1	GO:0007015	actin filament organization	8/171	0.0129683	0.0751124	8	DLC1/ARHGEF10/FLNA/MICALL2/MARCKS/FHOD1/ACTN1/ID1
C1	GO:0007159	leukocyte cell-cell adhesion	8/171	0.0136409	0.0780832	8	THY1/MDK/IGFBP2/EFNB1/IRF1/ITGB2/CD4/HES1
C1	GO:0031331	positive regulation of cellular catabolic process	8/171	0.0168532	0.0873572	8	PTTG1IP/CEBPA/CLU/HK2/VCP/LRP1/CTSC/ZFP36L1
C1	GO:0001654	eye development	8/171	0.0171211	0.0874928	8	THY1/COL4A1/FBN1/PDGFRB/COL5A1/GJA1/FOXC1/JUN
C1	GO:0032102	negative regulation of response to external stimulus	8/171	0.0173921	0.0882496	8	MDK/SOCS3/SERPING1/GRN/TNFRSF1A/TFPI/GJA1/HGF
C1	GO:0150063	visual system development	8/171	0.0182234	0.0913834	8	THY1/COL4A1/FBN1/PDGFRB/COL5A1/GJA1/FOXC1/JUN
C1	GO:0048880	sensory system development	8/171	0.0196719	0.0958858	8	THY1/COL4A1/FBN1/PDGFRB/COL5A1/GJA1/FOXC1/JUN
C1	GO:0022407	regulation of cell-cell adhesion	8/171	0.03346	0.133549	8	THY1/MDK/IGFBP2/EFNB1/IRF1/ITGB2/CD4/HES1
C1	GO:0007409	axonogenesis	8/171	0.0352174	0.136171	8	THY1/NGFR/SLIT3/CDH11/UNC5B/ENAH/LRP1/VCL
C1	GO:0052547	regulation of peptidase activity	8/171	0.037501	0.143109	8	COL6A3/NGFR/DLC1/GRN/TIMP1/VCP/TFPI/HGF
C1	GO:0051249	regulation of lymphocyte activation	8/171	0.0389181	0.147815	8	THY1/MDK/IGFBP2/EFNB1/IRF1/CD4/ZFP36L1/HES1
C1	GO:0051222	positive regulation of protein transport	8/171	0.0398825	0.148355	8	MDK/FLNA/MICALL2/ITGB2/LRP1/GJA1/FRMD4A/SOX4
C1	GO:0007389	pattern specification process	8/171	0.0423633	0.15433	8	ENG/EFNB1/MDFI/RNF207/OFD1/GJA1/HES1/FOXC1
C1	GO:1904951	positive regulation of establishment of protein localization	8/171	0.0606692	0.196295	8	MDK/FLNA/MICALL2/ITGB2/LRP1/GJA1/FRMD4A/SOX4
C1	GO:0007005	mitochondrion organization	8/171	0.0787381	0.234527	8	LMNA/CEBPA/CLU/MICALL2/HK2/TYMP/JUN/HGF
C1	GO:0016049	cell growth	8/171	0.0787381	0.234527	8	IGFBP4/IGFBP3/SLIT3/FBLN5/LTBP4/LRP1/VCL/GJA1
C1	GO:0006875	cellular metal ion homeostasis	8/171	0.0794912	0.234769	8	C7/THY1/CD36/ADM/LRP1/CD4/ANXA2/GJA1
C1	GO:0051493	regulation of cytoskeleton organization	8/171	0.0833216	0.241048	8	MDK/DLC1/ARHGEF10/FLNA/PDGFRB/LRP1/FHOD1/ID1
C1	GO:0060627	regulation of vesicle-mediated transport	8/171	0.0896744	0.245053	8	CLU/CD36/ANGPT1/ITGB2/CD151/LRP1/ANXA2/CD63
C1	GO:0035909	aorta morphogenesis	7/171	2.76554e-08	8.08794e-06	7	ENG/ADAMTS9/PDGFRB/LRP1/COL3A1/HES1/SOX4
C1	GO:0032964	collagen biosynthetic process	7/171	6.80385e-07	9.51652e-05	7	COL1A1/EMILIN1/ENG/SERPINH1/CYGB/PDGFRB/COL5A1
C1	GO:0031102	neuron projection regeneration	7/171	8.81476e-07	0.000113428	7	THY1/ADM/GRN/TNC/LRP1/JUN/HGF
C1	GO:0035904	aorta development	7/171	1.13018e-06	0.000129849	7	ENG/ADAMTS9/PDGFRB/LRP1/COL3A1/HES1/SOX4
C1	GO:0007492	endoderm development	7/171	6.12751e-06	0.000469338	7	COL6A1/LAMB1/COL4A2/COL11A1/ITGB2/COL5A1/ZFP36L1
C1	GO:0001892	embryonic placenta development	7/171	1.9648e-05	0.0011287	7	SOCS3/CEBPA/MDFI/ADM/ZFP36L1/HES1/JUNB
C1	GO:0007044	cell-substrate junction assembly	7/171	3.72979e-05	0.00181799	7	THY1/DLC1/PLEC/COL16A1/CD151/LRP1/ACTN1
C1	GO:0042116	macrophage activation	7/171	3.72979e-05	0.00181799	7	CEBPA/CLU/GRN/ITGB2/CTSC/JUN/LBP
C1	GO:0010811	positive regulation of cell-substrate adhesion	7/171	8.90546e-05	0.00372063	7	THY1/MDK/FLNA/CCDC80/CD36/COL16A1/CSF1
C1	GO:0021782	glial cell development	7/171	9.4294e-05	0.00376667	7	MDK/ARHGEF10/CLU/ID4/GRN/LRP1/SOX4
C1	GO:0017015	regulation of transforming growth factor beta receptor signaling pathway	7/171	0.000117825	0.00433299	7	EMILIN1/ENG/FBN1/VASN/LTBP4/UBC/PMEPA1
C1	GO:0001704	formation of primary germ layer	7/171	0.000131262	0.00443768	7	COL6A1/LAMB1/COL4A2/COL11A1/ITGB2/COL5A1/FOXC1
C1	GO:0002761	regulation of myeloid leukocyte differentiation	7/171	0.000131262	0.00443768	7	FBN1/IL34/CD4/CSF1/ZFP36L1/JUN/KLF10
C1	GO:1903844	regulation of cellular response to transforming growth factor beta stimulus	7/171	0.000131262	0.00443768	7	EMILIN1/ENG/FBN1/VASN/LTBP4/UBC/PMEPA1
C1	GO:0032355	response to estradiol	7/171	0.000229203	0.00624675	7	COL1A1/IGFBP2/APOB/PDGFRB/TFPI/CD4/GJA1
C1	GO:0045667	regulation of osteoblast differentiation	7/171	0.000229203	0.00624675	7	CEBPA/DDX5/ID4/TMEM119/GJA1/HGF/ID1
C1	GO:0003206	cardiac chamber morphogenesis	7/171	0.000240434	0.00644563	7	FZD1/ENG/SLIT3/COL11A1/HES1/FOXC1/SOX4
C1	GO:0003231	cardiac ventricle development	7/171	0.000264225	0.00679232	7	FZD1/ENG/SLIT3/COL11A1/HES1/FOXC1/SOX4
C1	GO:0030509	BMP signaling pathway	7/171	0.000303429	0.00745139	7	FZD1/ENG/FBN1/DDX5/HES1/EGR1/ID1
C1	GO:0034332	adherens junction organization	7/171	0.000303429	0.00745139	7	THY1/DLC1/CDH11/COL16A1/LRP1/VCL/ACTN1
C1	GO:0051017	actin filament bundle assembly	7/171	0.000332066	0.00796484	7	DLC1/ARHGEF10/FLNA/MARCKS/FHOD1/ACTN1/ID1
C1	GO:0061572	actin filament bundle organization	7/171	0.000347176	0.00821223	7	DLC1/ARHGEF10/FLNA/MARCKS/FHOD1/ACTN1/ID1
C1	GO:0051384	response to glucocorticoid	7/171	0.000379048	0.0087289	7	MDK/IGFBP2/SLIT3/ADM/DDIT4/ALPL/ZFP36L1
C1	GO:0001837	epithelial to mesenchymal transition	7/171	0.00039584	0.00896772	7	COL1A1/MDK/ENG/DDX5/VASN/FOXC1/HGF
C1	GO:0045807	positive regulation of endocytosis	7/171	0.000413221	0.00923148	7	CLU/CD36/ANGPT1/CD151/LRP1/ANXA2/CD63
C1	GO:1902107	positive regulation of leukocyte differentiation	7/171	0.000449815	0.00964702	7	MDK/IL34/CD4/CSF1/ZFP36L1/JUN/KLF10
C1	GO:0071772	response to BMP	7/171	0.000530756	0.0106052	7	FZD1/ENG/FBN1/DDX5/HES1/EGR1/ID1
C1	GO:0071773	cellular response to BMP stimulus	7/171	0.000530756	0.0106052	7	FZD1/ENG/FBN1/DDX5/HES1/EGR1/ID1
C1	GO:0030902	hindbrain development	7/171	0.000598752	0.011641	7	MDK/NLGN4X/DLC1/FLNA/SDF4/HES1/FOXC1
C1	GO:0050729	positive regulation of inflammatory response	7/171	0.000673498	0.0126704	7	MDK/CEBPA/GRN/ITGB2/TNFRSF1A/CTSC/LBP
C1	GO:0021915	neural tube development	7/171	0.000727307	0.01337	7	FZD1/PLXNB2/DLC1/ADM/ZFP36L1/HES1/SOX4
C1	GO:0003205	cardiac chamber development	7/171	0.00124807	0.0183335	7	FZD1/ENG/SLIT3/COL11A1/HES1/FOXC1/SOX4
C1	GO:1903034	regulation of response to wounding	7/171	0.00138057	0.0196517	7	MDK/SERPING1/CD36/GRN/LRP1/TFPI/GJA1
C1	GO:1901136	carbohydrate derivative catabolic process	7/171	0.00152382	0.0208601	7	VCAN/BGN/ADAMTS9/HSPG2/CEMIP2/STT3B/TYMP
C1	GO:0042098	T cell proliferation	7/171	0.00157406	0.0212763	7	IGFBP2/EFNB1/IRF1/CD151/CD4/GJA1/HES1
C1	GO:0043112	receptor metabolic process	7/171	0.00157406	0.0212763	7	CD36/ADM/ANGPT1/ITGB2/LRP1/ANXA2/CD63
C1	GO:0007369	gastrulation	7/171	0.00162558	0.0218808	7	COL6A1/LAMB1/COL4A2/COL11A1/ITGB2/COL5A1/FOXC1
C1	GO:0045732	positive regulation of protein catabolic process	7/171	0.00249427	0.0306262	7	PTTG1IP/CEBPA/CLU/VCP/LRP1/GJA1/CTSC
C1	GO:0048705	skeletal system morphogenesis	7/171	0.0034912	0.0374373	7	COL1A1/SERPINH1/MDFI/COL11A1/TMEM119/ALPL/FOXC1
C1	GO:1903039	positive regulation of leukocyte cell-cell adhesion	7/171	0.00453282	0.044035	7	THY1/MDK/IGFBP2/EFNB1/ITGB2/CD4/HES1
C1	GO:0048738	cardiac muscle tissue development	7/171	0.00539095	0.0480407	7	ENG/LMNA/ADAMTS9/COL11A1/PDGFRB/GJA1/FOXC1
C1	GO:0034504	protein localization to nucleus	7/171	0.00565715	0.0485308	7	COL1A1/NGFR/PTTG1IP/FLNA/LMNA/CD36/ANGPT1
C1	GO:0009743	response to carbohydrate	7/171	0.00579389	0.0486657	7	COL6A2/APOB/LRP1/GJA1/ZFP36L1/EGR1/SOX4
C1	GO:0043122	regulation of I-kappaB kinase/NF-kappaB signaling	7/171	0.00579389	0.0486657	7	LTBR/FLNA/CD36/ANGPT1/TNFRSF1A/CD4/GJA1
C1	GO:0000302	response to reactive oxygen species	7/171	0.00666694	0.0524812	7	COL1A1/FBLN5/CD36/PDGFRB/JUN/HGF/HBA2
C1	GO:1903362	regulation of cellular protein catabolic process	7/171	0.00666694	0.0524812	7	PTTG1IP/CEBPA/CLU/VCP/LRP1/ANXA2/CTSC
C1	GO:0043903	regulation of symbiosis, encompassing mutualism through parasitism	7/171	0.00697865	0.0540492	7	P4HB/CD36/DDX5/CD4/ANXA2/JUN/LBP
C1	GO:0031348	negative regulation of defense response	7/171	0.00780523	0.0568491	7	MDK/PARP14/SOCS3/SERPING1/GRN/TNFRSF1A/HGF
C1	GO:0051402	neuron apoptotic process	7/171	0.00797887	0.0574229	7	MDK/NGFR/GRN/ANGPT1/UNC5B/LRP1/JUN
C1	GO:0097237	cellular response to toxic substance	7/171	0.00851692	0.0603501	7	CYGB/FBLN5/CD36/PXDN/EGR1/HGF/HBA2
C1	GO:0033002	muscle cell proliferation	7/171	0.00889018	0.0608833	7	IGFBP3/ANGPT1/PDGFRB/GJA1/FOXC1/NOTCH3/JUN
C1	GO:0046651	lymphocyte proliferation	7/171	0.00908125	0.0615039	7	IGFBP2/EFNB1/IRF1/CD151/CD4/GJA1/HES1
C1	GO:0021537	telencephalon development	7/171	0.00947241	0.0633529	7	MDK/LAMB1/FLNA/ID4/LRP1/COL3A1/HES1
C1	GO:0045637	regulation of myeloid cell differentiation	7/171	0.0102916	0.0653018	7	FBN1/IL34/CD4/CSF1/ZFP36L1/JUN/KLF10
C1	GO:0022409	positive regulation of cell-cell adhesion	7/171	0.0105042	0.0663553	7	THY1/MDK/IGFBP2/EFNB1/ITGB2/CD4/HES1
C1	GO:0034976	response to endoplasmic reticulum stress	7/171	0.0111613	0.0680986	7	P4HB/LMNA/CLU/ACADVL/VCP/STT3B/JUN
C1	GO:0030100	regulation of endocytosis	7/171	0.0130589	0.0751531	7	CLU/CD36/ANGPT1/CD151/LRP1/ANXA2/CD63
C1	GO:0010976	positive regulation of neuron projection development	7/171	0.0138271	0.0787338	7	FZD1/MDK/NGFR/PLXNB2/GRN/LRP1/HGF
C1	GO:0070372	regulation of ERK1 and ERK2 cascade	7/171	0.0154598	0.0833679	7	EMILIN1/CD36/ANGPT1/PDGFRB/LRP1/CD4/JUN
C1	GO:0031647	regulation of protein stability	7/171	0.0157447	0.0839979	7	FLNA/LMNA/CLU/GRN/CTSA/SOX4/ID1
C1	GO:0048562	embryonic organ morphogenesis	7/171	0.0169218	0.0873793	7	ENG/MDFI/FBN1/COL11A1/RNF207/GJA1/HES1
C1	GO:0097193	intrinsic apoptotic signaling pathway	7/171	0.0172255	0.087681	7	PTTG1IP/P4HB/CLU/DDX5/TNFRSF1A/DDIT4/SFPQ
C1	GO:0051480	regulation of cytosolic calcium ion concentration	7/171	0.0211763	0.101419	7	THY1/CD36/ADM/LRP1/CD4/ANXA2/GJA1
C1	GO:0043010	camera-type eye development	7/171	0.0233712	0.107861	7	THY1/COL4A1/FBN1/PDGFRB/GJA1/FOXC1/JUN
C1	GO:0034599	cellular response to oxidative stress	7/171	0.0237517	0.108382	7	FZD1/P4HB/FBLN5/CD36/SFPQ/JUN/HGF
C1	GO:0050863	regulation of T cell activation	7/171	0.0282228	0.119622	7	THY1/MDK/IGFBP2/EFNB1/IRF1/CD4/HES1
C1	GO:0072330	monocarboxylic acid biosynthetic process	7/171	0.0332345	0.132814	7	VCAN/BGN/ACADVL/HK2/SLC1A3/DDIT4/PKM
C1	GO:0002218	activation of innate immune response	7/171	0.0337177	0.134211	7	IRF1/APOB/CD36/ITGB2/UBC/SFPQ/LBP
C1	GO:0006869	lipid transport	7/171	0.0404302	0.150189	7	CLU/APOB/CD36/LRP1/ANXA2/UGCG/LBP
C1	GO:0045862	positive regulation of proteolysis	7/171	0.0409801	0.151707	7	NGFR/DLC1/CEBPA/CLU/GRN/VCP/CTSC
C1	GO:0051260	protein homooligomerization	7/171	0.0479624	0.168261	7	ANGPTL4/EMILIN1/CLU/TDO2/VCP/MARCKS/PKM
C1	GO:0051604	protein maturation	7/171	0.0530155	0.180964	7	C7/C1R/SERPINH1/CLU/SERPING1/MME/SOX4
C1	GO:0045666	positive regulation of neuron differentiation	7/171	0.0543293	0.183976	7	FZD1/MDK/NGFR/PLXNB2/GRN/LRP1/HGF
C1	GO:0031346	positive regulation of cell projection organization	7/171	0.0590874	0.193175	7	FZD1/MDK/NGFR/PLXNB2/GRN/LRP1/HGF
C1	GO:0006605	protein targeting	7/171	0.0604927	0.196295	7	NUCB1/CLU/SEC61A1/MICALL2/TRAM1/ITGB2/UBC
C1	GO:1901653	cellular response to peptide	7/171	0.0604927	0.196295	7	NGFR/CD36/FBN1/LRP1/ZFP36L1/KLF10/ID1
C1	GO:0010959	regulation of metal ion transport	7/171	0.0612031	0.196694	7	THY1/FLNA/RNF207/PDGFRB/CD4/GJA1/CD63
C1	GO:0010876	lipid localization	7/171	0.0619186	0.198726	7	CLU/APOB/CD36/LRP1/ANXA2/UGCG/LBP
C1	GO:0052548	regulation of endopeptidase activity	7/171	0.0648318	0.204876	7	COL6A3/NGFR/DLC1/TIMP1/VCP/TFPI/HGF
C1	GO:0045089	positive regulation of innate immune response	7/171	0.0670706	0.209482	7	IRF1/APOB/CD36/ITGB2/UBC/SFPQ/LBP
C1	GO:0042391	regulation of membrane potential	7/171	0.0678272	0.210212	7	NLGN4X/FLNA/CD36/VCP/RNF207/GJA1/JUN
C1	GO:0006874	cellular calcium ion homeostasis	7/171	0.0685889	0.211225	7	THY1/CD36/ADM/LRP1/CD4/ANXA2/GJA1
C1	GO:0055074	calcium ion homeostasis	7/171	0.0789597	0.234763	7	THY1/CD36/ADM/LRP1/CD4/ANXA2/GJA1
C1	GO:0072503	cellular divalent inorganic cation homeostasis	7/171	0.0823255	0.239339	7	THY1/CD36/ADM/LRP1/CD4/ANXA2/GJA1
C1	GO:0050808	synapse organization	7/171	0.0840392	0.242463	7	FZD1/NLGN4X/PLXNB2/COL4A1/TNC/VCP/ACTN1
C1	GO:0001558	regulation of cell growth	7/171	0.0857734	0.243973	7	IGFBP4/IGFBP3/SLIT3/FBLN5/LTBP4/LRP1/GJA1
C1	GO:0032386	regulation of intracellular transport	7/171	0.0893031	0.245053	7	FLNA/NUCB1/CD36/MICALL2/ANGPT1/ITGB2/ANXA2
C1	GO:0043434	response to peptide hormone	7/171	0.0929143	0.247438	7	COL1A1/ADM/FBN1/TIMP1/GJA1/ZFP36L1/EGR1
C1	GO:0043588	skin development	7/171	0.100379	0.249552	7	COL1A1/COL5A1/COL1A2/COL3A1/ZFP36L1/FOXC1/UGCG
C1	GO:0072507	divalent inorganic cation homeostasis	7/171	0.100379	0.249552	7	THY1/CD36/ADM/LRP1/CD4/ANXA2/GJA1
C1	GO:0050708	regulation of protein secretion	7/171	0.147017	0.289929	7	MDK/ANGPT1/LRP1/GJA1/MIDN/FRMD4A/SOX4
C1	GO:0002791	regulation of peptide secretion	7/171	0.179951	0.317926	7	MDK/ANGPT1/LRP1/GJA1/MIDN/FRMD4A/SOX4
C1	GO:0035987	endodermal cell differentiation	6/171	4.14687e-06	0.000363499	6	COL6A1/LAMB1/COL4A2/COL11A1/ITGB2/COL5A1
C1	GO:0001706	endoderm formation	6/171	7.77746e-06	0.000581862	6	COL6A1/LAMB1/COL4A2/COL11A1/ITGB2/COL5A1
C1	GO:0002763	positive regulation of myeloid leukocyte differentiation	6/171	1.22483e-05	0.000856579	6	IL34/CD4/CSF1/ZFP36L1/JUN/KLF10
C1	GO:0061900	glial cell activation	6/171	2.05425e-05	0.00115939	6	CLU/GRN/ITGB2/LRP1/CTSC/JUN
C1	GO:0032835	glomerulus development	6/171	2.49194e-05	0.00133609	6	ANGPT1/PDGFRB/HES1/FOXC1/NOTCH3/EGR1
C1	GO:0071230	cellular response to amino acid stimulus	6/171	3.28625e-05	0.00167807	6	COL1A1/COL6A1/COL4A1/COL16A1/COL1A2/COL3A1
C1	GO:0150076	neuroinflammatory response	6/171	8.71934e-05	0.00369081	6	CLU/GRN/ITGB2/LRP1/CTSC/JUN
C1	GO:0071260	cellular response to mechanical stimulus	6/171	9.38217e-05	0.00376667	6	COL1A1/LTBR/ENG/IRF1/TNFRSF1A/GJA1
C1	GO:1900407	regulation of cellular response to oxidative stress	6/171	0.000196706	0.00591405	6	FZD1/P4HB/FBLN5/CD36/SFPQ/HGF
C1	GO:1904035	regulation of epithelial cell apoptotic process	6/171	0.000196706	0.00591405	6	ANGPTL4/COL18A1/MDK/ANGPT1/CD248/ZFP36L1
C1	GO:0034333	adherens junction assembly	6/171	0.000222474	0.00624675	6	THY1/DLC1/COL16A1/LRP1/VCL/ACTN1
C1	GO:0045639	positive regulation of myeloid cell differentiation	6/171	0.000222474	0.00624675	6	IL34/CD4/CSF1/ZFP36L1/JUN/KLF10
C1	GO:1901216	positive regulation of neuron death	6/171	0.000266034	0.00679232	6	CLU/GRN/ITGB2/DDIT4/EGR1/JUN
C1	GO:1902882	regulation of response to oxidative stress	6/171	0.000334241	0.00796484	6	FZD1/P4HB/FBLN5/CD36/SFPQ/HGF
C1	GO:0031623	receptor internalization	6/171	0.000437967	0.00958462	6	CD36/ADM/ANGPT1/ITGB2/LRP1/CD63
C1	GO:0043200	response to amino acid	6/171	0.000537745	0.0106126	6	COL1A1/COL6A1/COL4A1/COL16A1/COL1A2/COL3A1
C1	GO:1904019	epithelial cell apoptotic process	6/171	0.000686372	0.0128375	6	ANGPTL4/COL18A1/MDK/ANGPT1/CD248/ZFP36L1
C1	GO:0001952	regulation of cell-matrix adhesion	6/171	0.000904652	0.0146245	6	THY1/DLC1/CD36/COL16A1/LRP1/CSF1
C1	GO:0090101	negative regulation of transmembrane receptor protein serine/threonine kinase signaling pathway	6/171	0.00107749	0.0165061	6	FZD1/EMILIN1/FBN1/VASN/UBC/PMEPA1
C1	GO:0042552	myelination	6/171	0.00112441	0.016958	6	ARHGEF10/CLU/ID4/TYMP/CTSC/HGF
C1	GO:0007272	ensheathment of neurons	6/171	0.00132794	0.0189866	6	ARHGEF10/CLU/ID4/TYMP/CTSC/HGF
C1	GO:0008366	axon ensheathment	6/171	0.00132794	0.0189866	6	ARHGEF10/CLU/ID4/TYMP/CTSC/HGF
C1	GO:0014013	regulation of gliogenesis	6/171	0.0014397	0.020175	6	MDK/ID4/IL34/LRP1/CSF1/HES1
C1	GO:0051291	protein heterooligomerization	6/171	0.0014397	0.020175	6	COL1A1/COL6A2/COL6A1/COL1A2/ANXA2/HBA2
C1	GO:1903364	positive regulation of cellular protein catabolic process	6/171	0.0014982	0.0206855	6	PTTG1IP/CEBPA/CLU/VCP/LRP1/CTSC
C1	GO:0001889	liver development	6/171	0.0015585	0.0212444	6	MDK/CEBPA/PKM/HES1/JUN/HGF
C1	GO:0061008	hepaticobiliary system development	6/171	0.00175051	0.0231744	6	MDK/CEBPA/PKM/HES1/JUN/HGF
C1	GO:0017038	protein import	6/171	0.0022681	0.028391	6	PTTG1IP/FLNA/LMNA/CLU/CD36/ANGPT1
C1	GO:0043524	negative regulation of neuron apoptotic process	6/171	0.00279707	0.0332035	6	MDK/GRN/ANGPT1/UNC5B/LRP1/JUN
C1	GO:0048754	branching morphogenesis of an epithelial tube	6/171	0.00279707	0.0332035	6	PGF/MDK/ENG/COL4A1/TNC/CSF1
C1	GO:0002224	toll-like receptor signaling pathway	6/171	0.0028935	0.0337261	6	IRF1/APOB/CD36/ITGB2/UBC/LBP
C1	GO:0001764	neuron migration	6/171	0.00341351	0.0373366	6	MDK/PLXNB2/FLNA/DDIT4/COL3A1/GJA1
C1	GO:1903707	negative regulation of hemopoiesis	6/171	0.00341351	0.0373366	6	MDK/IRF1/FBN1/TMEM176B/ZFP36L1/HES1
C1	GO:0031214	biomineral tissue development	6/171	0.00363989	0.0385181	6	COL1A1/TMEM119/ALPL/COL1A2/GJA1/KLF10
C1	GO:0090288	negative regulation of cellular response to growth factor stimulus	6/171	0.00387724	0.0388569	6	FZD1/EMILIN1/FBN1/VASN/UBC/PMEPA1
C1	GO:0007266	Rho protein signal transduction	6/171	0.00425454	0.0421134	6	NGFR/DLC1/ARHGEF10/PDGFRB/COL1A2/COL3A1
C1	GO:0021543	pallium development	6/171	0.00523978	0.0469537	6	MDK/LAMB1/FLNA/ID4/LRP1/COL3A1
C1	GO:0030324	lung development	6/171	0.00570956	0.0486139	6	CEBPA/TNC/PDGFRB/MME/HES1/ID1
C1	GO:0048771	tissue remodeling	6/171	0.00587278	0.0491998	6	MDK/BGN/TMEM119/TIMP1/GJA1/FOXC1
C1	GO:0043123	positive regulation of I-kappaB kinase/NF-kappaB signaling	6/171	0.00620942	0.0516168	6	LTBR/FLNA/CD36/TNFRSF1A/CD4/GJA1
C1	GO:0030323	respiratory tube development	6/171	0.00638291	0.0523743	6	CEBPA/TNC/PDGFRB/MME/HES1/ID1
C1	GO:0034341	response to interferon-gamma	6/171	0.00638291	0.0523743	6	HLA-A/PARP14/IRF1/HLA-C/SOCS3/SEC61A1
C1	GO:0035966	response to topologically incorrect protein	6/171	0.00674044	0.0528878	6	SERPINH1/LMNA/CLU/ACADVL/VCP/STT3B
C1	GO:0016525	negative regulation of angiogenesis	6/171	0.00711229	0.0548687	6	EMILIN1/NGFR/COL4A2/ADAMTS9/HSPG2/FOXC1
C1	GO:2000181	negative regulation of blood vessel morphogenesis	6/171	0.00749878	0.0560288	6	EMILIN1/NGFR/COL4A2/ADAMTS9/HSPG2/FOXC1
C1	GO:0051216	cartilage development	6/171	0.00810666	0.0582124	6	COL1A1/MDK/SERPINH1/COL11A1/TIMP1/TGFBI
C1	GO:0070374	positive regulation of ERK1 and ERK2 cascade	6/171	0.00897133	0.0610164	6	CD36/ANGPT1/PDGFRB/LRP1/CD4/JUN
C1	GO:1901343	negative regulation of vasculature development	6/171	0.0101427	0.0647703	6	EMILIN1/NGFR/COL4A2/ADAMTS9/HSPG2/FOXC1
C1	GO:0060541	respiratory system development	6/171	0.0106404	0.0669865	6	CEBPA/TNC/PDGFRB/MME/HES1/ID1
C1	GO:2000377	regulation of reactive oxygen species metabolic process	6/171	0.0108956	0.0677973	6	CLU/FBLN5/CD36/HK2/ITGB2/PDGFRB
C1	GO:0002221	pattern recognition receptor signaling pathway	6/171	0.0116874	0.070149	6	IRF1/APOB/CD36/ITGB2/UBC/LBP
C1	GO:0050870	positive regulation of T cell activation	6/171	0.0119601	0.071649	6	THY1/MDK/IGFBP2/EFNB1/CD4/HES1
C1	GO:0002064	epithelial cell development	6/171	0.0122372	0.0724994	6	COL18A1/ENG/FLNA/TNFRSF1A/GJA1/ID1
C1	GO:0032944	regulation of mononuclear cell proliferation	6/171	0.0125189	0.073603	6	IGFBP2/EFNB1/IRF1/CD4/CSF1/HES1
C1	GO:0007623	circadian rhythm	6/171	0.0128051	0.0743573	6	NGFR/SFPQ/MAPK10/EGR1/JUN/KLF10
C1	GO:0045665	negative regulation of neuron differentiation	6/171	0.0128051	0.0743573	6	THY1/NGFR/LRP1/HES1/NOTCH3/ID1
C1	GO:0043523	regulation of neuron apoptotic process	6/171	0.0155905	0.0833679	6	MDK/GRN/ANGPT1/UNC5B/LRP1/JUN
C1	GO:0071456	cellular response to hypoxia	6/171	0.0155905	0.0833679	6	P4HB/LMNA/VASN/UBC/ZFP36L1/EGR1
C1	GO:0070663	regulation of leukocyte proliferation	6/171	0.0169538	0.0874046	6	IGFBP2/EFNB1/IRF1/CD4/CSF1/HES1
C1	GO:0007584	response to nutrient	6/171	0.0173071	0.0879572	6	COL1A1/IGFBP2/TNC/CD4/PKM/ALPL
C1	GO:0033157	regulation of intracellular protein transport	6/171	0.0191496	0.0940523	6	FLNA/NUCB1/CD36/MICALL2/ANGPT1/ITGB2
C1	GO:0036294	cellular response to decreased oxygen levels	6/171	0.0191496	0.0940523	6	P4HB/LMNA/VASN/UBC/ZFP36L1/EGR1
C1	GO:0030217	T cell differentiation	6/171	0.025011	0.111826	6	MDK/IRF1/CD4/ZFP36L1/EGR1/SOX4
C1	GO:0071453	cellular response to oxygen levels	6/171	0.0264069	0.115612	6	P4HB/LMNA/VASN/UBC/ZFP36L1/EGR1
C1	GO:0042742	defense response to bacterium	6/171	0.03038	0.125909	6	CD36/GRN/TNFRSF1A/CD4/SPON2/LBP
C1	GO:0060326	cell chemotaxis	6/171	0.0347267	0.136171	6	MDK/ITGB2/PDGFRB/CSF1/LBP/HGF
C1	GO:0007204	positive regulation of cytosolic calcium ion concentration	6/171	0.035873	0.138373	6	THY1/CD36/ADM/LRP1/CD4/GJA1
C1	GO:0051251	positive regulation of lymphocyte activation	6/171	0.0376377	0.14346	6	THY1/MDK/IGFBP2/EFNB1/CD4/HES1
C1	GO:0010769	regulation of cell morphogenesis involved in differentiation	6/171	0.0388445	0.14771	6	THY1/MDK/NGFR/FLNA/LRP1/ID1
C1	GO:0071356	cellular response to tumor necrosis factor	6/171	0.0426122	0.154722	6	COL1A1/LTBR/CEBPA/APOB/TNFRSF1A/ZFP36L1
C1	GO:0034612	response to tumor necrosis factor	6/171	0.0552619	0.185989	6	COL1A1/LTBR/CEBPA/APOB/TNFRSF1A/ZFP36L1
C1	GO:0009895	negative regulation of catabolic process	6/171	0.058351	0.190961	6	FLNA/CTSA/TIMP1/DDIT4/ANXA2/HGF
C1	GO:0002460	adaptive immune response based on somatic recombination of immune receptors built from immunoglobulin superfamily domains	6/171	0.0640018	0.202651	6	C7/C1R/CLU/SERPING1/CD4/CTSC
C1	GO:0002758	innate immune response-activating signal transduction	6/171	0.0665192	0.207962	6	IRF1/APOB/CD36/ITGB2/UBC/LBP
C1	GO:0046879	hormone secretion	6/171	0.069094	0.211893	6	ADM/LTBP4/LRP1/GJA1/MIDN/SOX4
C1	GO:0009914	hormone transport	6/171	0.0780899	0.233255	6	ADM/LTBP4/LRP1/GJA1/MIDN/SOX4
C1	GO:0051056	regulation of small GTPase mediated signal transduction	6/171	0.0828253	0.23983	6	DLC1/ARHGEF10/PDGFRB/ARHGAP28/CSF1/COL3A1
C1	GO:0009615	response to virus	6/171	0.0897186	0.245053	6	FLNA/IRF1/CLU/APOB/DDIT4/SPON2
C1	GO:0019058	viral life cycle	6/171	0.0907283	0.245053	6	ANPEP/P4HB/DDX5/VCP/UBC/CD4
C1	GO:0045861	negative regulation of proteolysis	6/171	0.0907283	0.245053	6	COL6A3/NGFR/SERPING1/TIMP1/TFPI/HGF
C1	GO:0030098	lymphocyte differentiation	6/171	0.0917442	0.245542	6	MDK/IRF1/CD4/ZFP36L1/EGR1/SOX4
C1	GO:0010631	epithelial cell migration	6/171	0.123841	0.270135	6	ADAMTS9/GRN/ANGPT1/ITGB2/JUN/ID1
C1	GO:0090132	epithelium migration	6/171	0.127443	0.273278	6	ADAMTS9/GRN/ANGPT1/ITGB2/JUN/ID1
C1	GO:0042692	muscle cell differentiation	6/171	0.129873	0.276273	6	ENG/LMNA/ADM/TMEM119/PDGFRB/HES1
C1	GO:0090130	tissue migration	6/171	0.134799	0.276915	6	ADAMTS9/GRN/ANGPT1/ITGB2/JUN/ID1
C1	GO:0009100	glycoprotein metabolic process	6/171	0.142353	0.282685	6	VCAN/BGN/ADAMTS9/COL11A1/VCP/STT3B
C1	GO:1903532	positive regulation of secretion by cell	6/171	0.158032	0.298452	6	MDK/ITGB2/LRP1/GJA1/FRMD4A/SOX4
C1	GO:0044282	small molecule catabolic process	6/171	0.19006	0.324678	6	ACADVL/TDO2/CEMIP2/HK2/PKM/TYMP
C1	GO:0043254	regulation of protein complex assembly	6/171	0.197338	0.329995	6	TRABD2B/CLU/CD36/VCP/PMEPA1/JUN
C1	GO:0051047	positive regulation of secretion	6/171	0.197338	0.329995	6	MDK/ITGB2/LRP1/GJA1/FRMD4A/SOX4
C1	GO:0043087	regulation of GTPase activity	6/171	0.198806	0.330693	6	THY1/PLXNB2/DLC1/ARHGEF10/ARHGAP28/JUN
C1	GO:0006816	calcium ion transport	6/171	0.206208	0.336395	6	THY1/SEC61A1/PDGFRB/CD4/ANXA2/GJA1
C1	GO:0051346	negative regulation of hydrolase activity	6/171	0.213708	0.344957	6	COL6A3/ANGPTL4/NGFR/TIMP1/TFPI/HGF
C1	GO:0023061	signal release	6/171	0.23364	0.361914	6	ADM/LTBP4/LRP1/GJA1/MIDN/SOX4
C1	GO:0009314	response to radiation	6/171	0.236758	0.363299	6	SDF4/SLC1A3/MME/COL3A1/MAPK10/EGR1
C1	GO:0003012	muscle system process	6/171	0.257329	0.383364	6	FLNA/LMNA/RNF207/TNFRSF1A/VCL/GJA1
C1	GO:0070838	divalent metal ion transport	6/171	0.266986	0.392188	6	THY1/SEC61A1/PDGFRB/CD4/ANXA2/GJA1
C1	GO:0072511	divalent inorganic cation transport	6/171	0.273475	0.39665	6	THY1/SEC61A1/PDGFRB/CD4/ANXA2/GJA1
C1	GO:0006914	autophagy	6/171	0.29482	0.414345	6	CLU/VMP1/HK2/CTSA/VCP/HGF
C1	GO:0061919	process utilizing autophagic mechanism	6/171	0.29482	0.414345	6	CLU/VMP1/HK2/CTSA/VCP/HGF
C1	GO:0071900	regulation of protein serine/threonine kinase activity	6/171	0.308123	0.424692	6	THY1/CEBPA/PDGFRB/UBC/MAPK10/HGF
C1	GO:0022411	cellular component disassembly	6/171	0.329956	0.443943	6	FZD1/HK2/TIMP1/VCP/LRP1/DDIT4
C1	GO:0045657	positive regulation of monocyte differentiation	5/171	1.8127e-08	5.90981e-06	5	IL34/CD4/CSF1/ZFP36L1/JUN
C1	GO:0045655	regulation of monocyte differentiation	5/171	1.03216e-06	0.000123087	5	IL34/CD4/CSF1/ZFP36L1/JUN
C1	GO:0072012	glomerulus vasculature development	5/171	2.74348e-06	0.000275806	5	ANGPT1/PDGFRB/HES1/NOTCH3/EGR1
C1	GO:0061437	renal system vasculature development	5/171	4.18075e-06	0.000363499	5	ANGPT1/PDGFRB/HES1/NOTCH3/EGR1
C1	GO:0061440	kidney vasculature development	5/171	4.18075e-06	0.000363499	5	ANGPT1/PDGFRB/HES1/NOTCH3/EGR1
C1	GO:0097242	amyloid-beta clearance	5/171	1.42906e-05	0.000957554	5	CLU/CD36/ITGB2/LRP1/MME
C1	GO:0030224	monocyte differentiation	5/171	1.92477e-05	0.00112581	5	IL34/CD4/CSF1/ZFP36L1/JUN
C1	GO:1903131	mononuclear cell differentiation	5/171	1.92477e-05	0.00112581	5	IL34/CD4/CSF1/ZFP36L1/JUN
C1	GO:0060711	labyrinthine layer development	5/171	7.46683e-05	0.00333622	5	SOCS3/ADM/ZFP36L1/HES1/JUNB
C1	GO:0001774	microglial cell activation	5/171	0.000111916	0.0042357	5	CLU/GRN/ITGB2/CTSC/JUN
C1	GO:0002269	leukocyte activation involved in inflammatory response	5/171	0.000111916	0.0042357	5	CLU/GRN/ITGB2/CTSC/JUN
C1	GO:0014009	glial cell proliferation	5/171	0.000111916	0.0042357	5	CLU/IL34/CSF1/HES1/SOX4
C1	GO:0060350	endochondral bone morphogenesis	5/171	0.000135186	0.00443768	5	COL1A1/SERPINH1/TMEM119/ALPL/FOXC1
C1	GO:0070206	protein trimerization	5/171	0.00016199	0.00505942	5	COL1A1/COL6A2/EMILIN1/COL6A1/COL1A2
C1	GO:0003170	heart valve development	5/171	0.000288777	0.00720153	5	EMILIN1/SLIT3/ADAMTS9/TNFRSF1A/SOX4
C1	GO:0043030	regulation of macrophage activation	5/171	0.000417484	0.0092624	5	CEBPA/GRN/ITGB2/CTSC/LBP
C1	GO:0045669	positive regulation of osteoblast differentiation	5/171	0.000447707	0.00964702	5	CEBPA/ID4/TMEM119/GJA1/HGF
C1	GO:0035050	embryonic heart tube development	5/171	0.000752556	0.013601	5	ENG/RNF207/GJA1/HES1/FOXC1
C1	GO:0014015	positive regulation of gliogenesis	5/171	0.000799412	0.0139196	5	MDK/IL34/LRP1/CSF1/HES1
C1	GO:0060415	muscle tissue morphogenesis	5/171	0.000799412	0.0139196	5	FZD1/ENG/COL11A1/COL3A1/FOXC1
C1	GO:0060411	cardiac septum morphogenesis	5/171	0.000848412	0.0143387	5	FZD1/ENG/SLIT3/HES1/SOX4
C1	GO:0001570	vasculogenesis	5/171	0.000899615	0.0146245	5	ENG/ADM/PDGFRB/ZFP36L1/JUNB
C1	GO:0030512	negative regulation of transforming growth factor beta receptor signaling pathway	5/171	0.000899615	0.0146245	5	EMILIN1/FBN1/VASN/UBC/PMEPA1
C1	GO:0003151	outflow tract morphogenesis	5/171	0.00100888	0.0160481	5	FZD1/ENG/HES1/FOXC1/JUN
C1	GO:1903845	negative regulation of cellular response to transforming growth factor beta stimulus	5/171	0.00100888	0.0160481	5	EMILIN1/FBN1/VASN/UBC/PMEPA1
C1	GO:0007045	cell-substrate adherens junction assembly	5/171	0.00106707	0.0164246	5	THY1/DLC1/COL16A1/LRP1/ACTN1
C1	GO:0048041	focal adhesion assembly	5/171	0.00106707	0.0164246	5	THY1/DLC1/COL16A1/LRP1/ACTN1
C1	GO:0048644	muscle organ morphogenesis	5/171	0.0011277	0.016958	5	FZD1/ENG/COL11A1/COL3A1/FOXC1
C1	GO:0045185	maintenance of protein location	5/171	0.00132497	0.0189866	5	FLNA/MDFI/FBN1/HK2/CD4
C1	GO:0060349	bone morphogenesis	5/171	0.0017088	0.0227157	5	COL1A1/SERPINH1/TMEM119/ALPL/FOXC1
C1	GO:1901888	regulation of cell junction assembly	5/171	0.0017088	0.0227157	5	THY1/DLC1/COL16A1/LRP1/GJA1
C1	GO:0010717	regulation of epithelial to mesenchymal transition	5/171	0.00179441	0.0234659	5	COL1A1/MDK/ENG/VASN/FOXC1
C1	GO:0060333	interferon-gamma-mediated signaling pathway	5/171	0.00179441	0.0234659	5	HLA-A/PARP14/IRF1/HLA-C/SOCS3
C1	GO:0030316	osteoclast differentiation	5/171	0.00207012	0.0262187	5	FBN1/ANXA2/CSF1/KLF10/JUNB
C1	GO:0032231	regulation of actin filament bundle assembly	5/171	0.00207012	0.0262187	5	DLC1/ARHGEF10/FLNA/FHOD1/ID1
C1	GO:0045778	positive regulation of ossification	5/171	0.00207012	0.0262187	5	CEBPA/ID4/TMEM119/GJA1/HGF
C1	GO:0048709	oligodendrocyte differentiation	5/171	0.00207012	0.0262187	5	MDK/CLU/ID4/IL34/HES1
C1	GO:0002474	antigen processing and presentation of peptide antigen via MHC class I	5/171	0.00216853	0.0272507	5	HLA-A/ERAP2/HLA-C/TAPBP/CD36
C1	GO:0030301	cholesterol transport	5/171	0.00248426	0.0306202	5	CLU/APOB/CD36/LRP1/ANXA2
C1	GO:0098869	cellular oxidant detoxification	5/171	0.00259656	0.0316406	5	CYGB/FBLN5/CD36/PXDN/HBA2
C1	GO:0001841	neural tube formation	5/171	0.00271249	0.0327677	5	FZD1/PLXNB2/DLC1/ADM/SOX4
C1	GO:0006606	protein import into nucleus	5/171	0.00308279	0.0350956	5	PTTG1IP/FLNA/LMNA/CD36/ANGPT1
C1	GO:0032526	response to retinoic acid	5/171	0.00308279	0.0350956	5	COL1A1/IGFBP2/TNC/PDGFRB/GJA1
C1	GO:0006024	glycosaminoglycan biosynthetic process	5/171	0.00363154	0.0385181	5	VCAN/BGN/HSPG2/ANGPT1/PDGFRB
C1	GO:0015918	sterol transport	5/171	0.00363154	0.0385181	5	CLU/APOB/CD36/LRP1/ANXA2
C1	GO:1990748	cellular detoxification	5/171	0.00363154	0.0385181	5	CYGB/FBLN5/CD36/PXDN/HBA2
C1	GO:0006023	aminoglycan biosynthetic process	5/171	0.003779	0.0388569	5	VCAN/BGN/HSPG2/ANGPT1/PDGFRB
C1	GO:0021987	cerebral cortex development	5/171	0.00441196	0.0434045	5	MDK/LAMB1/FLNA/LRP1/COL3A1
C1	GO:1903510	mucopolysaccharide metabolic process	5/171	0.00441196	0.0434045	5	VCAN/BGN/ANGPT1/CEMIP2/HGF
C1	GO:0003279	cardiac septum development	5/171	0.00458131	0.044035	5	FZD1/ENG/SLIT3/HES1/SOX4
C1	GO:0098754	detoxification	5/171	0.00458131	0.044035	5	CYGB/FBLN5/CD36/PXDN/HBA2
C1	GO:0022612	gland morphogenesis	5/171	0.00511708	0.0466336	5	MDK/ID4/TNC/CSF1/HGF
C1	GO:1900180	regulation of protein localization to nucleus	5/171	0.00530514	0.0474073	5	NGFR/FLNA/LMNA/CD36/ANGPT1
C1	GO:0008637	apoptotic mitochondrial changes	5/171	0.00569583	0.0486139	5	LMNA/CLU/HK2/JUN/HGF
C1	GO:0001838	embryonic epithelial tube formation	5/171	0.00589861	0.0492878	5	FZD1/PLXNB2/DLC1/ADM/SOX4
C1	GO:0003158	endothelium development	5/171	0.00676068	0.0529176	5	COL18A1/ENG/TNFRSF1A/GJA1/ID1
C1	GO:0051170	import into nucleus	5/171	0.00698927	0.0540492	5	PTTG1IP/FLNA/LMNA/CD36/ANGPT1
C1	GO:0032946	positive regulation of mononuclear cell proliferation	5/171	0.00722321	0.0555911	5	IGFBP2/EFNB1/CD4/CSF1/HES1
C1	GO:0072175	epithelial tube formation	5/171	0.0077074	0.0563516	5	FZD1/PLXNB2/DLC1/ADM/SOX4
C1	GO:0070665	positive regulation of leukocyte proliferation	5/171	0.00929483	0.0624248	5	IGFBP2/EFNB1/CD4/CSF1/HES1
C1	GO:0014065	phosphatidylinositol 3-kinase signaling	5/171	0.0104703	0.066305	5	ANGPT1/UNC5B/PDGFRB/ZFP36L1/HGF
C1	GO:0050777	negative regulation of immune response	5/171	0.0120779	0.0716876	5	PARP14/SERPING1/GRN/ANGPT1/COL3A1
C1	GO:0035148	tube formation	5/171	0.0124184	0.073303	5	FZD1/PLXNB2/DLC1/ADM/SOX4
C1	GO:0042542	response to hydrogen peroxide	5/171	0.0124184	0.073303	5	COL1A1/PDGFRB/JUN/HGF/HBA2
C1	GO:0016331	morphogenesis of embryonic epithelium	5/171	0.0131189	0.0753635	5	FZD1/PLXNB2/DLC1/ADM/SOX4
C1	GO:0042129	regulation of T cell proliferation	5/171	0.014219	0.0798296	5	IGFBP2/EFNB1/IRF1/CD4/HES1
C1	GO:0030856	regulation of epithelial cell differentiation	5/171	0.0149858	0.0826918	5	TNFRSF1A/ZFP36L1/HES1/FOXC1/ID1
C1	GO:0032680	regulation of tumor necrosis factor production	5/171	0.0149858	0.0826918	5	CLU/CD36/ANGPT1/SPON2/LBP
C1	GO:0072376	protein activation cascade	5/171	0.0149858	0.0826918	5	C7/C1R/CLU/SERPING1/TFPI
C1	GO:0030168	platelet activation	5/171	0.0153794	0.0833679	5	COL1A1/FLNA/VCL/COL1A2/COL3A1
C1	GO:0071346	cellular response to interferon-gamma	5/171	0.0157799	0.0840462	5	HLA-A/PARP14/IRF1/HLA-C/SOCS3
C1	GO:0032640	tumor necrosis factor production	5/171	0.0166016	0.0873572	5	CLU/CD36/ANGPT1/SPON2/LBP
C1	GO:1903555	regulation of tumor necrosis factor superfamily cytokine production	5/171	0.0166016	0.0873572	5	CLU/CD36/ANGPT1/SPON2/LBP
C1	GO:0055001	muscle cell development	5/171	0.0183294	0.0913834	5	ENG/LMNA/ADM/PDGFRB/HES1
C1	GO:0048015	phosphatidylinositol-mediated signaling	5/171	0.0187792	0.0926481	5	ANGPT1/UNC5B/PDGFRB/ZFP36L1/HGF
C1	GO:0006986	response to unfolded protein	5/171	0.0192362	0.09419	5	SERPINH1/LMNA/ACADVL/VCP/STT3B
C1	GO:0071706	tumor necrosis factor superfamily cytokine production	5/171	0.0192362	0.09419	5	CLU/CD36/ANGPT1/SPON2/LBP
C1	GO:0048017	inositol lipid-mediated signaling	5/171	0.020172	0.0972914	5	ANGPT1/UNC5B/PDGFRB/ZFP36L1/HGF
C1	GO:0008217	regulation of blood pressure	5/171	0.0231569	0.107861	5	ERAP2/ADM/MME/COL1A2/GJA1
C1	GO:0090090	negative regulation of canonical Wnt signaling pathway	5/171	0.0231569	0.107861	5	IGFBP4/FZD1/MDK/IGFBP2/EGR1
C1	GO:0050728	negative regulation of inflammatory response	5/171	0.0236807	0.108211	5	MDK/SOCS3/GRN/TNFRSF1A/HGF
C1	GO:0097529	myeloid leukocyte migration	5/171	0.0236807	0.108211	5	EMILIN1/MDK/ITGB2/CSF1/LBP
C1	GO:0001659	temperature homeostasis	5/171	0.0247511	0.111826	5	ACADVL/CD36/GJA1/EGR1/ID1
C1	GO:0010821	regulation of mitochondrion organization	5/171	0.0264142	0.115612	5	LMNA/CLU/MICALL2/HK2/HGF
C1	GO:1903317	regulation of protein maturation	5/171	0.0264142	0.115612	5	C7/C1R/CLU/SERPING1/SOX4
C1	GO:0021953	central nervous system neuron differentiation	5/171	0.0275618	0.117594	5	FZD1/CDH11/ID4/HES1/SOX4
C1	GO:0007219	Notch signaling pathway	5/171	0.0287406	0.121542	5	MDK/CEBPA/HES1/FOXC1/NOTCH3
C1	GO:0002040	sprouting angiogenesis	5/171	0.029951	0.124971	5	NGFR/ADAMTS9/ANGPT1/CEMIP2/PKM
C1	GO:0043901	negative regulation of multi-organism process	5/171	0.030568	0.126235	5	CD36/TIMP1/ANXA2/JUN/LBP
C1	GO:1902905	positive regulation of supramolecular fiber organization	5/171	0.0324671	0.131711	5	ARHGEF10/FLNA/CLU/FHOD1/ID1
C1	GO:0002685	regulation of leukocyte migration	5/171	0.0331162	0.132506	5	THY1/EMILIN1/MDK/CSF1/LBP
C1	GO:0050866	negative regulation of cell activation	5/171	0.0337733	0.134211	5	EMILIN1/MDK/IRF1/CYGB/GRN
C1	GO:0048002	antigen processing and presentation of peptide antigen	5/171	0.0344385	0.135937	5	HLA-A/ERAP2/HLA-C/TAPBP/CD36
C1	GO:0009749	response to glucose	5/171	0.0357931	0.138231	5	COL6A2/LRP1/GJA1/EGR1/SOX4
C1	GO:0071897	DNA biosynthetic process	5/171	0.0371803	0.142549	5	VCP/PDGFRB/UBC/GJA1/HGF
C1	GO:0009746	response to hexose	5/171	0.0393225	0.147825	5	COL6A2/LRP1/GJA1/EGR1/SOX4
C1	GO:0046890	regulation of lipid biosynthetic process	5/171	0.0393225	0.147825	5	APOB/ACADVL/ADM/TNFRSF1A/EGR1
C1	GO:0050670	regulation of lymphocyte proliferation	5/171	0.0422937	0.15433	5	IGFBP2/EFNB1/IRF1/CD4/HES1
C1	GO:0050679	positive regulation of epithelial cell proliferation	5/171	0.0422937	0.15433	5	MDK/LAMB1/GRN/JUN/ID1
C1	GO:0034284	response to monosaccharide	5/171	0.0430572	0.156161	5	COL6A2/LRP1/GJA1/EGR1/SOX4
C1	GO:0006006	glucose metabolic process	5/171	0.0461939	0.162945	5	IGFBP4/IGFBP3/HK2/PKM/MIDN
C1	GO:0010951	negative regulation of endopeptidase activity	5/171	0.0511486	0.175234	5	COL6A3/NGFR/TIMP1/TFPI/HGF
C1	GO:0034404	nucleobase-containing small molecule biosynthetic process	5/171	0.0520035	0.177974	5	HK2/VCP/DDIT4/PKM/TYMP
C1	GO:0097191	extrinsic apoptotic signaling pathway	5/171	0.0537385	0.182167	5	LTBR/LMNA/UNC5B/TNFRSF1A/HGF
C1	GO:0060560	developmental growth involved in morphogenesis	5/171	0.0546185	0.18446	5	SLIT3/TNC/LRP1/VCL/CSF1
C1	GO:0046578	regulation of Ras protein signal transduction	5/171	0.0555069	0.185989	5	DLC1/ARHGEF10/PDGFRB/CSF1/COL3A1
C1	GO:0008406	gonad development	5/171	0.0573087	0.189673	5	SLIT3/FLNA/PDGFRB/GJA1/FOXC1
C1	GO:0043393	regulation of protein binding	5/171	0.0573087	0.189673	5	CD36/ANGPT1/LRP1/ANXA2/ID1
C1	GO:0002526	acute inflammatory response	5/171	0.060074	0.195605	5	C7/C1R/CLU/SERPING1/LBP
C1	GO:0019882	antigen processing and presentation	5/171	0.060074	0.195605	5	HLA-A/ERAP2/HLA-C/TAPBP/CD36
C1	GO:0045444	fat cell differentiation	5/171	0.0619592	0.198726	5	CEBPA/SDF4/ID4/ZFP36L1/HES1
C1	GO:0010466	negative regulation of peptidase activity	5/171	0.0629142	0.200391	5	COL6A3/NGFR/TIMP1/TFPI/HGF
C1	GO:0045137	development of primary sexual characteristics	5/171	0.0629142	0.200391	5	SLIT3/FLNA/PDGFRB/GJA1/FOXC1
C1	GO:1903320	regulation of protein modification by small protein conjugation or removal	5/171	0.0629142	0.200391	5	PTTG1IP/ANGPT1/VCP/EGR1/SOX4
C1	GO:2001234	negative regulation of apoptotic signaling pathway	5/171	0.0629142	0.200391	5	PTTG1IP/LMNA/CLU/UNC5B/HGF
C1	GO:0015850	organic hydroxy compound transport	5/171	0.0678143	0.210212	5	CLU/APOB/CD36/LRP1/ANXA2
C1	GO:0110053	regulation of actin filament organization	5/171	0.0678143	0.210212	5	DLC1/ARHGEF10/FLNA/FHOD1/ID1
C1	GO:0048863	stem cell differentiation	5/171	0.0771547	0.230675	5	FZD1/EFNB1/LTBP3/HES1/FOXC1
C1	GO:0019318	hexose metabolic process	5/171	0.0793204	0.234769	5	IGFBP4/IGFBP3/HK2/PKM/MIDN
C1	GO:0031334	positive regulation of protein complex assembly	5/171	0.0793204	0.234769	5	TRABD2B/CLU/CD36/VCP/JUN
C1	GO:0030072	peptide hormone secretion	5/171	0.0815185	0.238839	5	LTBP4/LRP1/GJA1/MIDN/SOX4
C1	GO:0071383	cellular response to steroid hormone stimulus	5/171	0.083749	0.242067	5	DDX5/TFPI/DDIT4/PMEPA1/ZFP36L1
C1	GO:0031330	negative regulation of cellular catabolic process	5/171	0.0848764	0.243581	5	CTSA/TIMP1/DDIT4/ANXA2/HGF
C1	GO:0044262	cellular carbohydrate metabolic process	5/171	0.0990233	0.249552	5	IGFBP4/IGFBP3/HK2/DDIT4/MIDN
C1	GO:0050714	positive regulation of protein secretion	5/171	0.0990233	0.249552	5	MDK/LRP1/GJA1/FRMD4A/SOX4
C1	GO:0051091	positive regulation of DNA-binding transcription factor activity	5/171	0.100253	0.249552	5	FZD1/CLU/CD36/ITGB2/UBC
C1	GO:0021700	developmental maturation	5/171	0.106517	0.256212	5	CEBPA/GJA1/HES1/CD63/GLDN
C1	GO:0043270	positive regulation of ion transport	5/171	0.111664	0.260976	5	THY1/FLNA/RNF207/PDGFRB/CD4
C1	GO:0043491	protein kinase B signaling	5/171	0.114282	0.262901	5	ENG/ANGPT1/PDGFRB/ZFP36L1/HGF
C1	GO:0007548	sex differentiation	5/171	0.115602	0.262901	5	SLIT3/FLNA/PDGFRB/GJA1/FOXC1
C1	GO:0051403	stress-activated MAPK cascade	5/171	0.118264	0.26437	5	LTBR/UBC/ZFP36L1/MAPK10/HGF
C1	GO:0002793	positive regulation of peptide secretion	5/171	0.123675	0.270135	5	MDK/LRP1/GJA1/FRMD4A/SOX4
C1	GO:0043542	endothelial cell migration	5/171	0.123675	0.270135	5	ADAMTS9/GRN/ANGPT1/ITGB2/ID1
C1	GO:0006959	humoral immune response	5/171	0.125046	0.270135	5	C7/C1R/CLU/SERPING1/SPON2
C1	GO:0005996	monosaccharide metabolic process	5/171	0.126424	0.271317	5	IGFBP4/IGFBP3/HK2/PKM/MIDN
C1	GO:0031098	stress-activated protein kinase signaling cascade	5/171	0.127808	0.273278	5	LTBR/UBC/ZFP36L1/MAPK10/HGF
C1	GO:0002449	lymphocyte mediated immunity	5/171	0.149395	0.290226	5	C7/C1R/CLU/SERPING1/CTSC
C1	GO:0016485	protein processing	5/171	0.152385	0.293371	5	C7/C1R/CLU/SERPING1/MME
C1	GO:0006913	nucleocytoplasmic transport	5/171	0.163044	0.304767	5	PTTG1IP/FLNA/LMNA/CD36/ANGPT1
C1	GO:0051169	nuclear transport	5/171	0.167703	0.305666	5	PTTG1IP/FLNA/LMNA/CD36/ANGPT1
C1	GO:0006909	phagocytosis	5/171	0.172414	0.311438	5	CD36/ITGB2/LRP1/SPON2/LBP
C1	GO:1903829	positive regulation of cellular protein localization	5/171	0.18848	0.324678	5	NGFR/FLNA/MICALL2/ITGB2/LRP1
C1	GO:0008202	steroid metabolic process	5/171	0.193403	0.328673	5	CEBPA/APOB/ACADVL/ADM/EGR1
C1	GO:0043161	proteasome-mediated ubiquitin-dependent protein catabolic process	5/171	0.205065	0.335818	5	CEBPA/CLU/VCP/UBC/STT3B
C1	GO:0006631	fatty acid metabolic process	5/171	0.223848	0.352826	5	CYGB/ACADVL/CD36/TNFRSF1A/GGT5
C1	GO:0043547	positive regulation of GTPase activity	5/171	0.223848	0.352826	5	THY1/DLC1/ARHGEF10/ARHGAP28/JUN
C1	GO:0006520	cellular amino acid metabolic process	5/171	0.237825	0.364673	5	P4HB/TDO2/SLC1A3/PLOD2/GGT5
C1	GO:0010256	endomembrane system organization	5/171	0.270098	0.394552	5	LMNA/CLU/SEC61A1/COL5A1/UGCG
C1	GO:0010498	proteasomal protein catabolic process	5/171	0.301405	0.418842	5	CEBPA/CLU/VCP/UBC/STT3B
C1	GO:0051052	regulation of DNA metabolic process	5/171	0.340803	0.452482	5	S100A11/PDGFRB/GJA1/JUN/HGF
C1	GO:0034248	regulation of cellular amide metabolic process	5/171	0.433475	0.522379	5	CLU/CTSA/TNFRSF1A/ZFP36L1/SOX4
C1	GO:0034765	regulation of ion transmembrane transport	5/171	0.435351	0.524148	5	THY1/FLNA/RNF207/GJA1/CD63
C1	GO:0016311	dephosphorylation	5/171	0.444712	0.530062	5	DLC1/IGFBP3/PDGFRB/TNS2/ALPL
C1	GO:0070208	protein heterotrimerization	4/171	5.36023e-06	0.000420582	4	COL1A1/COL6A2/COL6A1/COL1A2
C1	GO:0001958	endochondral ossification	4/171	0.000118527	0.00433299	4	COL1A1/TMEM119/ALPL/FOXC1
C1	GO:0036075	replacement ossification	4/171	0.000118527	0.00433299	4	COL1A1/TMEM119/ALPL/FOXC1
C1	GO:0085029	extracellular matrix assembly	4/171	0.000137257	0.00446016	4	EMILIN1/EFEMP2/FBLN5/COL1A2
C1	GO:0070570	regulation of neuron projection regeneration	4/171	0.000206276	0.00603872	4	THY1/GRN/LRP1/HGF
C1	GO:0043032	positive regulation of macrophage activation	4/171	0.000264303	0.00679232	4	CEBPA/ITGB2/CTSC/LBP
C1	GO:2001222	regulation of neuron migration	4/171	0.0004594	0.00972296	4	MDK/PLXNB2/FLNA/COL3A1
C1	GO:0048713	regulation of oligodendrocyte differentiation	4/171	0.00050812	0.010546	4	MDK/ID4/IL34/HES1
C1	GO:2000826	regulation of heart morphogenesis	4/171	0.00050812	0.010546	4	ENG/RNF207/HES1/FOXC1
C1	GO:1903053	regulation of extracellular matrix organization	4/171	0.000616405	0.0118034	4	EMILIN1/TNFRSF1A/AEBP1/LRP1
C1	GO:0071364	cellular response to epidermal growth factor stimulus	4/171	0.000740116	0.0134525	4	COL1A1/ZFP36L1/FOXC1/ID1
C1	GO:0030225	macrophage differentiation	4/171	0.00080812	0.0139196	4	CEBPA/IL34/CD4/CSF1
C1	GO:0032965	regulation of collagen biosynthetic process	4/171	0.00080812	0.0139196	4	EMILIN1/ENG/CYGB/PDGFRB
C1	GO:0060412	ventricular septum morphogenesis	4/171	0.000880418	0.0145246	4	FZD1/SLIT3/HES1/SOX4
C1	GO:0070849	response to epidermal growth factor	4/171	0.00103848	0.0161391	4	COL1A1/ZFP36L1/FOXC1/ID1
C1	GO:0031103	axon regeneration	4/171	0.00112454	0.016958	4	GRN/TNC/LRP1/JUN
C1	GO:0010712	regulation of collagen metabolic process	4/171	0.00121547	0.0179366	4	EMILIN1/ENG/CYGB/PDGFRB
C1	GO:0048260	positive regulation of receptor-mediated endocytosis	4/171	0.00121547	0.0179366	4	CLU/ANGPT1/ANXA2/CD63
C1	GO:0002931	response to ischemia	4/171	0.00131144	0.0189866	4	HK2/CSF1/GJA1/EGR1
C1	GO:0010718	positive regulation of epithelial to mesenchymal transition	4/171	0.00131144	0.0189866	4	COL1A1/MDK/ENG/FOXC1
C1	GO:0051187	cofactor catabolic process	4/171	0.00131144	0.0189866	4	VCP/PXDN/GGT5/HBA2
C1	GO:0001954	positive regulation of cell-matrix adhesion	4/171	0.00141257	0.0200186	4	THY1/CD36/COL16A1/CSF1
C1	GO:0003179	heart valve morphogenesis	4/171	0.00151902	0.0208601	4	EMILIN1/SLIT3/ADAMTS9/SOX4
C1	GO:0001885	endothelial cell development	4/171	0.00187171	0.0241818	4	COL18A1/ENG/TNFRSF1A/ID1
C1	GO:0003229	ventricular cardiac muscle tissue development	4/171	0.00187171	0.0241818	4	ENG/ADAMTS9/COL11A1/FOXC1
C1	GO:0001836	release of cytochrome c from mitochondria	4/171	0.00213605	0.0269478	4	LMNA/CLU/JUN/HGF
C1	GO:0032233	positive regulation of actin filament bundle assembly	4/171	0.00227742	0.0283971	4	ARHGEF10/FLNA/FHOD1/ID1
C1	GO:0034394	protein localization to cell surface	4/171	0.0024251	0.030006	4	FLNA/FBLN5/ANGPT1/VCL
C1	GO:2000351	regulation of endothelial cell apoptotic process	4/171	0.0024251	0.030006	4	ANGPTL4/COL18A1/ANGPT1/CD248
C1	GO:0006027	glycosaminoglycan catabolic process	4/171	0.00273998	0.0327677	4	VCAN/BGN/HSPG2/CEMIP2
C1	GO:0051893	regulation of focal adhesion assembly	4/171	0.00273998	0.0327677	4	THY1/DLC1/COL16A1/LRP1
C1	GO:0090109	regulation of cell-substrate junction assembly	4/171	0.00273998	0.0327677	4	THY1/DLC1/COL16A1/LRP1
C1	GO:0006026	aminoglycan catabolic process	4/171	0.00308178	0.0350956	4	VCAN/BGN/HSPG2/CEMIP2
C1	GO:0042108	positive regulation of cytokine biosynthetic process	4/171	0.00308178	0.0350956	4	IRF1/CD4/EGR1/LBP
C1	GO:0003143	embryonic heart tube morphogenesis	4/171	0.0034516	0.0373366	4	ENG/RNF207/GJA1/HES1
C1	GO:0072577	endothelial cell apoptotic process	4/171	0.0034516	0.0373366	4	ANGPTL4/COL18A1/ANGPT1/CD248
C1	GO:0042531	positive regulation of tyrosine phosphorylation of STAT protein	4/171	0.0038505	0.0388569	4	PARP14/SOCS3/TNFRSF1A/HES1
C1	GO:0050918	positive chemotaxis	4/171	0.0038505	0.0388569	4	PGF/ANGPT1/LRP1/HGF
C1	GO:1903391	regulation of adherens junction organization	4/171	0.0038505	0.0388569	4	THY1/DLC1/COL16A1/LRP1
C1	GO:1903036	positive regulation of response to wounding	4/171	0.00473971	0.0441961	4	MDK/CD36/GRN/LRP1
C1	GO:0003208	cardiac ventricle morphogenesis	4/171	0.00523204	0.0469537	4	ENG/COL11A1/FOXC1/SOX4
C1	GO:0002479	antigen processing and presentation of exogenous peptide antigen via MHC class I, TAP-dependent	4/171	0.0057575	0.0486139	4	HLA-A/HLA-C/TAPBP/CD36
C1	GO:0031100	animal organ regeneration	4/171	0.0057575	0.0486139	4	PGF/ADM/PKM/HGF
C1	GO:0048678	response to axon injury	4/171	0.0057575	0.0486139	4	GRN/TNC/LRP1/JUN
C1	GO:1903201	regulation of oxidative stress-induced cell death	4/171	0.0057575	0.0486139	4	FZD1/P4HB/SFPQ/HGF
C1	GO:0003281	ventricular septum development	4/171	0.00603295	0.0502798	4	FZD1/SLIT3/HES1/SOX4
C1	GO:0045685	regulation of glial cell differentiation	4/171	0.00631704	0.0521075	4	MDK/ID4/IL34/HES1
C1	GO:0048708	astrocyte differentiation	4/171	0.00631704	0.0521075	4	ID4/GRN/LRP1/HES1
C1	GO:0032760	positive regulation of tumor necrosis factor production	4/171	0.00660987	0.0523743	4	CLU/CD36/SPON2/LBP
C1	GO:0042590	antigen processing and presentation of exogenous peptide antigen via MHC class I	4/171	0.00660987	0.0523743	4	HLA-A/HLA-C/TAPBP/CD36
C1	GO:1905954	positive regulation of lipid localization	4/171	0.00660987	0.0523743	4	APOB/CD36/LRP1/ANXA2
C1	GO:0042509	regulation of tyrosine phosphorylation of STAT protein	4/171	0.00691157	0.0539672	4	PARP14/SOCS3/TNFRSF1A/HES1
C1	GO:0014068	positive regulation of phosphatidylinositol 3-kinase signaling	4/171	0.00754198	0.0560288	4	ANGPT1/UNC5B/PDGFRB/HGF
C1	GO:0030510	regulation of BMP signaling pathway	4/171	0.00754198	0.0560288	4	FZD1/ENG/FBN1/HES1
C1	GO:1903557	positive regulation of tumor necrosis factor superfamily cytokine production	4/171	0.00754198	0.0560288	4	CLU/CD36/SPON2/LBP
C1	GO:0007260	tyrosine phosphorylation of STAT protein	4/171	0.00787092	0.0571574	4	PARP14/SOCS3/TNFRSF1A/HES1
C1	GO:0071621	granulocyte chemotaxis	4/171	0.00855678	0.0603936	4	MDK/ITGB2/CSF1/LBP
C1	GO:0014910	regulation of smooth muscle cell migration	4/171	0.0089139	0.0608833	4	MDK/IGFBP3/PDGFRB/LRP1
C1	GO:0042475	odontogenesis of dentin-containing tooth	4/171	0.0089139	0.0608833	4	ADM/TNC/CSF1/FOXC1
C1	GO:0046427	positive regulation of JAK-STAT cascade	4/171	0.0089139	0.0608833	4	PARP14/SOCS3/TNFRSF1A/HES1
C1	GO:0001843	neural tube closure	4/171	0.00928063	0.0624248	4	FZD1/PLXNB2/DLC1/ADM
C1	GO:0034446	substrate adhesion-dependent cell spreading	4/171	0.00928063	0.0624248	4	MDK/LAMB1/FLNA/MICALL2
C1	GO:0060606	tube closure	4/171	0.00965705	0.063792	4	FZD1/PLXNB2/DLC1/ADM
C1	GO:1903035	negative regulation of response to wounding	4/171	0.00965705	0.063792	4	MDK/SERPING1/TFPI/GJA1
C1	GO:1904894	positive regulation of STAT cascade	4/171	0.0100433	0.0643609	4	PARP14/SOCS3/TNFRSF1A/HES1
C1	GO:0042102	positive regulation of T cell proliferation	4/171	0.0108454	0.0676158	4	IGFBP2/EFNB1/CD4/HES1
C1	GO:0001656	metanephros development	4/171	0.0112616	0.0680986	4	FBN1/PDGFRB/HES1/EGR1
C1	GO:0006958	complement activation, classical pathway	4/171	0.0112616	0.0680986	4	C7/C1R/CLU/SERPING1
C1	GO:0014909	smooth muscle cell migration	4/171	0.0112616	0.0680986	4	MDK/IGFBP3/PDGFRB/LRP1
C1	GO:0060337	type I interferon signaling pathway	4/171	0.0112616	0.0680986	4	HLA-A/IRF1/HLA-C/EGR1
C1	GO:0071357	cellular response to type I interferon	4/171	0.0112616	0.0680986	4	HLA-A/IRF1/HLA-C/EGR1
C1	GO:0014020	primary neural tube formation	4/171	0.0116879	0.070149	4	FZD1/PLXNB2/DLC1/ADM
C1	GO:0036473	cell death in response to oxidative stress	4/171	0.0116879	0.070149	4	FZD1/P4HB/SFPQ/HGF
C1	GO:0007041	lysosomal transport	4/171	0.0125712	0.0736643	4	CLU/GRN/VCP/LRP1
C1	GO:0033273	response to vitamin	4/171	0.0130285	0.0751124	4	COL1A1/TNC/CD4/ALPL
C1	GO:0034340	response to type I interferon	4/171	0.0130285	0.0751124	4	HLA-A/IRF1/HLA-C/EGR1
C1	GO:0060993	kidney morphogenesis	4/171	0.0130285	0.0751124	4	PGF/PDGFRB/HES1/SOX4
C1	GO:0002062	chondrocyte differentiation	4/171	0.0139746	0.0788705	4	MDK/SERPINH1/COL11A1/TGFBI
C1	GO:0021549	cerebellum development	4/171	0.0144635	0.0807798	4	MDK/NLGN4X/SDF4/FOXC1
C1	GO:0042136	neurotransmitter biosynthetic process	4/171	0.0144635	0.0807798	4	CLU/CD36/ITGB2/SLC1A3
C1	GO:1902106	negative regulation of leukocyte differentiation	4/171	0.0149632	0.0826918	4	MDK/IRF1/FBN1/TMEM176B
C1	GO:0048259	regulation of receptor-mediated endocytosis	4/171	0.0154736	0.0833679	4	CLU/ANGPT1/ANXA2/CD63
C1	GO:0097530	granulocyte migration	4/171	0.0154736	0.0833679	4	MDK/ITGB2/CSF1/LBP
C1	GO:2000379	positive regulation of reactive oxygen species metabolic process	4/171	0.0159949	0.0850507	4	CLU/CD36/ITGB2/PDGFRB
C1	GO:0097006	regulation of plasma lipoprotein particle levels	4/171	0.0165271	0.0873572	4	P4HB/APOB/CD36/ANXA2
C1	GO:0007034	vacuolar transport	4/171	0.0170703	0.0874928	4	CLU/GRN/VCP/LRP1
C1	GO:0014812	muscle cell migration	4/171	0.0170703	0.0874928	4	MDK/IGFBP3/PDGFRB/LRP1
C1	GO:0002455	humoral immune response mediated by circulating immunoglobulin	4/171	0.0176246	0.0892888	4	C7/C1R/CLU/SERPING1
C1	GO:0045446	endothelial cell differentiation	4/171	0.01819	0.0913834	4	COL18A1/ENG/TNFRSF1A/ID1
C1	GO:0022037	metencephalon development	4/171	0.0193543	0.0946242	4	MDK/NLGN4X/SDF4/FOXC1
C1	GO:0030282	bone mineralization	4/171	0.0199533	0.097077	4	TMEM119/COL1A2/GJA1/KLF10
C1	GO:1903052	positive regulation of proteolysis involved in cellular protein catabolic process	4/171	0.0205637	0.0987365	4	CEBPA/CLU/VCP/CTSC
C1	GO:0042035	regulation of cytokine biosynthetic process	4/171	0.0211855	0.101419	4	IRF1/CD4/EGR1/LBP
C1	GO:0007368	determination of left/right symmetry	4/171	0.0237874	0.108391	4	ENG/RNF207/OFD1/GJA1
C1	GO:0030449	regulation of complement activation	4/171	0.0251579	0.111826	4	C7/C1R/CLU/SERPING1
C1	GO:0072089	stem cell proliferation	4/171	0.0251579	0.111826	4	PLXNB2/ID4/LTBP3/ZFP36L1
C1	GO:0014066	regulation of phosphatidylinositol 3-kinase signaling	4/171	0.0258606	0.113808	4	ANGPT1/UNC5B/PDGFRB/HGF
C1	GO:2000257	regulation of protein activation cascade	4/171	0.0258606	0.113808	4	C7/C1R/CLU/SERPING1
C1	GO:0042089	cytokine biosynthetic process	4/171	0.0280394	0.119001	4	IRF1/CD4/EGR1/LBP
C1	GO:0046425	regulation of JAK-STAT cascade	4/171	0.0280394	0.119001	4	PARP14/SOCS3/TNFRSF1A/HES1
C1	GO:0051101	regulation of DNA binding	4/171	0.0280394	0.119001	4	MDFI/HES1/FOXC1/JUN
C1	GO:0002687	positive regulation of leukocyte migration	4/171	0.0287892	0.121542	4	THY1/MDK/CSF1/LBP
C1	GO:0042107	cytokine metabolic process	4/171	0.0287892	0.121542	4	IRF1/CD4/EGR1/LBP
C1	GO:0001508	action potential	4/171	0.0303245	0.125909	4	FLNA/CD36/RNF207/GJA1
C1	GO:0009855	determination of bilateral symmetry	4/171	0.0303245	0.125909	4	ENG/RNF207/OFD1/GJA1
C1	GO:0009799	specification of symmetry	4/171	0.0311099	0.127167	4	ENG/RNF207/OFD1/GJA1
C1	GO:0019218	regulation of steroid metabolic process	4/171	0.0311099	0.127167	4	APOB/ACADVL/ADM/EGR1
C1	GO:0035023	regulation of Rho protein signal transduction	4/171	0.0311099	0.127167	4	DLC1/ARHGEF10/PDGFRB/COL3A1
C1	GO:0042177	negative regulation of protein catabolic process	4/171	0.0311099	0.127167	4	FLNA/CTSA/TIMP1/ANXA2
C1	GO:0050671	positive regulation of lymphocyte proliferation	4/171	0.0319073	0.129767	4	IGFBP2/EFNB1/CD4/HES1
C1	GO:0051668	localization within membrane	4/171	0.0327166	0.132389	4	THY1/FLNA/ITGB2/MAPK10
C1	GO:0006956	complement activation	4/171	0.0343711	0.135838	4	C7/C1R/CLU/SERPING1
C1	GO:0045216	cell-cell junction organization	4/171	0.0343711	0.135838	4	NLGN4X/MICALL2/VCL/GJA1
C1	GO:0045995	regulation of embryonic development	4/171	0.0343711	0.135838	4	FZD1/RNF207/COL5A1/HES1
C1	GO:1904892	regulation of STAT cascade	4/171	0.0352164	0.136171	4	PARP14/SOCS3/TNFRSF1A/HES1
C1	GO:0050921	positive regulation of chemotaxis	4/171	0.0360736	0.138981	4	MDK/PDGFRB/CSF1/LBP
C1	GO:0045598	regulation of fat cell differentiation	4/171	0.0369428	0.141989	4	CEBPA/ID4/ZFP36L1/HES1
C1	GO:0031644	regulation of neurological system process	4/171	0.0396227	0.148355	4	NLGN4X/TYMP/CTSC/HGF
C1	GO:0002920	regulation of humoral immune response	4/171	0.04054	0.15025	4	C7/C1R/CLU/SERPING1
C1	GO:0010977	negative regulation of neuron projection development	4/171	0.04054	0.15025	4	THY1/NGFR/LRP1/ID1
C1	GO:0010675	regulation of cellular carbohydrate metabolic process	4/171	0.0433642	0.156865	4	IGFBP4/IGFBP3/DDIT4/MIDN
C1	GO:0010770	positive regulation of cell morphogenesis involved in differentiation	4/171	0.0433642	0.156865	4	MDK/NGFR/FLNA/LRP1
C1	GO:0032675	regulation of interleukin-6 production	4/171	0.0443297	0.158278	4	CD36/SPON2/LBP/HGF
C1	GO:0007259	JAK-STAT cascade	4/171	0.0453072	0.160698	4	PARP14/SOCS3/TNFRSF1A/HES1
C1	GO:0071804	cellular potassium ion transport	4/171	0.0453072	0.160698	4	FLNA/RNF207/SLC1A3/CD63
C1	GO:0071805	potassium ion transmembrane transport	4/171	0.0453072	0.160698	4	FLNA/RNF207/SLC1A3/CD63
C1	GO:0061041	regulation of wound healing	4/171	0.0483118	0.168386	4	SERPING1/CD36/TFPI/GJA1
C1	GO:1903670	regulation of sprouting angiogenesis	4/171	0.0483118	0.168386	4	NGFR/ADAMTS9/CEMIP2/PKM
C1	GO:0061351	neural precursor cell proliferation	4/171	0.0493373	0.170665	4	MDK/PLXNB2/FLNA/ID4
C1	GO:0042133	neurotransmitter metabolic process	4/171	0.0503748	0.17388	4	CLU/CD36/ITGB2/SLC1A3
C1	GO:0032635	interleukin-6 production	4/171	0.0546443	0.18446	4	CD36/SPON2/LBP/HGF
C1	GO:0051092	positive regulation of NF-kappaB transcription factor activity	4/171	0.0546443	0.18446	4	CLU/CD36/ITGB2/UBC
C1	GO:0006754	ATP biosynthetic process	4/171	0.0557414	0.185989	4	HK2/VCP/DDIT4/PKM
C1	GO:0097696	STAT cascade	4/171	0.0557414	0.185989	4	PARP14/SOCS3/TNFRSF1A/HES1
C1	GO:1905952	regulation of lipid localization	4/171	0.0568504	0.188544	4	APOB/CD36/LRP1/ANXA2
C1	GO:2001236	regulation of extrinsic apoptotic signaling pathway	4/171	0.0568504	0.188544	4	LTBR/LMNA/UNC5B/HGF
C1	GO:0009206	purine ribonucleoside triphosphate biosynthetic process	4/171	0.0661464	0.206997	4	HK2/VCP/DDIT4/PKM
C1	GO:0002673	regulation of acute inflammatory response	4/171	0.0673609	0.209644	4	C7/C1R/CLU/SERPING1
C1	GO:0009145	purine nucleoside triphosphate biosynthetic process	4/171	0.0673609	0.209644	4	HK2/VCP/DDIT4/PKM
C1	GO:0003018	vascular process in circulatory system	4/171	0.068587	0.211225	4	ADM/ANGPT1/GJA1/FOXC1
C1	GO:0031032	actomyosin structure organization	4/171	0.0710738	0.217136	4	DLC1/ARHGEF10/PDGFRB/FHOD1
C1	GO:2001242	regulation of intrinsic apoptotic signaling pathway	4/171	0.0710738	0.217136	4	PTTG1IP/P4HB/CLU/SFPQ
C1	GO:0009201	ribonucleoside triphosphate biosynthetic process	4/171	0.0723344	0.219589	4	HK2/VCP/DDIT4/PKM
C1	GO:0034614	cellular response to reactive oxygen species	4/171	0.0736064	0.222943	4	FBLN5/CD36/JUN/HGF
C1	GO:0031345	negative regulation of cell projection organization	4/171	0.0748897	0.225159	4	THY1/NGFR/LRP1/ID1
C1	GO:0048469	cell maturation	4/171	0.0761844	0.228411	4	CEBPA/GJA1/HES1/GLDN
C1	GO:0009166	nucleotide catabolic process	4/171	0.0788075	0.234527	4	HK2/VCP/DDIT4/PKM
C1	GO:0050796	regulation of insulin secretion	4/171	0.0788075	0.234527	4	LRP1/GJA1/MIDN/SOX4
C1	GO:0001936	regulation of endothelial cell proliferation	4/171	0.0801358	0.236078	4	MDK/NGFR/GJA1/JUN
C1	GO:0016064	immunoglobulin mediated immune response	4/171	0.0814753	0.238839	4	C7/C1R/CLU/SERPING1
C1	GO:0050821	protein stabilization	4/171	0.0814753	0.238839	4	FLNA/CLU/GRN/SOX4
C1	GO:0007163	establishment or maintenance of cell polarity	4/171	0.0828259	0.23983	4	LMNA/HES1/FRMD4A/DST
C1	GO:0048660	regulation of smooth muscle cell proliferation	4/171	0.0828259	0.23983	4	IGFBP3/PDGFRB/NOTCH3/JUN
C1	GO:0019724	B cell mediated immunity	4/171	0.0841875	0.242463	4	C7/C1R/CLU/SERPING1
C1	GO:0051897	positive regulation of protein kinase B signaling	4/171	0.0841875	0.242463	4	ENG/ANGPT1/PDGFRB/HGF
C1	GO:0070613	regulation of protein processing	4/171	0.0841875	0.242463	4	C7/C1R/CLU/SERPING1
C1	GO:0002478	antigen processing and presentation of exogenous peptide antigen	4/171	0.0855601	0.243581	4	HLA-A/HLA-C/TAPBP/CD36
C1	GO:0009127	purine nucleoside monophosphate biosynthetic process	4/171	0.0855601	0.243581	4	HK2/VCP/DDIT4/PKM
C1	GO:0009168	purine ribonucleoside monophosphate biosynthetic process	4/171	0.0855601	0.243581	4	HK2/VCP/DDIT4/PKM
C1	GO:0048659	smooth muscle cell proliferation	4/171	0.0855601	0.243581	4	IGFBP3/PDGFRB/NOTCH3/JUN
C1	GO:0009142	nucleoside triphosphate biosynthetic process	4/171	0.0869436	0.245053	4	HK2/VCP/DDIT4/PKM
C1	GO:0015893	drug transport	4/171	0.0869436	0.245053	4	CYGB/SLC1A3/GJA1/HBA2
C1	GO:1901292	nucleoside phosphate catabolic process	4/171	0.0869436	0.245053	4	HK2/VCP/DDIT4/PKM
C1	GO:0006457	protein folding	4/171	0.0883381	0.245053	4	CLU/GRN/LTBP4/VCP
C1	GO:0019884	antigen processing and presentation of exogenous antigen	4/171	0.0883381	0.245053	4	HLA-A/HLA-C/TAPBP/CD36
C1	GO:0071222	cellular response to lipopolysaccharide	4/171	0.0883381	0.245053	4	CD36/TFPI/SPON2/LBP
C1	GO:0019362	pyridine nucleotide metabolic process	4/171	0.092586	0.246768	4	HK2/VCP/DDIT4/PKM
C1	GO:0035265	organ growth	4/171	0.092586	0.246768	4	NLGN4X/PDGFRB/GJA1/FOXC1
C1	GO:0046496	nicotinamide nucleotide metabolic process	4/171	0.092586	0.246768	4	HK2/VCP/DDIT4/PKM
C1	GO:0010952	positive regulation of peptidase activity	4/171	0.0940234	0.248132	4	NGFR/DLC1/GRN/VCP
C1	GO:0043902	positive regulation of multi-organism process	4/171	0.0940234	0.248132	4	P4HB/GRN/CD4/JUN
C1	GO:0051099	positive regulation of binding	4/171	0.0954713	0.249552	4	LRP1/ANXA2/HES1/FOXC1
C1	GO:1905330	regulation of morphogenesis of an epithelium	4/171	0.0954713	0.249552	4	FZD1/MDK/RNF207/HGF
C1	GO:0071219	cellular response to molecule of bacterial origin	4/171	0.0983988	0.249552	4	CD36/TFPI/SPON2/LBP
C1	GO:0072524	pyridine-containing compound metabolic process	4/171	0.0998782	0.249552	4	HK2/VCP/DDIT4/PKM
C1	GO:0001935	endothelial cell proliferation	4/171	0.101368	0.251621	4	MDK/NGFR/GJA1/JUN
C1	GO:0048839	inner ear development	4/171	0.101368	0.251621	4	CEBPA/COL11A1/PDGFRB/HES1
C1	GO:0050920	regulation of chemotaxis	4/171	0.102868	0.254147	4	MDK/PDGFRB/CSF1/LBP
C1	GO:0009156	ribonucleoside monophosphate biosynthetic process	4/171	0.105899	0.256212	4	HK2/VCP/DDIT4/PKM
C1	GO:0030595	leukocyte chemotaxis	4/171	0.105899	0.256212	4	MDK/ITGB2/CSF1/LBP
C1	GO:0051224	negative regulation of protein transport	4/171	0.107429	0.256212	4	CD36/ANGPT1/MIDN/FRMD4A
C1	GO:0044272	sulfur compound biosynthetic process	4/171	0.10897	0.256212	4	VCAN/BGN/ANGPT1/GGT5
C1	GO:0006733	oxidoreduction coenzyme metabolic process	4/171	0.112081	0.260976	4	HK2/VCP/DDIT4/PKM
C1	GO:0035637	multicellular organismal signaling	4/171	0.113651	0.262901	4	FLNA/RNF207/GJA1/TYMP
C1	GO:1904950	negative regulation of establishment of protein localization	4/171	0.113651	0.262901	4	CD36/ANGPT1/MIDN/FRMD4A
C1	GO:0006813	potassium ion transport	4/171	0.115231	0.262901	4	FLNA/RNF207/SLC1A3/CD63
C1	GO:0009124	nucleoside monophosphate biosynthetic process	4/171	0.11842	0.26437	4	HK2/VCP/DDIT4/PKM
C1	GO:0043281	regulation of cysteine-type endopeptidase activity involved in apoptotic process	4/171	0.11842	0.26437	4	NGFR/DLC1/VCP/HGF
C1	GO:0002699	positive regulation of immune effector process	4/171	0.121647	0.269889	4	CD36/ITGB2/SPON2/LBP
C1	GO:0006109	regulation of carbohydrate metabolic process	4/171	0.121647	0.269889	4	IGFBP4/IGFBP3/DDIT4/MIDN
C1	GO:1903050	regulation of proteolysis involved in cellular protein catabolic process	4/171	0.121647	0.269889	4	CEBPA/CLU/VCP/CTSC
C1	GO:0090276	regulation of peptide hormone secretion	4/171	0.123275	0.270135	4	LRP1/GJA1/MIDN/SOX4
C1	GO:0030073	insulin secretion	4/171	0.124912	0.270135	4	LRP1/GJA1/MIDN/SOX4
C1	GO:1901605	alpha-amino acid metabolic process	4/171	0.124912	0.270135	4	P4HB/TDO2/SLC1A3/PLOD2
C1	GO:1903531	negative regulation of secretion by cell	4/171	0.128214	0.273881	4	ANGPT1/TNFRSF1A/MIDN/FRMD4A
C1	GO:0032388	positive regulation of intracellular transport	4/171	0.129879	0.276273	4	FLNA/MICALL2/ITGB2/ANXA2
C1	GO:0050792	regulation of viral process	4/171	0.131552	0.276273	4	P4HB/DDX5/CD4/JUN
C1	GO:0051495	positive regulation of cytoskeleton organization	4/171	0.133235	0.276273	4	ARHGEF10/FLNA/FHOD1/ID1
C1	GO:0071216	cellular response to biotic stimulus	4/171	0.134927	0.277	4	CD36/TFPI/SPON2/LBP
C1	GO:0007601	visual perception	4/171	0.140054	0.282685	4	COL1A1/COL18A1/COL11A1/TGFBI
C1	GO:0007411	axon guidance	4/171	0.14178	0.282685	4	SLIT3/UNC5B/ENAH/LRP1
C1	GO:0046777	protein autophosphorylation	4/171	0.14178	0.282685	4	THY1/ENG/PDGFRB/JUN
C1	GO:0043583	ear development	4/171	0.145258	0.287368	4	CEBPA/COL11A1/PDGFRB/HES1
C1	GO:0097485	neuron projection guidance	4/171	0.145258	0.287368	4	SLIT3/UNC5B/ENAH/LRP1
C1	GO:0050953	sensory perception of light stimulus	4/171	0.14701	0.289929	4	COL1A1/COL18A1/COL11A1/TGFBI
C1	GO:0031669	cellular response to nutrient levels	4/171	0.159497	0.29936	4	COL1A1/TNC/JUN/KLF10
C1	GO:2000116	regulation of cysteine-type endopeptidase activity	4/171	0.163136	0.304767	4	NGFR/DLC1/VCP/HGF
C1	GO:0046434	organophosphate catabolic process	4/171	0.166804	0.305065	4	HK2/VCP/DDIT4/PKM
C1	GO:0051048	negative regulation of secretion	4/171	0.170502	0.310086	4	ANGPT1/TNFRSF1A/MIDN/FRMD4A
C1	GO:0042593	glucose homeostasis	4/171	0.172362	0.311438	4	NGFR/CEBPA/LRP1/SOX4
C1	GO:0033500	carbohydrate homeostasis	4/171	0.174229	0.311438	4	NGFR/CEBPA/LRP1/SOX4
C1	GO:0050663	cytokine secretion	4/171	0.177984	0.316514	4	MDK/CD36/ANGPT1/LRP1
C1	GO:0051607	defense response to virus	4/171	0.179872	0.317926	4	FLNA/IRF1/DDIT4/SPON2
C1	GO:0042180	cellular ketone metabolic process	4/171	0.199108	0.330852	4	ACADVL/ADM/TDO2/EGR1
C1	GO:0051896	regulation of protein kinase B signaling	4/171	0.199108	0.330852	4	ENG/ANGPT1/PDGFRB/HGF
C1	GO:0033673	negative regulation of kinase activity	4/171	0.204998	0.335818	4	THY1/SOCS3/CEBPA/MIDN
C1	GO:0045926	negative regulation of growth	4/171	0.204998	0.335818	4	SLIT3/CD36/GJA1/LBP
C1	GO:0051924	regulation of calcium ion transport	4/171	0.204998	0.335818	4	THY1/PDGFRB/CD4/GJA1
C1	GO:0007611	learning or memory	4/171	0.21094	0.343591	4	MDK/NLGN4X/MME/JUN
C1	GO:0008016	regulation of heart contraction	4/171	0.214928	0.34623	4	FLNA/ADM/RNF207/GJA1
C1	GO:0043406	positive regulation of MAP kinase activity	4/171	0.21693	0.348409	4	PDGFRB/UBC/MAPK10/HGF
C1	GO:0090596	sensory organ morphogenesis	4/171	0.21693	0.348409	4	THY1/FBN1/COL11A1/COL5A1
C1	GO:0031668	cellular response to extracellular stimulus	4/171	0.218937	0.349972	4	COL1A1/TNC/JUN/KLF10
C1	GO:0090257	regulation of muscle system process	4/171	0.218937	0.349972	4	FLNA/LMNA/RNF207/TNFRSF1A
C1	GO:0018209	peptidyl-serine modification	4/171	0.220949	0.349972	4	BGN/ANGPT1/DDIT4/HGF
C1	GO:0046883	regulation of hormone secretion	4/171	0.224988	0.354276	4	LRP1/GJA1/MIDN/SOX4
C1	GO:0072331	signal transduction by p53 class mediator	4/171	0.24546	0.371597	4	PTTG1IP/DDX5/DDIT4/SOX4
C1	GO:0009152	purine ribonucleotide biosynthetic process	4/171	0.249604	0.375468	4	HK2/VCP/DDIT4/PKM
C1	GO:0051348	negative regulation of transferase activity	4/171	0.262127	0.388722	4	THY1/SOCS3/CEBPA/MIDN
C1	GO:0060047	heart contraction	4/171	0.268434	0.393175	4	FLNA/ADM/RNF207/GJA1
C1	GO:1990778	protein localization to cell periphery	4/171	0.270543	0.394552	4	FLNA/TNFRSF1A/LRP1/MAPK10
C1	GO:0009260	ribonucleotide biosynthetic process	4/171	0.276887	0.399975	4	HK2/VCP/DDIT4/PKM
C1	GO:0006164	purine nucleotide biosynthetic process	4/171	0.279007	0.400333	4	HK2/VCP/DDIT4/PKM
C1	GO:0003015	heart process	4/171	0.287513	0.408538	4	FLNA/ADM/RNF207/GJA1
C1	GO:0046390	ribose phosphate biosynthetic process	4/171	0.287513	0.408538	4	HK2/VCP/DDIT4/PKM
C1	GO:0050890	cognition	4/171	0.291781	0.4118	4	MDK/NLGN4X/MME/JUN
C1	GO:0046034	ATP metabolic process	4/171	0.293918	0.413438	4	HK2/VCP/DDIT4/PKM
C1	GO:0090150	establishment of protein localization to membrane	4/171	0.293918	0.413438	4	SEC61A1/TRAM1/ITGB2/MAPK10
C1	GO:0072522	purine-containing compound biosynthetic process	4/171	0.302486	0.420164	4	HK2/VCP/DDIT4/PKM
C1	GO:1903522	regulation of blood circulation	4/171	0.304633	0.421736	4	FLNA/ADM/RNF207/GJA1
C1	GO:0010632	regulation of epithelial cell migration	4/171	0.308932	0.425625	4	ADAMTS9/GRN/ANGPT1/JUN
C1	GO:0016042	lipid catabolic process	4/171	0.321864	0.437632	4	APOB/ACADVL/PLD3/LRP1
C1	GO:0009101	glycoprotein biosynthetic process	4/171	0.326185	0.439421	4	VCAN/BGN/VCP/STT3B
C1	GO:0032147	activation of protein kinase activity	4/171	0.328347	0.441963	4	ANGPT1/UBC/MAPK10/HGF
C1	GO:0009416	response to light stimulus	4/171	0.337002	0.449901	4	SDF4/SLC1A3/MME/MAPK10
C1	GO:0051188	cofactor biosynthetic process	4/171	0.343501	0.45475	4	HK2/DDIT4/PKM/GGT5
C1	GO:1904062	regulation of cation transmembrane transport	4/171	0.347835	0.45785	4	THY1/FLNA/RNF207/CD63
C1	GO:0006470	protein dephosphorylation	4/171	0.350003	0.458698	4	DLC1/IGFBP3/PDGFRB/TNS2
C1	GO:0009205	purine ribonucleoside triphosphate metabolic process	4/171	0.352171	0.460168	4	HK2/VCP/DDIT4/PKM
C1	GO:0009167	purine ribonucleoside monophosphate metabolic process	4/171	0.358675	0.464516	4	HK2/VCP/DDIT4/PKM
C1	GO:0009126	purine nucleoside monophosphate metabolic process	4/171	0.360843	0.466385	4	HK2/VCP/DDIT4/PKM
C1	GO:0009199	ribonucleoside triphosphate metabolic process	4/171	0.363011	0.466893	4	HK2/VCP/DDIT4/PKM
C1	GO:0001505	regulation of neurotransmitter levels	4/171	0.367347	0.47041	4	CLU/CD36/ITGB2/SLC1A3
C1	GO:0009144	purine nucleoside triphosphate metabolic process	4/171	0.367347	0.47041	4	HK2/VCP/DDIT4/PKM
C1	GO:0043405	regulation of MAP kinase activity	4/171	0.369514	0.47041	4	PDGFRB/UBC/MAPK10/HGF
C1	GO:0071902	positive regulation of protein serine/threonine kinase activity	4/171	0.369514	0.47041	4	PDGFRB/UBC/MAPK10/HGF
C1	GO:0048638	regulation of developmental growth	4/171	0.376013	0.476421	4	LRP1/CSF1/GJA1/FOXC1
C1	GO:0022412	cellular process involved in reproduction in multicellular organism	4/171	0.378178	0.478788	4	MDK/SLIT3/TMEM119/FOXC1
C1	GO:0009161	ribonucleoside monophosphate metabolic process	4/171	0.388994	0.485789	4	HK2/VCP/DDIT4/PKM
C1	GO:0010038	response to metal ion	4/171	0.397629	0.493508	4	IGFBP2/CEBPA/JUN/JUNB
C1	GO:0009141	nucleoside triphosphate metabolic process	4/171	0.40194	0.497515	4	HK2/VCP/DDIT4/PKM
C1	GO:0006936	muscle contraction	4/171	0.41484	0.509172	4	FLNA/RNF207/VCL/GJA1
C1	GO:0006790	sulfur compound metabolic process	4/171	0.421269	0.512855	4	VCAN/BGN/ANGPT1/GGT5
C1	GO:0009913	epidermal cell differentiation	4/171	0.421269	0.512855	4	ZFP36L1/HES1/FOXC1/UGCG
C1	GO:0009123	nucleoside monophosphate metabolic process	4/171	0.427681	0.518928	4	HK2/VCP/DDIT4/PKM
C1	GO:0010639	negative regulation of organelle organization	4/171	0.434075	0.522808	4	DLC1/LMNA/CLU/HGF
C1	GO:0009165	nucleotide biosynthetic process	4/171	0.45103	0.535214	4	HK2/VCP/DDIT4/PKM
C1	GO:0035690	cellular response to drug	4/171	0.455245	0.539022	4	DDIT4/EGR1/HGF/ID1
C1	GO:1901293	nucleoside phosphate biosynthetic process	4/171	0.461547	0.544281	4	HK2/VCP/DDIT4/PKM
C1	GO:0006732	coenzyme metabolic process	4/171	0.463643	0.545792	4	HK2/VCP/DDIT4/PKM
C1	GO:0045787	positive regulation of cell cycle	4/171	0.478229	0.558021	4	PDGFRB/SFPQ/HES1/SOX4
C1	GO:0018205	peptidyl-lysine modification	4/171	0.484435	0.561562	4	LMNA/PLOD2/EGR1/SOX4
C1	GO:0050804	modulation of chemical synaptic transmission	4/171	0.519025	0.58751	4	NLGN4X/CDH11/SLC1A3/MME
C1	GO:0099177	regulation of trans-synaptic signaling	4/171	0.521027	0.589154	4	NLGN4X/CDH11/SLC1A3/MME
C1	GO:0015711	organic anion transport	4/171	0.590291	0.647709	4	CD36/SLC1A3/GJA1/HBA2
C1	GO:0002768	immune response-regulating cell surface receptor signaling pathway	4/171	0.597624	0.653152	4	THY1/CD4/MAPK10/JUN
C1	GO:0090066	regulation of anatomical structure size	4/171	0.612053	0.664521	4	ADM/LRP1/GJA1/FOXC1
C1	GO:0008544	epidermis development	4/171	0.629641	0.678351	4	ZFP36L1/HES1/FOXC1/UGCG
C1	GO:0015672	monovalent inorganic cation transport	4/171	0.671354	0.709975	4	FLNA/RNF207/SLC1A3/CD63
C1	GO:0009150	purine ribonucleotide metabolic process	4/171	0.706805	0.738723	4	HK2/VCP/DDIT4/PKM
C1	GO:1901615	organic hydroxy compound metabolic process	4/171	0.706805	0.738723	4	CEBPA/APOB/ACADVL/ITGB2
C1	GO:0070572	positive regulation of neuron projection regeneration	3/171	0.000133319	0.00443768	3	GRN/LRP1/HGF
C1	GO:1902947	regulation of tau-protein kinase activity	3/171	0.000176512	0.005408	3	CLU/EGR1/HGF
C1	GO:0060712	spongiotrophoblast layer development	3/171	0.000227858	0.00624675	3	SOCS3/ADM/ZFP36L1
C1	GO:0090594	inflammatory response to wounding	3/171	0.000227858	0.00624675	3	MDK/GRN/TIMP1
C1	GO:2001044	regulation of integrin-mediated signaling pathway	3/171	0.000227858	0.00624675	3	FLNA/TIMP1/CD63
C1	GO:0002523	leukocyte migration involved in inflammatory response	3/171	0.000287969	0.00720153	3	MDK/ITGB2/LBP
C1	GO:0010744	positive regulation of macrophage derived foam cell differentiation	3/171	0.000526748	0.0106052	3	APOB/CD36/CSF1
C1	GO:0042953	lipoprotein transport	3/171	0.000526748	0.0106052	3	APOB/CD36/LRP1
C1	GO:0044872	lipoprotein localization	3/171	0.000526748	0.0106052	3	APOB/CD36/LRP1
C1	GO:0090201	negative regulation of release of cytochrome c from mitochondria	3/171	0.000740158	0.0134525	3	LMNA/CLU/HGF
C1	GO:0060713	labyrinthine layer morphogenesis	3/171	0.000864691	0.0143387	3	SOCS3/ADM/ZFP36L1
C1	GO:0086014	atrial cardiac muscle cell action potential	3/171	0.000864691	0.0143387	3	FLNA/RNF207/GJA1
C1	GO:0086026	atrial cardiac muscle cell to AV node cell signaling	3/171	0.000864691	0.0143387	3	FLNA/RNF207/GJA1
C1	GO:0086066	atrial cardiac muscle cell to AV node cell communication	3/171	0.000864691	0.0143387	3	FLNA/RNF207/GJA1
C1	GO:0043567	regulation of insulin-like growth factor receptor signaling pathway	3/171	0.0014928	0.0206855	3	IGFBP4/IGFBP2/IGFBP3
C1	GO:0060669	embryonic placenta morphogenesis	3/171	0.00168454	0.0225798	3	SOCS3/ADM/ZFP36L1
C1	GO:0001569	branching involved in blood vessel morphogenesis	3/171	0.0028715	0.0335914	3	MDK/ENG/COL4A1
C1	GO:0010743	regulation of macrophage derived foam cell differentiation	3/171	0.0028715	0.0335914	3	APOB/CD36/CSF1
C1	GO:0099623	regulation of cardiac muscle cell membrane repolarization	3/171	0.0028715	0.0335914	3	FLNA/RNF207/GJA1
C1	GO:0044319	wound healing, spreading of cells	3/171	0.00315706	0.0353877	3	FLNA/CD151/COL5A1
C1	GO:0090505	epiboly involved in wound healing	3/171	0.00315706	0.0353877	3	FLNA/CD151/COL5A1
C1	GO:1903978	regulation of microglial cell activation	3/171	0.00315706	0.0353877	3	GRN/ITGB2/CTSC
C1	GO:0003176	aortic valve development	3/171	0.00345945	0.0373366	3	EMILIN1/SLIT3/TNFRSF1A
C1	GO:0060674	placenta blood vessel development	3/171	0.00345945	0.0373366	3	SOCS3/HES1/JUNB
C1	GO:0071709	membrane assembly	3/171	0.00345945	0.0373366	3	NLGN4X/ANXA2/UGCG
C1	GO:0086019	cell-cell signaling involved in cardiac conduction	3/171	0.00345945	0.0373366	3	FLNA/RNF207/GJA1
C1	GO:0090504	epiboly	3/171	0.00345945	0.0373366	3	FLNA/CD151/COL5A1
C1	GO:1902742	apoptotic process involved in development	3/171	0.00377897	0.0388569	3	SLIT3/TNFRSF1A/FOXC1
C1	GO:0032735	positive regulation of interleukin-12 production	3/171	0.0041159	0.0409933	3	MDK/IRF1/CD36
C1	GO:0090322	regulation of superoxide metabolic process	3/171	0.00447052	0.0438466	3	FBLN5/CD36/ITGB2
C1	GO:0002755	MyD88-dependent toll-like receptor signaling pathway	3/171	0.00484311	0.0443883	3	IRF1/CD36/UBC
C1	GO:0006734	NADH metabolic process	3/171	0.00484311	0.0443883	3	HK2/VCP/PKM
C1	GO:0010742	macrophage derived foam cell differentiation	3/171	0.00484311	0.0443883	3	APOB/CD36/CSF1
C1	GO:0048009	insulin-like growth factor receptor signaling pathway	3/171	0.00484311	0.0443883	3	IGFBP4/IGFBP2/IGFBP3
C1	GO:0090077	foam cell differentiation	3/171	0.00484311	0.0443883	3	APOB/CD36/CSF1
C1	GO:1905521	regulation of macrophage migration	3/171	0.00484311	0.0443883	3	EMILIN1/MDK/CSF1
C1	GO:0044091	membrane biogenesis	3/171	0.0052339	0.0469537	3	NLGN4X/ANXA2/UGCG
C1	GO:0060306	regulation of membrane repolarization	3/171	0.0052339	0.0469537	3	FLNA/RNF207/GJA1
C1	GO:1905314	semi-lunar valve development	3/171	0.0052339	0.0469537	3	EMILIN1/SLIT3/TNFRSF1A
C1	GO:0033280	response to vitamin D	3/171	0.00564315	0.0485308	3	TNC/CD4/ALPL
C1	GO:0038084	vascular endothelial growth factor signaling pathway	3/171	0.00651788	0.0523743	3	PDGFRB/FOXC1/CD63
C1	GO:0031641	regulation of myelination	3/171	0.00698378	0.0540492	3	TYMP/CTSC/HGF
C1	GO:0072210	metanephric nephron development	3/171	0.00698378	0.0540492	3	PDGFRB/HES1/EGR1
C1	GO:0035886	vascular smooth muscle cell differentiation	3/171	0.00746898	0.0560288	3	ENG/ADM/HES1
C1	GO:0045429	positive regulation of nitric oxide biosynthetic process	3/171	0.00746898	0.0560288	3	CLU/CD36/ITGB2
C1	GO:0099622	cardiac muscle cell membrane repolarization	3/171	0.00746898	0.0560288	3	FLNA/RNF207/GJA1
C1	GO:1901031	regulation of response to reactive oxygen species	3/171	0.00797364	0.0574229	3	FBLN5/CD36/HGF
C1	GO:1904407	positive regulation of nitric oxide metabolic process	3/171	0.00797364	0.0574229	3	CLU/CD36/ITGB2
C1	GO:1904646	cellular response to amyloid-beta	3/171	0.00797364	0.0574229	3	NGFR/CD36/LRP1
C1	GO:0034383	low-density lipoprotein particle clearance	3/171	0.00849795	0.0603486	3	APOB/CD36/ANXA2
C1	GO:0060393	regulation of pathway-restricted SMAD protein phosphorylation	3/171	0.00849795	0.0603486	3	EMILIN1/ENG/PMEPA1
C1	GO:0071622	regulation of granulocyte chemotaxis	3/171	0.00849795	0.0603486	3	MDK/CSF1/LBP
C1	GO:0071806	protein transmembrane transport	3/171	0.00849795	0.0603486	3	CLU/SEC61A1/TRAM1
C1	GO:0046850	regulation of bone remodeling	3/171	0.00904206	0.0613677	3	MDK/TMEM119/GJA1
C1	GO:0045687	positive regulation of glial cell differentiation	3/171	0.00960612	0.0637173	3	MDK/IL34/HES1
C1	GO:0061614	pri-miRNA transcription by RNA polymerase II	3/171	0.00960612	0.0637173	3	NGFR/DDX5/JUN
C1	GO:0090199	regulation of release of cytochrome c from mitochondria	3/171	0.00960612	0.0637173	3	LMNA/CLU/HGF
C1	GO:1904036	negative regulation of epithelial cell apoptotic process	3/171	0.00960612	0.0637173	3	ANGPTL4/MDK/ANGPT1
C1	GO:0014911	positive regulation of smooth muscle cell migration	3/171	0.0101903	0.0649151	3	MDK/PDGFRB/LRP1
C1	GO:0044273	sulfur compound catabolic process	3/171	0.0107947	0.0674299	3	VCAN/BGN/GGT5
C1	GO:0055010	ventricular cardiac muscle tissue morphogenesis	3/171	0.0107947	0.0674299	3	ENG/COL11A1/FOXC1
C1	GO:0060389	pathway-restricted SMAD protein phosphorylation	3/171	0.0107947	0.0674299	3	EMILIN1/ENG/PMEPA1
C1	GO:0043113	receptor clustering	3/171	0.0114194	0.0689234	3	THY1/FLNA/ITGB2
C1	GO:0008347	glial cell migration	3/171	0.0120646	0.0716876	3	LAMB1/LRP1/CSF1
C1	GO:0050732	negative regulation of peptidyl-tyrosine phosphorylation	3/171	0.0120646	0.0716876	3	THY1/PARP14/SOCS3
C1	GO:0086009	membrane repolarization	3/171	0.0120646	0.0716876	3	FLNA/RNF207/GJA1
C1	GO:1905517	macrophage migration	3/171	0.0120646	0.0716876	3	EMILIN1/MDK/CSF1
C1	GO:0046579	positive regulation of Ras protein signal transduction	3/171	0.0127303	0.0743034	3	PDGFRB/CSF1/COL3A1
C1	GO:0150077	regulation of neuroinflammatory response	3/171	0.0127303	0.0743034	3	GRN/ITGB2/CTSC
C1	GO:0032655	regulation of interleukin-12 production	3/171	0.0141239	0.0795736	3	MDK/IRF1/CD36
C1	GO:0002011	morphogenesis of an epithelial sheet	3/171	0.0148519	0.0825188	3	FLNA/CD151/COL5A1
C1	GO:0010823	negative regulation of mitochondrion organization	3/171	0.0148519	0.0825188	3	LMNA/CLU/HGF
C1	GO:1904645	response to amyloid-beta	3/171	0.0148519	0.0825188	3	NGFR/CD36/LRP1
C1	GO:0032615	interleukin-12 production	3/171	0.0156007	0.0833679	3	MDK/IRF1/CD36
C1	GO:0032722	positive regulation of chemokine production	3/171	0.0156007	0.0833679	3	LRP1/EGR1/LBP
C1	GO:0042306	regulation of protein import into nucleus	3/171	0.0156007	0.0833679	3	FLNA/CD36/ANGPT1
C1	GO:0098900	regulation of action potential	3/171	0.0156007	0.0833679	3	FLNA/CD36/RNF207
C1	GO:0086002	cardiac muscle cell action potential involved in contraction	3/171	0.0163705	0.086761	3	FLNA/RNF207/GJA1
C1	GO:0086065	cell communication involved in cardiac conduction	3/171	0.0163705	0.086761	3	FLNA/RNF207/GJA1
C1	GO:0045604	regulation of epidermal cell differentiation	3/171	0.0171613	0.0874928	3	ZFP36L1/HES1/FOXC1
C1	GO:0045824	negative regulation of innate immune response	3/171	0.0171613	0.0874928	3	PARP14/SERPING1/GRN
C1	GO:0060688	regulation of morphogenesis of a branching structure	3/171	0.0171613	0.0874928	3	PGF/MDK/HGF
C1	GO:1903428	positive regulation of reactive oxygen species biosynthetic process	3/171	0.0171613	0.0874928	3	CLU/CD36/ITGB2
C1	GO:0051057	positive regulation of small GTPase mediated signal transduction	3/171	0.0179732	0.0907687	3	PDGFRB/CSF1/COL3A1
C1	GO:1904589	regulation of protein import	3/171	0.0179732	0.0907687	3	FLNA/CD36/ANGPT1
C1	GO:0001947	heart looping	3/171	0.0188061	0.0926481	3	ENG/RNF207/GJA1
C1	GO:0045123	cellular extravasation	3/171	0.0188061	0.0926481	3	THY1/MDK/ITGB2
C1	GO:0030593	neutrophil chemotaxis	3/171	0.0196601	0.0958858	3	MDK/ITGB2/LBP
C1	GO:0014032	neural crest cell development	3/171	0.0205353	0.0987365	3	EFNB1/HES1/FOXC1
C1	GO:0034113	heterotypic cell-cell adhesion	3/171	0.0205353	0.0987365	3	THY1/ITGB2/GLDN
C1	GO:0043297	apical junction assembly	3/171	0.0223491	0.104806	3	MICALL2/VCL/GJA1
C1	GO:0055008	cardiac muscle tissue morphogenesis	3/171	0.0223491	0.104806	3	ENG/COL11A1/FOXC1
C1	GO:0045670	regulation of osteoclast differentiation	3/171	0.0232878	0.107861	3	FBN1/CSF1/KLF10
C1	GO:0061371	determination of heart left/right asymmetry	3/171	0.0232878	0.107861	3	ENG/RNF207/GJA1
C1	GO:0006801	superoxide metabolic process	3/171	0.0242476	0.109711	3	FBLN5/CD36/ITGB2
C1	GO:0014031	mesenchymal cell development	3/171	0.0242476	0.109711	3	EFNB1/HES1/FOXC1
C1	GO:0035924	cellular response to vascular endothelial growth factor stimulus	3/171	0.0242476	0.109711	3	PDGFRB/FOXC1/CD63
C1	GO:0045428	regulation of nitric oxide biosynthetic process	3/171	0.0242476	0.109711	3	CLU/CD36/ITGB2
C1	GO:0048864	stem cell development	3/171	0.0242476	0.109711	3	EFNB1/HES1/FOXC1
C1	GO:0010812	negative regulation of cell-substrate adhesion	3/171	0.0262307	0.115279	3	COL1A1/DLC1/LRP1
C1	GO:0032024	positive regulation of insulin secretion	3/171	0.0272539	0.116435	3	LRP1/GJA1/SOX4
C1	GO:0032436	positive regulation of proteasomal ubiquitin-dependent protein catabolic process	3/171	0.0272539	0.116435	3	CEBPA/CLU/VCP
C1	GO:0042698	ovulation cycle	3/171	0.0272539	0.116435	3	MDK/SLIT3/EGR1
C1	GO:0086003	cardiac muscle cell contraction	3/171	0.0272539	0.116435	3	FLNA/RNF207/GJA1
C1	GO:1903524	positive regulation of blood circulation	3/171	0.0272539	0.116435	3	ADM/RNF207/GJA1
C1	GO:0014033	neural crest cell differentiation	3/171	0.0293635	0.122678	3	EFNB1/HES1/FOXC1
C1	GO:0034381	plasma lipoprotein particle clearance	3/171	0.0293635	0.122678	3	APOB/CD36/ANXA2
C1	GO:0001960	negative regulation of cytokine-mediated signaling pathway	3/171	0.0304499	0.125909	3	SLIT3/PARP14/PXDN
C1	GO:0019674	NAD metabolic process	3/171	0.0304499	0.125909	3	HK2/VCP/PKM
C1	GO:0033555	multicellular organismal response to stress	3/171	0.0304499	0.125909	3	MDK/VWA1/GJA1
C1	GO:0034121	regulation of toll-like receptor signaling pathway	3/171	0.0304499	0.125909	3	IRF1/CD36/LBP
C1	GO:0002532	production of molecular mediator involved in inflammatory response	3/171	0.0315572	0.128506	3	CD36/GRN/LBP
C1	GO:0035019	somatic stem cell population maintenance	3/171	0.0315572	0.128506	3	HES1/SOX4/KLF10
C1	GO:1990266	neutrophil migration	3/171	0.0315572	0.128506	3	MDK/ITGB2/LBP
C1	GO:0061045	negative regulation of wound healing	3/171	0.0326854	0.132389	3	SERPING1/TFPI/GJA1
C1	GO:0030193	regulation of blood coagulation	3/171	0.0338345	0.134211	3	SERPING1/CD36/TFPI
C1	GO:0042246	tissue regeneration	3/171	0.0338345	0.134211	3	MDK/PKM/GJA1
C1	GO:0086001	cardiac muscle cell action potential	3/171	0.0338345	0.134211	3	FLNA/RNF207/GJA1
C1	GO:0006919	activation of cysteine-type endopeptidase activity involved in apoptotic process	3/171	0.0350043	0.136171	3	NGFR/DLC1/VCP
C1	GO:0051145	smooth muscle cell differentiation	3/171	0.0350043	0.136171	3	ENG/ADM/HES1
C1	GO:0072332	intrinsic apoptotic signaling pathway by p53 class mediator	3/171	0.0350043	0.136171	3	PTTG1IP/DDX5/DDIT4
C1	GO:1900046	regulation of hemostasis	3/171	0.0350043	0.136171	3	SERPING1/CD36/TFPI
C1	GO:0006809	nitric oxide biosynthetic process	3/171	0.0361949	0.139281	3	CLU/CD36/ITGB2
C1	GO:0060761	negative regulation of response to cytokine stimulus	3/171	0.0374062	0.142917	3	SLIT3/PARP14/PXDN
C1	GO:0010771	negative regulation of cell morphogenesis involved in differentiation	3/171	0.0386381	0.147099	3	THY1/NGFR/ID1
C1	GO:0006029	proteoglycan metabolic process	3/171	0.0398904	0.148355	3	VCAN/BGN/COL11A1
C1	GO:0032642	regulation of chemokine production	3/171	0.0398904	0.148355	3	LRP1/EGR1/LBP
C1	GO:0050818	regulation of coagulation	3/171	0.0398904	0.148355	3	SERPING1/CD36/TFPI
C1	GO:0061333	renal tubule morphogenesis	3/171	0.0398904	0.148355	3	PGF/COL4A1/HES1
C1	GO:0072028	nephron morphogenesis	3/171	0.0398904	0.148355	3	PGF/PDGFRB/HES1
C1	GO:0110110	positive regulation of animal organ morphogenesis	3/171	0.0411632	0.152209	3	MDK/ENG/CSF1
C1	GO:0002690	positive regulation of leukocyte chemotaxis	3/171	0.0424563	0.15433	3	MDK/CSF1/LBP
C1	GO:0032755	positive regulation of interleukin-6 production	3/171	0.0424563	0.15433	3	CD36/SPON2/LBP
C1	GO:0045682	regulation of epidermis development	3/171	0.0424563	0.15433	3	ZFP36L1/HES1/FOXC1
C1	GO:0046209	nitric oxide metabolic process	3/171	0.0424563	0.15433	3	CLU/CD36/ITGB2
C1	GO:0046849	bone remodeling	3/171	0.0424563	0.15433	3	MDK/TMEM119/GJA1
C1	GO:1903533	regulation of protein targeting	3/171	0.0424563	0.15433	3	NUCB1/MICALL2/ITGB2
C1	GO:0014855	striated muscle cell proliferation	3/171	0.0437697	0.156865	3	ANGPT1/GJA1/FOXC1
C1	GO:0045445	myoblast differentiation	3/171	0.0437697	0.156865	3	IGFBP3/DDX5/ZFP36L1
C1	GO:2000060	positive regulation of ubiquitin-dependent protein catabolic process	3/171	0.0437697	0.156865	3	CEBPA/CLU/VCP
C1	GO:0002718	regulation of cytokine production involved in immune response	3/171	0.0451032	0.160506	3	CD36/ANGPT1/SPON2
C1	GO:0003073	regulation of systemic arterial blood pressure	3/171	0.0451032	0.160506	3	ADM/MME/GJA1
C1	GO:0051492	regulation of stress fiber assembly	3/171	0.0451032	0.160506	3	DLC1/ARHGEF10/FHOD1
C1	GO:1901379	regulation of potassium ion transmembrane transport	3/171	0.0464568	0.163514	3	FLNA/RNF207/CD63
C1	GO:2001057	reactive nitrogen species metabolic process	3/171	0.0464568	0.163514	3	CLU/CD36/ITGB2
C1	GO:0031532	actin cytoskeleton reorganization	3/171	0.0478303	0.16798	3	MDK/FLNA/MICALL2
C1	GO:0070542	response to fatty acid	3/171	0.0478303	0.16798	3	APOB/CD36/TNC
C1	GO:0032602	chemokine production	3/171	0.0492237	0.170455	3	LRP1/EGR1/LBP
C1	GO:0034103	regulation of tissue remodeling	3/171	0.0492237	0.170455	3	MDK/TMEM119/GJA1
C1	GO:0001523	retinoid metabolic process	3/171	0.0564841	0.187716	3	APOB/HSPG2/LRP1
C1	GO:0007009	plasma membrane organization	3/171	0.0564841	0.187716	3	CLU/COL5A1/UGCG
C1	GO:0090277	positive regulation of peptide hormone secretion	3/171	0.0564841	0.187716	3	LRP1/GJA1/SOX4
C1	GO:0008630	intrinsic apoptotic signaling pathway in response to DNA damage	3/171	0.0579941	0.190961	3	CLU/TNFRSF1A/DDIT4
C1	GO:0048010	vascular endothelial growth factor receptor signaling pathway	3/171	0.0595231	0.194205	3	PGF/EMILIN1/FOXC1
C1	GO:1901800	positive regulation of proteasomal protein catabolic process	3/171	0.0595231	0.194205	3	CEBPA/CLU/VCP
C1	GO:0022600	digestive system process	3/171	0.061071	0.196465	3	CD36/TYMP/UGCG
C1	GO:0060191	regulation of lipase activity	3/171	0.061071	0.196465	3	ANGPTL4/PDGFRB/LRP1
C1	GO:0110020	regulation of actomyosin structure organization	3/171	0.061071	0.196465	3	DLC1/ARHGEF10/FHOD1
C1	GO:0007589	body fluid secretion	3/171	0.0626376	0.200303	3	HK2/ANXA2/GJA1
C1	GO:0050810	regulation of steroid biosynthetic process	3/171	0.0626376	0.200303	3	APOB/ADM/EGR1
C1	GO:0061326	renal tubule development	3/171	0.0626376	0.200303	3	PGF/COL4A1/HES1
C1	GO:0097327	response to antineoplastic agent	3/171	0.0642228	0.203151	3	NUCB1/DDIT4/EGR1
C1	GO:0016101	diterpenoid metabolic process	3/171	0.0658265	0.20683	3	APOB/HSPG2/LRP1
C1	GO:0030038	contractile actin filament bundle assembly	3/171	0.0658265	0.20683	3	DLC1/ARHGEF10/FHOD1
C1	GO:0043149	stress fiber assembly	3/171	0.0658265	0.20683	3	DLC1/ARHGEF10/FHOD1
C1	GO:0001657	ureteric bud development	3/171	0.0674485	0.209644	3	PGF/HES1/FOXC1
C1	GO:0007043	cell-cell junction assembly	3/171	0.0674485	0.209644	3	MICALL2/VCL/GJA1
C1	GO:0043266	regulation of potassium ion transport	3/171	0.0674485	0.209644	3	FLNA/RNF207/CD63
C1	GO:0072163	mesonephric epithelium development	3/171	0.0690886	0.211893	3	PGF/HES1/FOXC1
C1	GO:0072164	mesonephric tubule development	3/171	0.0690886	0.211893	3	PGF/HES1/FOXC1
C1	GO:0046822	regulation of nucleocytoplasmic transport	3/171	0.0707468	0.216549	3	FLNA/CD36/ANGPT1
C1	GO:2001237	negative regulation of extrinsic apoptotic signaling pathway	3/171	0.0707468	0.216549	3	LMNA/UNC5B/HGF
C1	GO:0002367	cytokine production involved in immune response	3/171	0.0724229	0.219589	3	CD36/ANGPT1/SPON2
C1	GO:0048661	positive regulation of smooth muscle cell proliferation	3/171	0.0724229	0.219589	3	PDGFRB/NOTCH3/JUN
C1	GO:0048675	axon extension	3/171	0.0724229	0.219589	3	SLIT3/LRP1/VCL
C1	GO:1903426	regulation of reactive oxygen species biosynthetic process	3/171	0.0724229	0.219589	3	CLU/CD36/ITGB2
C1	GO:0001823	mesonephros development	3/171	0.0758281	0.227555	3	PGF/HES1/FOXC1
C1	GO:0048524	positive regulation of viral process	3/171	0.0758281	0.227555	3	P4HB/CD4/JUN
C1	GO:0002688	regulation of leukocyte chemotaxis	3/171	0.079303	0.234769	3	MDK/CSF1/LBP
C1	GO:0006721	terpenoid metabolic process	3/171	0.0810662	0.238164	3	APOB/HSPG2/LRP1
C1	GO:0030330	DNA damage response, signal transduction by p53 class mediator	3/171	0.0810662	0.238164	3	PTTG1IP/DDX5/SOX4
C1	GO:2000278	regulation of DNA biosynthetic process	3/171	0.0810662	0.238164	3	PDGFRB/GJA1/HGF
C1	GO:0043618	regulation of transcription from RNA polymerase II promoter in response to stress	3/171	0.0864569	0.245053	3	UBC/EGR1/JUN
C1	GO:0072009	nephron epithelium development	3/171	0.0864569	0.245053	3	PGF/HES1/FOXC1
C1	GO:0006096	glycolytic process	3/171	0.0882869	0.245053	3	HK2/DDIT4/PKM
C1	GO:0032434	regulation of proteasomal ubiquitin-dependent protein catabolic process	3/171	0.0882869	0.245053	3	CEBPA/CLU/VCP
C1	GO:0006757	ATP generation from ADP	3/171	0.0901332	0.245053	3	HK2/DDIT4/PKM
C1	GO:0030968	endoplasmic reticulum unfolded protein response	3/171	0.0919957	0.245806	3	LMNA/ACADVL/VCP
C1	GO:0042157	lipoprotein metabolic process	3/171	0.0919957	0.245806	3	APOB/LRP1/UGCG
C1	GO:0010906	regulation of glucose metabolic process	3/171	0.0938741	0.248132	3	IGFBP4/IGFBP3/MIDN
C1	GO:0051817	modification of morphology or physiology of other organism involved in symbiotic interaction	3/171	0.0938741	0.248132	3	CD4/ANXA2/JUN
C1	GO:0042752	regulation of circadian rhythm	3/171	0.0957684	0.249552	3	SFPQ/MAPK10/KLF10
C1	GO:0042866	pyruvate biosynthetic process	3/171	0.0957684	0.249552	3	HK2/DDIT4/PKM
C1	GO:0043620	regulation of DNA-templated transcription in response to stress	3/171	0.0976782	0.249552	3	UBC/EGR1/JUN
C1	GO:0070252	actin-mediated cell contraction	3/171	0.0976782	0.249552	3	FLNA/RNF207/GJA1
C1	GO:0002698	negative regulation of immune effector process	3/171	0.0996036	0.249552	3	SERPING1/GRN/ANGPT1
C1	GO:0007569	cell aging	3/171	0.0996036	0.249552	3	ENG/LMNA/MME
C1	GO:2000736	regulation of stem cell differentiation	3/171	0.0996036	0.249552	3	LTBP3/HES1/FOXC1
C1	GO:0048706	embryonic skeletal system development	3/171	0.101544	0.25167	3	COL1A1/MDFI/COL11A1
C1	GO:0061025	membrane fusion	3/171	0.101544	0.25167	3	TAPBP/CD4/ANXA2
C1	GO:0043280	positive regulation of cysteine-type endopeptidase activity involved in apoptotic process	3/171	0.1035	0.255337	3	NGFR/DLC1/VCP
C1	GO:0033135	regulation of peptidyl-serine phosphorylation	3/171	0.105471	0.256212	3	ANGPT1/DDIT4/HGF
C1	GO:0051928	positive regulation of calcium ion transport	3/171	0.105471	0.256212	3	THY1/PDGFRB/CD4
C1	GO:0003014	renal system process	3/171	0.107456	0.256212	3	ADM/GJA1/MCAM
C1	GO:0006720	isoprenoid metabolic process	3/171	0.109456	0.256647	3	APOB/HSPG2/LRP1
C1	GO:0046031	ADP metabolic process	3/171	0.109456	0.256647	3	HK2/DDIT4/PKM
C1	GO:0046718	viral entry into host cell	3/171	0.109456	0.256647	3	ANPEP/P4HB/CD4
C1	GO:0035270	endocrine system development	3/171	0.11147	0.2608	3	MDK/HES1/SOX4
C1	GO:1902904	negative regulation of supramolecular fiber organization	3/171	0.11147	0.2608	3	EMILIN1/DLC1/CLU
C1	GO:1903409	reactive oxygen species biosynthetic process	3/171	0.11147	0.2608	3	CLU/CD36/ITGB2
C1	GO:0034620	cellular response to unfolded protein	3/171	0.113499	0.262901	3	LMNA/ACADVL/VCP
C1	GO:0008360	regulation of cell shape	3/171	0.115542	0.262901	3	PLXNB2/DLC1/ITGB2
C1	GO:0046887	positive regulation of hormone secretion	3/171	0.117598	0.26345	3	LRP1/GJA1/SOX4
C1	GO:1903322	positive regulation of protein modification by small protein conjugation or removal	3/171	0.12385	0.270135	3	PTTG1IP/ANGPT1/VCP
C1	GO:0006165	nucleoside diphosphate phosphorylation	3/171	0.12596	0.270503	3	HK2/DDIT4/PKM
C1	GO:0007033	vacuole organization	3/171	0.130219	0.276273	3	VMP1/GRN/ANXA2
C1	GO:0042770	signal transduction in response to DNA damage	3/171	0.130219	0.276273	3	PTTG1IP/DDX5/SOX4
C1	GO:0046939	nucleotide phosphorylation	3/171	0.130219	0.276273	3	HK2/DDIT4/PKM
C1	GO:0007586	digestion	3/171	0.132368	0.276273	3	CD36/TYMP/UGCG
C1	GO:0030048	actin filament-based movement	3/171	0.132368	0.276273	3	FLNA/RNF207/GJA1
C1	GO:0055088	lipid homeostasis	3/171	0.132368	0.276273	3	ANGPTL4/CEBPA/APOB
C1	GO:0060048	cardiac muscle contraction	3/171	0.132368	0.276273	3	FLNA/RNF207/GJA1
C1	GO:0009135	purine nucleoside diphosphate metabolic process	3/171	0.134529	0.276537	3	HK2/DDIT4/PKM
C1	GO:0009179	purine ribonucleoside diphosphate metabolic process	3/171	0.134529	0.276537	3	HK2/DDIT4/PKM
C1	GO:0050880	regulation of blood vessel size	3/171	0.134529	0.276537	3	ADM/GJA1/FOXC1
C1	GO:0030260	entry into host cell	3/171	0.136703	0.279753	3	ANPEP/P4HB/CD4
C1	GO:0035150	regulation of tube size	3/171	0.136703	0.279753	3	ADM/GJA1/FOXC1
C1	GO:0044409	entry into host	3/171	0.136703	0.279753	3	ANPEP/P4HB/CD4
C1	GO:0051806	entry into cell of other organism involved in symbiotic interaction	3/171	0.136703	0.279753	3	ANPEP/P4HB/CD4
C1	GO:0051828	entry into other organism involved in symbiotic interaction	3/171	0.136703	0.279753	3	ANPEP/P4HB/CD4
C1	GO:0009185	ribonucleoside diphosphate metabolic process	3/171	0.138888	0.282685	3	HK2/DDIT4/PKM
C1	GO:0035967	cellular response to topologically incorrect protein	3/171	0.138888	0.282685	3	LMNA/ACADVL/VCP
C1	GO:0090263	positive regulation of canonical Wnt signaling pathway	3/171	0.138888	0.282685	3	COL1A1/VCP/SOX4
C1	GO:2001056	positive regulation of cysteine-type endopeptidase activity	3/171	0.138888	0.282685	3	NGFR/DLC1/VCP
C1	GO:0060041	retina development in camera-type eye	3/171	0.141086	0.282685	3	THY1/COL4A1/PDGFRB
C1	GO:0008584	male gonad development	3/171	0.143295	0.283854	3	FLNA/PDGFRB/GJA1
C1	GO:0035304	regulation of protein dephosphorylation	3/171	0.143295	0.283854	3	DLC1/IGFBP3/PDGFRB
C1	GO:0050709	negative regulation of protein secretion	3/171	0.143295	0.283854	3	ANGPT1/MIDN/FRMD4A
C1	GO:2000058	regulation of ubiquitin-dependent protein catabolic process	3/171	0.143295	0.283854	3	CEBPA/CLU/VCP
C1	GO:0002700	regulation of production of molecular mediator of immune response	3/171	0.145515	0.287368	3	CD36/ANGPT1/SPON2
C1	GO:0030879	mammary gland development	3/171	0.145515	0.287368	3	HK2/CSF1/GJA1
C1	GO:0046546	development of primary male sexual characteristics	3/171	0.145515	0.287368	3	FLNA/PDGFRB/GJA1
C1	GO:0007605	sensory perception of sound	3/171	0.147747	0.290226	3	COL1A1/COL11A1/SLC1A3
C1	GO:0071322	cellular response to carbohydrate stimulus	3/171	0.147747	0.290226	3	LRP1/ZFP36L1/SOX4
C1	GO:0034250	positive regulation of cellular amide metabolic process	3/171	0.149991	0.290226	3	CLU/TNFRSF1A/SOX4
C1	GO:0072073	kidney epithelium development	3/171	0.149991	0.290226	3	PGF/HES1/FOXC1
C1	GO:1904064	positive regulation of cation transmembrane transport	3/171	0.149991	0.290226	3	THY1/FLNA/RNF207
C1	GO:0001678	cellular glucose homeostasis	3/171	0.15451	0.296221	3	NGFR/LRP1/SOX4
C1	GO:0002792	negative regulation of peptide secretion	3/171	0.15451	0.296221	3	ANGPT1/MIDN/FRMD4A
C1	GO:0019359	nicotinamide nucleotide biosynthetic process	3/171	0.15451	0.296221	3	HK2/DDIT4/PKM
C1	GO:0019363	pyridine nucleotide biosynthetic process	3/171	0.15451	0.296221	3	HK2/DDIT4/PKM
C1	GO:0008203	cholesterol metabolic process	3/171	0.156785	0.298452	3	CEBPA/APOB/ACADVL
C1	GO:0106106	cold-induced thermogenesis	3/171	0.156785	0.298452	3	CD36/GJA1/ID1
C1	GO:0120161	regulation of cold-induced thermogenesis	3/171	0.156785	0.298452	3	CD36/GJA1/ID1
C1	GO:0006665	sphingolipid metabolic process	3/171	0.159072	0.298735	3	CTSA/TNFRSF1A/UGCG
C1	GO:0045834	positive regulation of lipid metabolic process	3/171	0.159072	0.298735	3	ADM/PDGFRB/TNFRSF1A
C1	GO:0061337	cardiac conduction	3/171	0.159072	0.298735	3	FLNA/RNF207/GJA1
C1	GO:0048592	eye morphogenesis	3/171	0.161368	0.301815	3	THY1/FBN1/COL5A1
C1	GO:0071774	response to fibroblast growth factor	3/171	0.161368	0.301815	3	COL1A1/TNC/ZFP36L1
C1	GO:0072525	pyridine-containing compound biosynthetic process	3/171	0.161368	0.301815	3	HK2/DDIT4/PKM
C1	GO:0000187	activation of MAPK activity	3/171	0.165991	0.305015	3	UBC/MAPK10/HGF
C1	GO:0006090	pyruvate metabolic process	3/171	0.165991	0.305015	3	HK2/DDIT4/PKM
C1	GO:0071236	cellular response to antibiotic	3/171	0.165991	0.305015	3	CLU/EGR1/HGF
C1	GO:1902652	secondary alcohol metabolic process	3/171	0.165991	0.305015	3	CEBPA/APOB/ACADVL
C1	GO:1903900	regulation of viral life cycle	3/171	0.165991	0.305015	3	P4HB/DDX5/CD4
C1	GO:0050770	regulation of axonogenesis	3/171	0.168317	0.306438	3	THY1/NGFR/LRP1
C1	GO:1990138	neuron projection extension	3/171	0.168317	0.306438	3	SLIT3/LRP1/VCL
C1	GO:0035264	multicellular organism growth	3/171	0.170653	0.310086	3	TNS2/CSF1/ZFP36L1
C1	GO:0090316	positive regulation of intracellular protein transport	3/171	0.172998	0.311438	3	FLNA/MICALL2/ITGB2
C1	GO:0034767	positive regulation of ion transmembrane transport	3/171	0.177716	0.316212	3	THY1/FLNA/RNF207
C1	GO:1990845	adaptive thermogenesis	3/171	0.177716	0.316212	3	CD36/GJA1/ID1
C1	GO:0009132	nucleoside diphosphate metabolic process	3/171	0.180088	0.317926	3	HK2/DDIT4/PKM
C1	GO:0035051	cardiocyte differentiation	3/171	0.182469	0.317926	3	LMNA/PDGFRB/HES1
C1	GO:0016125	sterol metabolic process	3/171	0.184858	0.321454	3	CEBPA/APOB/ACADVL
C1	GO:0071347	cellular response to interleukin-1	3/171	0.187256	0.324678	3	UBC/TFPI/EGR1
C1	GO:0002244	hematopoietic progenitor cell differentiation	3/171	0.192076	0.32659	3	HES1/FOXC1/SOX4
C1	GO:0019827	stem cell population maintenance	3/171	0.192076	0.32659	3	HES1/SOX4/KLF10
C1	GO:0050954	sensory perception of mechanical stimulus	3/171	0.194498	0.329995	3	COL1A1/COL11A1/SLC1A3
C1	GO:0035821	modification of morphology or physiology of other organism	3/171	0.196927	0.329995	3	CD4/ANXA2/JUN
C1	GO:0046661	male sex differentiation	3/171	0.196927	0.329995	3	FLNA/PDGFRB/GJA1
C1	GO:0098727	maintenance of cell number	3/171	0.196927	0.329995	3	HES1/SOX4/KLF10
C1	GO:0010950	positive regulation of endopeptidase activity	3/171	0.199364	0.331107	3	NGFR/DLC1/VCP
C1	GO:0051100	negative regulation of binding	3/171	0.201808	0.334648	3	MDFI/JUN/ID1
C1	GO:0002695	negative regulation of leukocyte activation	3/171	0.204259	0.335818	3	MDK/IRF1/GRN
C1	GO:0045619	regulation of lymphocyte differentiation	3/171	0.206717	0.337055	3	MDK/IRF1/ZFP36L1
C1	GO:0051262	protein tetramerization	3/171	0.211654	0.344538	3	TDO2/PKM/ANXA2
C1	GO:0006612	protein targeting to membrane	3/171	0.214132	0.345122	3	SEC61A1/TRAM1/ITGB2
C1	GO:0061136	regulation of proteasomal protein catabolic process	3/171	0.214132	0.345122	3	CEBPA/CLU/VCP
C1	GO:0071248	cellular response to metal ion	3/171	0.214132	0.345122	3	CEBPA/JUN/JUNB
C1	GO:0006941	striated muscle contraction	3/171	0.221604	0.350664	3	FLNA/RNF207/GJA1
C1	GO:0030177	positive regulation of Wnt signaling pathway	3/171	0.221604	0.350664	3	COL1A1/VCP/SOX4
C1	GO:0043433	negative regulation of DNA-binding transcription factor activity	3/171	0.224106	0.35306	3	FLNA/MDFI/ID1
C1	GO:0007416	synapse assembly	3/171	0.226614	0.35499	3	FZD1/NLGN4X/PLXNB2
C1	GO:0010634	positive regulation of epithelial cell migration	3/171	0.229127	0.356088	3	GRN/ANGPT1/JUN
C1	GO:0042594	response to starvation	3/171	0.231646	0.359308	3	ADM/JUN/KLF10
C1	GO:0010565	regulation of cellular ketone metabolic process	3/171	0.241771	0.368387	3	ACADVL/ADM/EGR1
C1	GO:2001235	positive regulation of apoptotic signaling pathway	3/171	0.241771	0.368387	3	LTBR/SFPQ/CTSC
C1	GO:0006575	cellular modified amino acid metabolic process	3/171	0.244314	0.370037	3	P4HB/PLOD2/GGT5
C1	GO:0070555	response to interleukin-1	3/171	0.254528	0.381199	3	UBC/TFPI/EGR1
C1	GO:0016052	carbohydrate catabolic process	3/171	0.259658	0.386364	3	HK2/DDIT4/PKM
C1	GO:0016197	endosomal transport	3/171	0.267379	0.392586	3	MICALL2/VCP/UBC
C1	GO:0044242	cellular lipid catabolic process	3/171	0.269958	0.394552	3	APOB/ACADVL/LRP1
C1	GO:0006694	steroid biosynthetic process	3/171	0.272541	0.395473	3	APOB/ADM/EGR1
C1	GO:0002440	production of molecular mediator of immune response	3/171	0.275127	0.398458	3	CD36/ANGPT1/SPON2
C1	GO:0006643	membrane lipid metabolic process	3/171	0.275127	0.398458	3	CTSA/TNFRSF1A/UGCG
C1	GO:1901654	response to ketone	3/171	0.275127	0.398458	3	SLIT3/TNC/DDIT4
C1	GO:0071241	cellular response to inorganic substance	3/171	0.282898	0.404841	3	CEBPA/JUN/JUNB
C1	GO:0031396	regulation of protein ubiquitination	3/171	0.28809	0.409177	3	PTTG1IP/ANGPT1/SOX4
C1	GO:0034764	positive regulation of transmembrane transport	3/171	0.295892	0.415669	3	THY1/FLNA/RNF207
C1	GO:0007254	JNK cascade	3/171	0.298495	0.416234	3	LTBR/UBC/MAPK10
C1	GO:0050707	regulation of cytokine secretion	3/171	0.3011	0.4186	3	MDK/ANGPT1/LRP1
C1	GO:2001020	regulation of response to DNA damage stimulus	3/171	0.3011	0.4186	3	PTTG1IP/CLU/DDX5
C1	GO:0035303	regulation of dephosphorylation	3/171	0.314142	0.43004	3	DLC1/IGFBP3/PDGFRB
C1	GO:0051701	interaction with host	3/171	0.327198	0.440601	3	ANPEP/P4HB/CD4
C1	GO:0001894	tissue homeostasis	3/171	0.335032	0.448708	3	TMEM119/CSF1/FOXC1
C1	GO:0042445	hormone metabolic process	3/171	0.337642	0.449901	3	ADM/MME/EGR1
C1	GO:0048588	developmental cell growth	3/171	0.340253	0.451938	3	SLIT3/LRP1/VCL
C1	GO:0034249	negative regulation of cellular amide metabolic process	3/171	0.342862	0.454466	3	CLU/CTSA/ZFP36L1
C1	GO:0009266	response to temperature stimulus	3/171	0.348079	0.457984	3	ACADVL/ADM/VCP
C1	GO:0015931	nucleobase-containing compound transport	3/171	0.353293	0.460885	3	SFPQ/GJA1/ZFP36L1
C1	GO:0006469	negative regulation of protein kinase activity	3/171	0.355897	0.462682	3	THY1/SOCS3/CEBPA
C1	GO:0051054	positive regulation of DNA metabolic process	3/171	0.355897	0.462682	3	PDGFRB/JUN/HGF
C1	GO:0007018	microtubule-based movement	3/171	0.361103	0.466534	3	SFPQ/OFD1/DST
C1	GO:0010594	regulation of endothelial cell migration	3/171	0.379271	0.479794	3	ADAMTS9/GRN/ANGPT1
C1	GO:0018105	peptidyl-serine phosphorylation	3/171	0.379271	0.479794	3	ANGPT1/DDIT4/HGF
C1	GO:0097305	response to alcohol	3/171	0.381859	0.48061	3	SLIT3/SDF4/TNC
C1	GO:0072659	protein localization to plasma membrane	3/171	0.394759	0.490893	3	FLNA/TNFRSF1A/LRP1
C1	GO:0140014	mitotic nuclear division	3/171	0.394759	0.490893	3	ARHGEF10/FLNA/PDGFRB
C1	GO:0009108	coenzyme biosynthetic process	3/171	0.415252	0.509483	3	HK2/DDIT4/PKM
C1	GO:0016054	organic acid catabolic process	3/171	0.42795	0.518928	3	ACADVL/TDO2/CEMIP2
C1	GO:0046395	carboxylic acid catabolic process	3/171	0.42795	0.518928	3	ACADVL/TDO2/CEMIP2
C1	GO:0032868	response to insulin	3/171	0.433003	0.522379	3	ADM/ZFP36L1/EGR1
C1	GO:0051146	striated muscle cell differentiation	3/171	0.460491	0.543235	3	LMNA/TMEM119/PDGFRB
C1	GO:0009410	response to xenobiotic stimulus	3/171	0.477689	0.557593	3	TDO2/DDIT4/EGR1
C1	GO:0030522	intracellular receptor signaling pathway	3/171	0.482557	0.560833	3	DDX5/UBC/PMEPA1
C1	GO:1903311	regulation of mRNA metabolic process	3/171	0.489818	0.565188	3	DDX5/UBC/ZFP36L1
C1	GO:0016050	vesicle organization	3/171	0.50181	0.575722	3	TAPBP/ANXA2/CTSC
C1	GO:0090068	positive regulation of cell cycle process	3/171	0.508937	0.579398	3	PDGFRB/SFPQ/SOX4
C1	GO:0001818	negative regulation of cytokine production	3/171	0.525359	0.592595	3	ANGPT1/LBP/HGF
C1	GO:0070588	calcium ion transmembrane transport	3/171	0.532305	0.598541	3	THY1/SEC61A1/ANXA2
C1	GO:0030216	keratinocyte differentiation	3/171	0.543756	0.608651	3	ZFP36L1/FOXC1/UGCG
C1	GO:0032984	protein-containing complex disassembly	3/171	0.543756	0.608651	3	FZD1/VCP/DDIT4
C1	GO:0048193	Golgi vesicle transport	3/171	0.557282	0.620338	3	TAPBP/VCP/CTSC
C1	GO:0045930	negative regulation of mitotic cell cycle	3/171	0.566166	0.627659	3	ZFP36L1/FOXC1/SOX4
C1	GO:0010506	regulation of autophagy	3/171	0.579289	0.637555	3	HK2/CTSA/HGF
C1	GO:0003002	regionalization	3/171	0.587899	0.645485	3	MDFI/HES1/FOXC1
C1	GO:0006402	mRNA catabolic process	3/171	0.629241	0.678147	3	DDX5/UBC/ZFP36L1
C1	GO:0006066	alcohol metabolic process	3/171	0.631232	0.679837	3	CEBPA/APOB/ACADVL
C1	GO:0000280	nuclear division	3/171	0.665811	0.706063	3	ARHGEF10/FLNA/PDGFRB
C1	GO:0019932	second-messenger-mediated signaling	3/171	0.671341	0.709975	3	CD36/ADM/CD4
C1	GO:0006401	RNA catabolic process	3/171	0.685761	0.721417	3	DDX5/UBC/ZFP36L1
C1	GO:0048285	organelle fission	3/171	0.730954	0.758297	3	ARHGEF10/FLNA/PDGFRB
C1	GO:0060249	anatomical structure homeostasis	3/171	0.758163	0.780984	3	TMEM119/CSF1/FOXC1
C1	GO:1901990	regulation of mitotic cell cycle phase transition	3/171	0.779117	0.798986	3	OFD1/ZFP36L1/SOX4
C1	GO:0000226	microtubule cytoskeleton organization	3/171	0.818869	0.833639	3	ARHGEF10/FLNA/LMNA
C1	GO:1901987	regulation of cell cycle phase transition	3/171	0.823387	0.837444	3	OFD1/ZFP36L1/SOX4
C1	GO:0006397	mRNA processing	3/171	0.858989	0.868165	3	DDX5/SFPQ/ZFP36L1
C1	GO:0001886	endothelial cell morphogenesis	2/171	0.00387685	0.0388569	2	COL18A1/ID1
C1	GO:0034378	chylomicron assembly	2/171	0.00387685	0.0388569	2	P4HB/APOB
C1	GO:0035376	sterol import	2/171	0.00387685	0.0388569	2	CD36/LRP1
C1	GO:0048680	positive regulation of axon regeneration	2/171	0.00387685	0.0388569	2	GRN/LRP1
C1	GO:0070391	response to lipoteichoic acid	2/171	0.00387685	0.0388569	2	CD36/LBP
C1	GO:0070508	cholesterol import	2/171	0.00387685	0.0388569	2	CD36/LRP1
C1	GO:0071223	cellular response to lipoteichoic acid	2/171	0.00387685	0.0388569	2	CD36/LBP
C1	GO:0071670	smooth muscle cell chemotaxis	2/171	0.00387685	0.0388569	2	MDK/PDGFRB
C1	GO:0072203	cell proliferation involved in metanephros development	2/171	0.00387685	0.0388569	2	PDGFRB/EGR1
C1	GO:1905031	regulation of membrane repolarization during cardiac muscle cell action potential	2/171	0.00387685	0.0388569	2	FLNA/RNF207
C1	GO:0002328	pro-B cell differentiation	2/171	0.00470875	0.044035	2	HES1/SOX4
C1	GO:0002483	antigen processing and presentation of endogenous peptide antigen	2/171	0.00470875	0.044035	2	ERAP2/TAPBP
C1	GO:0031581	hemidesmosome assembly	2/171	0.00470875	0.044035	2	PLEC/CD151
C1	GO:0034379	very-low-density lipoprotein particle assembly	2/171	0.00470875	0.044035	2	P4HB/APOB
C1	GO:0046886	positive regulation of hormone biosynthetic process	2/171	0.00470875	0.044035	2	ADM/EGR1
C1	GO:0070278	extracellular matrix constituent secretion	2/171	0.00470875	0.044035	2	ENG/TNFRSF1A
C1	GO:0072110	glomerular mesangial cell proliferation	2/171	0.00470875	0.044035	2	PDGFRB/EGR1
C1	GO:0072537	fibroblast activation	2/171	0.00470875	0.044035	2	CYGB/PDGFRB
C1	GO:1903977	positive regulation of glial cell migration	2/171	0.00470875	0.044035	2	LRP1/CSF1
C1	GO:0002281	macrophage activation involved in immune response	2/171	0.00561519	0.0484292	2	GRN/LBP
C1	GO:0008228	opsonization	2/171	0.00561519	0.0484292	2	SPON2/LBP
C1	GO:0030208	dermatan sulfate biosynthetic process	2/171	0.00561519	0.0484292	2	VCAN/BGN
C1	GO:0042308	negative regulation of protein import into nucleus	2/171	0.00561519	0.0484292	2	CD36/ANGPT1
C1	GO:0060394	negative regulation of pathway-restricted SMAD protein phosphorylation	2/171	0.00561519	0.0484292	2	EMILIN1/PMEPA1
C1	GO:0060670	branching involved in labyrinthine layer morphogenesis	2/171	0.00561519	0.0484292	2	SOCS3/ADM
C1	GO:0060707	trophoblast giant cell differentiation	2/171	0.00561519	0.0484292	2	SOCS3/MDFI
C1	GO:1902337	regulation of apoptotic process involved in morphogenesis	2/171	0.00561519	0.0484292	2	TNFRSF1A/FOXC1
C1	GO:1902563	regulation of neutrophil activation	2/171	0.00561519	0.0484292	2	GRN/ITGB2
C1	GO:1904590	negative regulation of protein import	2/171	0.00561519	0.0484292	2	CD36/ANGPT1
C1	GO:2000121	regulation of removal of superoxide radicals	2/171	0.00561519	0.0484292	2	FBLN5/CD36
C1	GO:0002679	respiratory burst involved in defense response	2/171	0.00659471	0.0523743	2	GRN/LBP
C1	GO:0030205	dermatan sulfate metabolic process	2/171	0.00659471	0.0523743	2	VCAN/BGN
C1	GO:0031953	negative regulation of protein autophosphorylation	2/171	0.00659471	0.0523743	2	ENG/JUN
C1	GO:0042532	negative regulation of tyrosine phosphorylation of STAT protein	2/171	0.00659471	0.0523743	2	PARP14/SOCS3
C1	GO:0043116	negative regulation of vascular permeability	2/171	0.00659471	0.0523743	2	ADM/ANGPT1
C1	GO:0043568	positive regulation of insulin-like growth factor receptor signaling pathway	2/171	0.00659471	0.0523743	2	IGFBP4/IGFBP3
C1	GO:0044090	positive regulation of vacuole organization	2/171	0.00659471	0.0523743	2	GRN/ANXA2
C1	GO:0044130	negative regulation of growth of symbiont in host	2/171	0.00659471	0.0523743	2	CD36/LBP
C1	GO:0048715	negative regulation of oligodendrocyte differentiation	2/171	0.00659471	0.0523743	2	ID4/HES1
C1	GO:0098903	regulation of membrane repolarization during action potential	2/171	0.00659471	0.0523743	2	FLNA/RNF207
C1	GO:0010885	regulation of cholesterol storage	2/171	0.00764583	0.0560288	2	APOB/CD36
C1	GO:0010935	regulation of macrophage cytokine production	2/171	0.00764583	0.0560288	2	CD36/SPON2
C1	GO:0019883	antigen processing and presentation of endogenous antigen	2/171	0.00764583	0.0560288	2	ERAP2/TAPBP
C1	GO:0030207	chondroitin sulfate catabolic process	2/171	0.00764583	0.0560288	2	VCAN/BGN
C1	GO:0035791	platelet-derived growth factor receptor-beta signaling pathway	2/171	0.00764583	0.0560288	2	PDGFRB/LRP1
C1	GO:0044126	regulation of growth of symbiont in host	2/171	0.00764583	0.0560288	2	CD36/LBP
C1	GO:0044146	negative regulation of growth of symbiont involved in interaction with host	2/171	0.00764583	0.0560288	2	CD36/LBP
C1	GO:0045651	positive regulation of macrophage differentiation	2/171	0.00764583	0.0560288	2	IL34/CSF1
C1	GO:0072216	positive regulation of metanephros development	2/171	0.00764583	0.0560288	2	PDGFRB/EGR1
C1	GO:1903054	negative regulation of extracellular matrix organization	2/171	0.00764583	0.0560288	2	EMILIN1/TNFRSF1A
C1	GO:1904748	regulation of apoptotic process involved in development	2/171	0.00764583	0.0560288	2	TNFRSF1A/FOXC1
C1	GO:2001224	positive regulation of neuron migration	2/171	0.00764583	0.0560288	2	MDK/FLNA
C1	GO:0002693	positive regulation of cellular extravasation	2/171	0.00876712	0.0603936	2	THY1/MDK
C1	GO:0009415	response to water	2/171	0.00876712	0.0603936	2	COL18A1/MAPK10
C1	GO:0010566	regulation of ketone biosynthetic process	2/171	0.00876712	0.0603936	2	ADM/EGR1
C1	GO:0010759	positive regulation of macrophage chemotaxis	2/171	0.00876712	0.0603936	2	MDK/CSF1
C1	GO:0015671	oxygen transport	2/171	0.00876712	0.0603936	2	CYGB/HBA2
C1	GO:0032352	positive regulation of hormone metabolic process	2/171	0.00876712	0.0603936	2	ADM/EGR1
C1	GO:0044144	modulation of growth of symbiont involved in interaction with host	2/171	0.00876712	0.0603936	2	CD36/LBP
C1	GO:0050651	dermatan sulfate proteoglycan biosynthetic process	2/171	0.00876712	0.0603936	2	VCAN/BGN
C1	GO:0072109	glomerular mesangium development	2/171	0.00876712	0.0603936	2	PDGFRB/EGR1
C1	GO:0098856	intestinal lipid absorption	2/171	0.00876712	0.0603936	2	CD36/UGCG
C1	GO:1990000	amyloid fibril formation	2/171	0.00876712	0.0603936	2	CLU/CD36
C1	GO:0010878	cholesterol storage	2/171	0.00995716	0.0639365	2	APOB/CD36
C1	GO:0010934	macrophage cytokine production	2/171	0.00995716	0.0639365	2	CD36/SPON2
C1	GO:0035025	positive regulation of Rho protein signal transduction	2/171	0.00995716	0.0639365	2	PDGFRB/COL3A1
C1	GO:0036035	osteoclast development	2/171	0.00995716	0.0639365	2	FBN1/ANXA2
C1	GO:0042448	progesterone metabolic process	2/171	0.00995716	0.0639365	2	ADM/EGR1
C1	GO:0044117	growth of symbiont in host	2/171	0.00995716	0.0639365	2	CD36/LBP
C1	GO:0044849	estrous cycle	2/171	0.00995716	0.0639365	2	MDK/EGR1
C1	GO:0050655	dermatan sulfate proteoglycan metabolic process	2/171	0.00995716	0.0639365	2	VCAN/BGN
C1	GO:0060263	regulation of respiratory burst	2/171	0.00995716	0.0639365	2	GRN/LBP
C1	GO:0061684	chaperone-mediated autophagy	2/171	0.00995716	0.0639365	2	CLU/CTSA
C1	GO:0072224	metanephric glomerulus development	2/171	0.00995716	0.0639365	2	PDGFRB/EGR1
C1	GO:1900221	regulation of amyloid-beta clearance	2/171	0.00995716	0.0639365	2	CLU/LRP1
C1	GO:0032966	negative regulation of collagen biosynthetic process	2/171	0.0112146	0.0680986	2	EMILIN1/CYGB
C1	GO:0044110	growth involved in symbiotic interaction	2/171	0.0112146	0.0680986	2	CD36/LBP
C1	GO:0044116	growth of symbiont involved in interaction with host	2/171	0.0112146	0.0680986	2	CD36/LBP
C1	GO:0045056	transcytosis	2/171	0.0112146	0.0680986	2	FCGRT/LRP1
C1	GO:0051788	response to misfolded protein	2/171	0.0112146	0.0680986	2	CLU/VCP
C1	GO:0061298	retina vasculature development in camera-type eye	2/171	0.0112146	0.0680986	2	COL4A1/PDGFRB
C1	GO:1903975	regulation of glial cell migration	2/171	0.0112146	0.0680986	2	LRP1/CSF1
C1	GO:1903980	positive regulation of microglial cell activation	2/171	0.0112146	0.0680986	2	ITGB2/CTSC
C1	GO:1904996	positive regulation of leukocyte adhesion to vascular endothelial cell	2/171	0.0112146	0.0680986	2	MDK/ITGB2
C1	GO:0010713	negative regulation of collagen metabolic process	2/171	0.0125379	0.073603	2	EMILIN1/CYGB
C1	GO:0051895	negative regulation of focal adhesion assembly	2/171	0.0125379	0.073603	2	DLC1/LRP1
C1	GO:0015669	gas transport	2/171	0.0139259	0.0787338	2	CYGB/HBA2
C1	GO:0060716	labyrinthine layer blood vessel development	2/171	0.0139259	0.0787338	2	HES1/JUNB
C1	GO:0060973	cell migration involved in heart development	2/171	0.0139259	0.0787338	2	ENG/PDGFRB
C1	GO:0061081	positive regulation of myeloid leukocyte cytokine production involved in immune response	2/171	0.0139259	0.0787338	2	CD36/SPON2
C1	GO:0070987	error-free translesion synthesis	2/171	0.0139259	0.0787338	2	VCP/UBC
C1	GO:1903392	negative regulation of adherens junction organization	2/171	0.0139259	0.0787338	2	DLC1/LRP1
C1	GO:0002320	lymphoid progenitor cell differentiation	2/171	0.0153771	0.0833679	2	HES1/SOX4
C1	GO:0034505	tooth mineralization	2/171	0.0153771	0.0833679	2	COL1A1/ALPL
C1	GO:0046823	negative regulation of nucleocytoplasmic transport	2/171	0.0153771	0.0833679	2	CD36/ANGPT1
C1	GO:0048745	smooth muscle tissue development	2/171	0.0153771	0.0833679	2	ENG/COL3A1
C1	GO:1905523	positive regulation of macrophage migration	2/171	0.0153771	0.0833679	2	MDK/CSF1
C1	GO:2000738	positive regulation of stem cell differentiation	2/171	0.0153771	0.0833679	2	LTBP3/FOXC1
C1	GO:0003094	glomerular filtration	2/171	0.0168903	0.0873572	2	GJA1/MCAM
C1	GO:0010884	positive regulation of lipid storage	2/171	0.0168903	0.0873572	2	APOB/CD36
C1	GO:0022010	central nervous system myelination	2/171	0.0168903	0.0873572	2	CLU/ID4
C1	GO:0032291	axon ensheathment in central nervous system	2/171	0.0168903	0.0873572	2	CLU/ID4
C1	GO:0032373	positive regulation of sterol transport	2/171	0.0168903	0.0873572	2	LRP1/ANXA2
C1	GO:0032376	positive regulation of cholesterol transport	2/171	0.0168903	0.0873572	2	LRP1/ANXA2
C1	GO:0055093	response to hyperoxia	2/171	0.0168903	0.0873572	2	COL1A1/PDGFRB
C1	GO:0071379	cellular response to prostaglandin stimulus	2/171	0.0168903	0.0873572	2	APOB/TNC
C1	GO:0072111	cell proliferation involved in kidney development	2/171	0.0168903	0.0873572	2	PDGFRB/EGR1
C1	GO:1903010	regulation of bone development	2/171	0.0168903	0.0873572	2	FBN1/TMEM119
C1	GO:0006516	glycoprotein catabolic process	2/171	0.0184642	0.0913834	2	ADAMTS9/STT3B
C1	GO:0010226	response to lithium ion	2/171	0.0184642	0.0913834	2	IGFBP2/CEBPA
C1	GO:0018126	protein hydroxylation	2/171	0.0184642	0.0913834	2	P4HB/PLOD2
C1	GO:0019430	removal of superoxide radicals	2/171	0.0184642	0.0913834	2	FBLN5/CD36
C1	GO:0042744	hydrogen peroxide catabolic process	2/171	0.0184642	0.0913834	2	PXDN/HBA2
C1	GO:0044342	type B pancreatic cell proliferation	2/171	0.0184642	0.0913834	2	IGFBP4/IGFBP3
C1	GO:0045649	regulation of macrophage differentiation	2/171	0.0184642	0.0913834	2	IL34/CSF1
C1	GO:0048714	positive regulation of oligodendrocyte differentiation	2/171	0.0184642	0.0913834	2	MDK/IL34
C1	GO:0051220	cytoplasmic sequestering of protein	2/171	0.0184642	0.0913834	2	FLNA/MDFI
C1	GO:0097205	renal filtration	2/171	0.0184642	0.0913834	2	GJA1/MCAM
C1	GO:0010758	regulation of macrophage chemotaxis	2/171	0.0200974	0.097077	2	MDK/CSF1
C1	GO:0070841	inclusion body assembly	2/171	0.0200974	0.097077	2	CLU/VCP
C1	GO:0071404	cellular response to low-density lipoprotein particle stimulus	2/171	0.0200974	0.097077	2	CD36/ITGB2
C1	GO:0071526	semaphorin-plexin signaling pathway	2/171	0.0200974	0.097077	2	PLXNB2/FLNA
C1	GO:0072215	regulation of metanephros development	2/171	0.0200974	0.097077	2	PDGFRB/EGR1
C1	GO:0002092	positive regulation of receptor internalization	2/171	0.0217887	0.102477	2	ANGPT1/CD63
C1	GO:0003181	atrioventricular valve morphogenesis	2/171	0.0217887	0.102477	2	SLIT3/SOX4
C1	GO:0009299	mRNA transcription	2/171	0.0217887	0.102477	2	FLNA/DDX5
C1	GO:0046697	decidualization	2/171	0.0217887	0.102477	2	GJA1/JUNB
C1	GO:0048143	astrocyte activation	2/171	0.0217887	0.102477	2	GRN/LRP1
C1	GO:0071450	cellular response to oxygen radical	2/171	0.0217887	0.102477	2	FBLN5/CD36
C1	GO:0071451	cellular response to superoxide	2/171	0.0217887	0.102477	2	FBLN5/CD36
C1	GO:0090023	positive regulation of neutrophil chemotaxis	2/171	0.0217887	0.102477	2	MDK/LBP
C1	GO:0150078	positive regulation of neuroinflammatory response	2/171	0.0217887	0.102477	2	ITGB2/CTSC
C1	GO:1901889	negative regulation of cell junction assembly	2/171	0.0217887	0.102477	2	DLC1/LRP1
C1	GO:0032461	positive regulation of protein oligomerization	2/171	0.0235369	0.107861	2	TRABD2B/CLU
C1	GO:0045672	positive regulation of osteoclast differentiation	2/171	0.0235369	0.107861	2	CSF1/KLF10
C1	GO:0046426	negative regulation of JAK-STAT cascade	2/171	0.0235369	0.107861	2	PARP14/SOCS3
C1	GO:0051894	positive regulation of focal adhesion assembly	2/171	0.0235369	0.107861	2	THY1/COL16A1
C1	GO:0060307	regulation of ventricular cardiac muscle cell membrane repolarization	2/171	0.0235369	0.107861	2	RNF207/GJA1
C1	GO:0060330	regulation of response to interferon-gamma	2/171	0.0235369	0.107861	2	PARP14/SOCS3
C1	GO:0060334	regulation of interferon-gamma-mediated signaling pathway	2/171	0.0235369	0.107861	2	PARP14/SOCS3
C1	GO:0060561	apoptotic process involved in morphogenesis	2/171	0.0235369	0.107861	2	TNFRSF1A/FOXC1
C1	GO:0060740	prostate gland epithelium morphogenesis	2/171	0.0235369	0.107861	2	ID4/TNC
C1	GO:2000353	positive regulation of endothelial cell apoptotic process	2/171	0.0235369	0.107861	2	COL18A1/CD248
C1	GO:0002691	regulation of cellular extravasation	2/171	0.0253407	0.111826	2	THY1/MDK
C1	GO:0003171	atrioventricular valve development	2/171	0.0253407	0.111826	2	SLIT3/SOX4
C1	GO:0006700	C21-steroid hormone biosynthetic process	2/171	0.0253407	0.111826	2	ADM/EGR1
C1	GO:0010996	response to auditory stimulus	2/171	0.0253407	0.111826	2	MDK/SLC1A3
C1	GO:0030206	chondroitin sulfate biosynthetic process	2/171	0.0253407	0.111826	2	VCAN/BGN
C1	GO:0031645	negative regulation of neurological system process	2/171	0.0253407	0.111826	2	NLGN4X/CTSC
C1	GO:0032967	positive regulation of collagen biosynthetic process	2/171	0.0253407	0.111826	2	ENG/PDGFRB
C1	GO:0034377	plasma lipoprotein particle assembly	2/171	0.0253407	0.111826	2	P4HB/APOB
C1	GO:0060351	cartilage development involved in endochondral bone morphogenesis	2/171	0.0253407	0.111826	2	COL1A1/SERPINH1
C1	GO:0060706	cell differentiation involved in embryonic placenta development	2/171	0.0253407	0.111826	2	SOCS3/MDFI
C1	GO:0071624	positive regulation of granulocyte chemotaxis	2/171	0.0253407	0.111826	2	MDK/LBP
C1	GO:0072273	metanephric nephron morphogenesis	2/171	0.0253407	0.111826	2	PDGFRB/HES1
C1	GO:1902175	regulation of oxidative stress-induced intrinsic apoptotic signaling pathway	2/171	0.0253407	0.111826	2	P4HB/SFPQ
C1	GO:0000303	response to superoxide	2/171	0.027199	0.116435	2	FBLN5/CD36
C1	GO:0002063	chondrocyte development	2/171	0.027199	0.116435	2	SERPINH1/COL11A1
C1	GO:0006735	NADH regeneration	2/171	0.027199	0.116435	2	HK2/PKM
C1	GO:0010714	positive regulation of collagen metabolic process	2/171	0.027199	0.116435	2	ENG/PDGFRB
C1	GO:0033137	negative regulation of peptidyl-serine phosphorylation	2/171	0.027199	0.116435	2	DDIT4/HGF
C1	GO:0045686	negative regulation of glial cell differentiation	2/171	0.027199	0.116435	2	ID4/HES1
C1	GO:0046885	regulation of hormone biosynthetic process	2/171	0.027199	0.116435	2	ADM/EGR1
C1	GO:0048679	regulation of axon regeneration	2/171	0.027199	0.116435	2	GRN/LRP1
C1	GO:0060512	prostate gland morphogenesis	2/171	0.027199	0.116435	2	ID4/TNC
C1	GO:0061621	canonical glycolysis	2/171	0.027199	0.116435	2	HK2/PKM
C1	GO:0061718	glucose catabolic process to pyruvate	2/171	0.027199	0.116435	2	HK2/PKM
C1	GO:0072378	blood coagulation, fibrin clot formation	2/171	0.027199	0.116435	2	SERPING1/TFPI
C1	GO:1902624	positive regulation of neutrophil migration	2/171	0.027199	0.116435	2	MDK/LBP
C1	GO:0000305	response to oxygen radical	2/171	0.0291105	0.121938	2	FBLN5/CD36
C1	GO:0003180	aortic valve morphogenesis	2/171	0.0291105	0.121938	2	EMILIN1/SLIT3
C1	GO:0036296	response to increased oxygen levels	2/171	0.0291105	0.121938	2	COL1A1/PDGFRB
C1	GO:0061615	glycolytic process through fructose-6-phosphate	2/171	0.0291105	0.121938	2	HK2/PKM
C1	GO:0061620	glycolytic process through glucose-6-phosphate	2/171	0.0291105	0.121938	2	HK2/PKM
C1	GO:0086013	membrane repolarization during cardiac muscle cell action potential	2/171	0.0291105	0.121938	2	FLNA/RNF207
C1	GO:0050650	chondroitin sulfate proteoglycan biosynthetic process	2/171	0.031074	0.127167	2	VCAN/BGN
C1	GO:0070102	interleukin-6-mediated signaling pathway	2/171	0.031074	0.127167	2	SOCS3/CEBPA
C1	GO:0090162	establishment of epithelial cell polarity	2/171	0.031074	0.127167	2	HES1/FRMD4A
C1	GO:1904994	regulation of leukocyte adhesion to vascular endothelial cell	2/171	0.031074	0.127167	2	MDK/ITGB2
C1	GO:0003209	cardiac atrium morphogenesis	2/171	0.0330885	0.132506	2	ENG/SOX4
C1	GO:0034694	response to prostaglandin	2/171	0.0330885	0.132506	2	APOB/TNC
C1	GO:0046596	regulation of viral entry into host cell	2/171	0.0330885	0.132506	2	P4HB/CD4
C1	GO:0061082	myeloid leukocyte cytokine production	2/171	0.0330885	0.132506	2	CD36/SPON2
C1	GO:0065005	protein-lipid complex assembly	2/171	0.0330885	0.132506	2	P4HB/APOB
C1	GO:0090022	regulation of neutrophil chemotaxis	2/171	0.0330885	0.132506	2	MDK/LBP
C1	GO:1900181	negative regulation of protein localization to nucleus	2/171	0.0330885	0.132506	2	CD36/ANGPT1
C1	GO:1902895	positive regulation of pri-miRNA transcription by RNA polymerase II	2/171	0.0330885	0.132506	2	NGFR/JUN
C1	GO:0003382	epithelial cell morphogenesis	2/171	0.0351527	0.136171	2	COL18A1/ID1
C1	GO:0018279	protein N-linked glycosylation via asparagine	2/171	0.0351527	0.136171	2	VCP/STT3B
C1	GO:0030513	positive regulation of BMP signaling pathway	2/171	0.0351527	0.136171	2	ENG/HES1
C1	GO:0033687	osteoblast proliferation	2/171	0.0351527	0.136171	2	TMEM119/JUNB
C1	GO:0086011	membrane repolarization during action potential	2/171	0.0351527	0.136171	2	FLNA/RNF207
C1	GO:0099625	ventricular cardiac muscle cell membrane repolarization	2/171	0.0351527	0.136171	2	RNF207/GJA1
C1	GO:1903393	positive regulation of adherens junction organization	2/171	0.0351527	0.136171	2	THY1/COL16A1
C1	GO:1904893	negative regulation of STAT cascade	2/171	0.0351527	0.136171	2	PARP14/SOCS3
C1	GO:0018196	peptidyl-asparagine modification	2/171	0.0372656	0.142549	2	VCP/STT3B
C1	GO:0050931	pigment cell differentiation	2/171	0.0372656	0.142549	2	ADAMTS9/CD63
C1	GO:0071295	cellular response to vitamin	2/171	0.0372656	0.142549	2	COL1A1/TNC
C1	GO:0003338	metanephros morphogenesis	2/171	0.039426	0.147825	2	PDGFRB/HES1
C1	GO:0010837	regulation of keratinocyte proliferation	2/171	0.039426	0.147825	2	MDK/ZFP36L1
C1	GO:0043516	regulation of DNA damage response, signal transduction by p53 class mediator	2/171	0.039426	0.147825	2	PTTG1IP/DDX5
C1	GO:0045589	regulation of regulatory T cell differentiation	2/171	0.039426	0.147825	2	MDK/IRF1
C1	GO:0048011	neurotrophin TRK receptor signaling pathway	2/171	0.039426	0.147825	2	NGFR/DDIT4
C1	GO:0055094	response to lipoprotein particle	2/171	0.039426	0.147825	2	CD36/ITGB2
C1	GO:0098751	bone cell development	2/171	0.039426	0.147825	2	FBN1/ANXA2
C1	GO:1901890	positive regulation of cell junction assembly	2/171	0.039426	0.147825	2	THY1/COL16A1
C1	GO:2000352	negative regulation of endothelial cell apoptotic process	2/171	0.039426	0.147825	2	ANGPTL4/ANGPT1
C1	GO:0018149	peptide cross-linking	2/171	0.0416329	0.152892	2	BGN/COL3A1
C1	GO:0034142	toll-like receptor 4 signaling pathway	2/171	0.0416329	0.152892	2	ITGB2/LBP
C1	GO:0045730	respiratory burst	2/171	0.0416329	0.152892	2	GRN/LBP
C1	GO:0098901	regulation of cardiac muscle cell action potential	2/171	0.0416329	0.152892	2	FLNA/RNF207
C1	GO:1902622	regulation of neutrophil migration	2/171	0.0416329	0.152892	2	MDK/LBP
C1	GO:0001893	maternal placenta development	2/171	0.0438852	0.156865	2	GJA1/JUNB
C1	GO:0003230	cardiac atrium development	2/171	0.0438852	0.156865	2	ENG/SOX4
C1	GO:0007528	neuromuscular junction development	2/171	0.0438852	0.156865	2	COL4A1/TNC
C1	GO:0045066	regulatory T cell differentiation	2/171	0.0438852	0.156865	2	MDK/IRF1
C1	GO:0048246	macrophage chemotaxis	2/171	0.0438852	0.156865	2	MDK/CSF1
C1	GO:0048710	regulation of astrocyte differentiation	2/171	0.0438852	0.156865	2	ID4/HES1
C1	GO:0065002	intracellular protein transmembrane transport	2/171	0.0438852	0.156865	2	SEC61A1/TRAM1
C1	GO:0071402	cellular response to lipoprotein particle stimulus	2/171	0.0438852	0.156865	2	CD36/ITGB2
C1	GO:0006007	glucose catabolic process	2/171	0.0461818	0.162945	2	HK2/PKM
C1	GO:0043114	regulation of vascular permeability	2/171	0.0461818	0.162945	2	ADM/ANGPT1
C1	GO:0050892	intestinal absorption	2/171	0.0461818	0.162945	2	CD36/UGCG
C1	GO:1900026	positive regulation of substrate adhesion-dependent cell spreading	2/171	0.0461818	0.162945	2	MDK/FLNA
C1	GO:0001662	behavioral fear response	2/171	0.0485217	0.168386	2	MDK/GJA1
C1	GO:0008207	C21-steroid hormone metabolic process	2/171	0.0485217	0.168386	2	ADM/EGR1
C1	GO:0010614	negative regulation of cardiac muscle hypertrophy	2/171	0.0485217	0.168386	2	LMNA/TNFRSF1A
C1	GO:0014912	negative regulation of smooth muscle cell migration	2/171	0.0485217	0.168386	2	IGFBP3/LRP1
C1	GO:0030212	hyaluronan metabolic process	2/171	0.0485217	0.168386	2	CEMIP2/HGF
C1	GO:0034405	response to fluid shear stress	2/171	0.0485217	0.168386	2	PDGFRB/GJA1
C1	GO:0042181	ketone biosynthetic process	2/171	0.0485217	0.168386	2	ADM/EGR1
C1	GO:1901381	positive regulation of potassium ion transmembrane transport	2/171	0.0485217	0.168386	2	FLNA/RNF207
C1	GO:0002209	behavioral defense response	2/171	0.0509038	0.174582	2	MDK/GJA1
C1	GO:0032350	regulation of hormone metabolic process	2/171	0.0509038	0.174582	2	ADM/EGR1
C1	GO:0042769	DNA damage response, detection of DNA damage	2/171	0.0509038	0.174582	2	UBC/SOX4
C1	GO:0043277	apoptotic cell clearance	2/171	0.0509038	0.174582	2	CD36/LRP1
C1	GO:0044088	regulation of vacuole organization	2/171	0.0509038	0.174582	2	GRN/ANXA2
C1	GO:1904037	positive regulation of epithelial cell apoptotic process	2/171	0.0509038	0.174582	2	COL18A1/CD248
C1	GO:0014741	negative regulation of muscle hypertrophy	2/171	0.0533272	0.180964	2	LMNA/TNFRSF1A
C1	GO:0021575	hindbrain morphogenesis	2/171	0.0533272	0.180964	2	DLC1/HES1
C1	GO:0030204	chondroitin sulfate metabolic process	2/171	0.0533272	0.180964	2	VCAN/BGN
C1	GO:0038179	neurotrophin signaling pathway	2/171	0.0533272	0.180964	2	NGFR/DDIT4
C1	GO:0042596	fear response	2/171	0.0533272	0.180964	2	MDK/GJA1
C1	GO:0045616	regulation of keratinocyte differentiation	2/171	0.0533272	0.180964	2	ZFP36L1/FOXC1
C1	GO:0045823	positive regulation of heart contraction	2/171	0.0533272	0.180964	2	ADM/RNF207
C1	GO:0019835	cytolysis	2/171	0.0557909	0.185989	2	C7/LBP
C1	GO:0019985	translesion synthesis	2/171	0.0557909	0.185989	2	VCP/UBC
C1	GO:0031952	regulation of protein autophosphorylation	2/171	0.0557909	0.185989	2	ENG/JUN
C1	GO:0043403	skeletal muscle tissue regeneration	2/171	0.0557909	0.185989	2	PKM/GJA1
C1	GO:0050435	amyloid-beta metabolic process	2/171	0.0557909	0.185989	2	CLU/MME
C1	GO:0061028	establishment of endothelial barrier	2/171	0.0557909	0.185989	2	ENG/TNFRSF1A
C1	GO:0071470	cellular response to osmotic stress	2/171	0.0557909	0.185989	2	ZFP36L1/MAPK10
C1	GO:1902893	regulation of pri-miRNA transcription by RNA polymerase II	2/171	0.0557909	0.185989	2	NGFR/JUN
C1	GO:0006911	phagocytosis, engulfment	2/171	0.0582938	0.190961	2	CD36/ITGB2
C1	GO:0008631	intrinsic apoptotic signaling pathway in response to oxidative stress	2/171	0.0582938	0.190961	2	P4HB/SFPQ
C1	GO:0010677	negative regulation of cellular carbohydrate metabolic process	2/171	0.0582938	0.190961	2	DDIT4/MIDN
C1	GO:0014002	astrocyte development	2/171	0.0582938	0.190961	2	GRN/LRP1
C1	GO:0014003	oligodendrocyte development	2/171	0.0582938	0.190961	2	CLU/ID4
C1	GO:0045601	regulation of endothelial cell differentiation	2/171	0.0582938	0.190961	2	TNFRSF1A/ID1
C1	GO:0048066	developmental pigmentation	2/171	0.0582938	0.190961	2	ADAMTS9/CD63
C1	GO:0090184	positive regulation of kidney development	2/171	0.0582938	0.190961	2	PDGFRB/EGR1
C1	GO:0090317	negative regulation of intracellular protein transport	2/171	0.0582938	0.190961	2	CD36/ANGPT1
C1	GO:0001953	negative regulation of cell-matrix adhesion	2/171	0.060835	0.196295	2	DLC1/LRP1
C1	GO:0017001	antibiotic catabolic process	2/171	0.060835	0.196295	2	PXDN/HBA2
C1	GO:0035307	positive regulation of protein dephosphorylation	2/171	0.060835	0.196295	2	DLC1/PDGFRB
C1	GO:0050654	chondroitin sulfate proteoglycan metabolic process	2/171	0.060835	0.196295	2	VCAN/BGN
C1	GO:0086004	regulation of cardiac muscle cell contraction	2/171	0.060835	0.196295	2	FLNA/RNF207
C1	GO:0099054	presynapse assembly	2/171	0.060835	0.196295	2	FZD1/NLGN4X
C1	GO:0009409	response to cold	2/171	0.0634136	0.200987	2	ACADVL/ADM
C1	GO:0010883	regulation of lipid storage	2/171	0.0634136	0.200987	2	APOB/CD36
C1	GO:0031018	endocrine pancreas development	2/171	0.0634136	0.200987	2	HES1/SOX4
C1	GO:0043616	keratinocyte proliferation	2/171	0.0634136	0.200987	2	MDK/ZFP36L1
C1	GO:0097028	dendritic cell differentiation	2/171	0.0634136	0.200987	2	LTBR/TMEM176B
C1	GO:0030850	prostate gland development	2/171	0.0660287	0.20683	2	ID4/TNC
C1	GO:0032459	regulation of protein oligomerization	2/171	0.0660287	0.20683	2	TRABD2B/CLU
C1	GO:0042398	cellular modified amino acid biosynthetic process	2/171	0.0660287	0.20683	2	PLOD2/GGT5
C1	GO:0043268	positive regulation of potassium ion transport	2/171	0.0660287	0.20683	2	FLNA/RNF207
C1	GO:0048483	autonomic nervous system development	2/171	0.0660287	0.20683	2	HES1/SOX4
C1	GO:0071827	plasma lipoprotein particle organization	2/171	0.0660287	0.20683	2	P4HB/APOB
C1	GO:0001974	blood vessel remodeling	2/171	0.0686792	0.211225	2	BGN/FOXC1
C1	GO:0014014	negative regulation of gliogenesis	2/171	0.0686792	0.211225	2	ID4/HES1
C1	GO:0045581	negative regulation of T cell differentiation	2/171	0.0686792	0.211225	2	MDK/IRF1
C1	GO:0061756	leukocyte adhesion to vascular endothelial cell	2/171	0.0686792	0.211225	2	MDK/ITGB2
C1	GO:0071675	regulation of mononuclear cell migration	2/171	0.0686792	0.211225	2	MDK/CSF1
C1	GO:0099172	presynapse organization	2/171	0.0686792	0.211225	2	FZD1/NLGN4X
C1	GO:0030514	negative regulation of BMP signaling pathway	2/171	0.0713643	0.217404	2	FZD1/FBN1
C1	GO:0030857	negative regulation of epithelial cell differentiation	2/171	0.0713643	0.217404	2	HES1/ID1
C1	GO:0071354	cellular response to interleukin-6	2/171	0.0713643	0.217404	2	SOCS3/CEBPA
C1	GO:0001961	positive regulation of cytokine-mediated signaling pathway	2/171	0.0740832	0.222943	2	PARP14/CSF1
C1	GO:0006301	postreplication repair	2/171	0.0740832	0.222943	2	VCP/UBC
C1	GO:0035722	interleukin-12-mediated signaling pathway	2/171	0.0740832	0.222943	2	P4HB/ANXA2
C1	GO:0042743	hydrogen peroxide metabolic process	2/171	0.0740832	0.222943	2	PXDN/HBA2
C1	GO:0045912	negative regulation of carbohydrate metabolic process	2/171	0.0740832	0.222943	2	DDIT4/MIDN
C1	GO:0061383	trabecula morphogenesis	2/171	0.0740832	0.222943	2	COL1A1/ENG
C1	GO:1903115	regulation of actin filament-based movement	2/171	0.0740832	0.222943	2	FLNA/RNF207
C1	GO:0043392	negative regulation of DNA binding	2/171	0.0768349	0.229933	2	MDFI/JUN
C1	GO:0071825	protein-lipid complex subunit organization	2/171	0.0768349	0.229933	2	P4HB/APOB
C1	GO:0007595	lactation	2/171	0.0796185	0.234769	2	HK2/GJA1
C1	GO:0030195	negative regulation of blood coagulation	2/171	0.0796185	0.234769	2	SERPING1/TFPI
C1	GO:0035272	exocrine system development	2/171	0.0796185	0.234769	2	FOXC1/HGF
C1	GO:0060563	neuroepithelial cell differentiation	2/171	0.0796185	0.234769	2	HES1/SOX4
C1	GO:0071349	cellular response to interleukin-12	2/171	0.0796185	0.234769	2	P4HB/ANXA2
C1	GO:0000731	DNA synthesis involved in DNA repair	2/171	0.0824332	0.239339	2	VCP/UBC
C1	GO:0045661	regulation of myoblast differentiation	2/171	0.0824332	0.239339	2	IGFBP3/ZFP36L1
C1	GO:0050771	negative regulation of axonogenesis	2/171	0.0824332	0.239339	2	THY1/NGFR
C1	GO:0060425	lung morphogenesis	2/171	0.0824332	0.239339	2	TNC/ID1
C1	GO:0070671	response to interleukin-12	2/171	0.0824332	0.239339	2	P4HB/ANXA2
C1	GO:0070741	response to interleukin-6	2/171	0.0824332	0.239339	2	SOCS3/CEBPA
C1	GO:0099024	plasma membrane invagination	2/171	0.0824332	0.239339	2	CD36/ITGB2
C1	GO:1900047	negative regulation of hemostasis	2/171	0.0824332	0.239339	2	SERPING1/TFPI
C1	GO:2000179	positive regulation of neural precursor cell proliferation	2/171	0.0824332	0.239339	2	MDK/FLNA
C1	GO:0021545	cranial nerve development	2/171	0.0852783	0.243581	2	SLC1A3/HES1
C1	GO:0045620	negative regulation of lymphocyte differentiation	2/171	0.0852783	0.243581	2	MDK/IRF1
C1	GO:0048146	positive regulation of fibroblast proliferation	2/171	0.0852783	0.243581	2	PDGFRB/JUN
C1	GO:0051496	positive regulation of stress fiber assembly	2/171	0.0852783	0.243581	2	ARHGEF10/FHOD1
C1	GO:0070098	chemokine-mediated signaling pathway	2/171	0.0852783	0.243581	2	SLIT3/FOXC1
C1	GO:0072132	mesenchyme morphogenesis	2/171	0.0852783	0.243581	2	ENG/FOXC1
C1	GO:1900024	regulation of substrate adhesion-dependent cell spreading	2/171	0.0852783	0.243581	2	MDK/FLNA
C1	GO:1901607	alpha-amino acid biosynthetic process	2/171	0.0852783	0.243581	2	SLC1A3/PLOD2
C1	GO:0002720	positive regulation of cytokine production involved in immune response	2/171	0.0881527	0.245053	2	CD36/SPON2
C1	GO:0007566	embryo implantation	2/171	0.0881527	0.245053	2	VMP1/TIMP1
C1	GO:0090307	mitotic spindle assembly	2/171	0.0881527	0.245053	2	ARHGEF10/FLNA
C1	GO:0006968	cellular defense response	2/171	0.0910558	0.245053	2	LGALS3BP/LBP
C1	GO:0019229	regulation of vasoconstriction	2/171	0.0910558	0.245053	2	ADM/GJA1
C1	GO:0030166	proteoglycan biosynthetic process	2/171	0.0910558	0.245053	2	VCAN/BGN
C1	GO:0038066	p38MAPK cascade	2/171	0.0910558	0.245053	2	ZFP36L1/HGF
C1	GO:0043551	regulation of phosphatidylinositol 3-kinase activity	2/171	0.0910558	0.245053	2	SOCS3/PDGFRB
C1	GO:0050819	negative regulation of coagulation	2/171	0.0910558	0.245053	2	SERPING1/TFPI
C1	GO:0000380	alternative mRNA splicing, via spliceosome	2/171	0.0939867	0.248132	2	DDX5/SFPQ
C1	GO:0010524	positive regulation of calcium ion transport into cytosol	2/171	0.0939867	0.248132	2	THY1/CD4
C1	GO:0046513	ceramide biosynthetic process	2/171	0.0939867	0.248132	2	TNFRSF1A/UGCG
C1	GO:0060760	positive regulation of response to cytokine stimulus	2/171	0.0939867	0.248132	2	PARP14/CSF1
C1	GO:0070830	bicellular tight junction assembly	2/171	0.0939867	0.248132	2	MICALL2/GJA1
C1	GO:0071385	cellular response to glucocorticoid stimulus	2/171	0.0939867	0.248132	2	DDIT4/ZFP36L1
C1	GO:0097755	positive regulation of blood vessel diameter	2/171	0.0939867	0.248132	2	ADM/GJA1
C1	GO:0002090	regulation of receptor internalization	2/171	0.0969447	0.249552	2	ANGPT1/CD63
C1	GO:0009435	NAD biosynthetic process	2/171	0.0969447	0.249552	2	HK2/PKM
C1	GO:0019320	hexose catabolic process	2/171	0.0969447	0.249552	2	HK2/PKM
C1	GO:0031663	lipopolysaccharide-mediated signaling pathway	2/171	0.0969447	0.249552	2	CD36/LBP
C1	GO:0035306	positive regulation of dephosphorylation	2/171	0.0969447	0.249552	2	DLC1/PDGFRB
C1	GO:0048008	platelet-derived growth factor receptor signaling pathway	2/171	0.0969447	0.249552	2	PDGFRB/LRP1
C1	GO:0120192	tight junction assembly	2/171	0.0969447	0.249552	2	MICALL2/GJA1
C1	GO:0033344	cholesterol efflux	2/171	0.0999289	0.249552	2	APOB/LRP1
C1	GO:0033619	membrane protein proteolysis	2/171	0.0999289	0.249552	2	NGFR/TIMP1
C1	GO:0071398	cellular response to fatty acid	2/171	0.0999289	0.249552	2	APOB/TNC
C1	GO:1903202	negative regulation of oxidative stress-induced cell death	2/171	0.0999289	0.249552	2	FZD1/HGF
C1	GO:0032507	maintenance of protein location in cell	2/171	0.102939	0.254147	2	HK2/CD4
C1	GO:0043525	positive regulation of neuron apoptotic process	2/171	0.102939	0.254147	2	GRN/JUN
C1	GO:0090183	regulation of kidney development	2/171	0.102939	0.254147	2	PDGFRB/EGR1
C1	GO:1900408	negative regulation of cellular response to oxidative stress	2/171	0.102939	0.254147	2	FZD1/HGF
C1	GO:0007405	neuroblast proliferation	2/171	0.105973	0.256212	2	PLXNB2/ID4
C1	GO:0010324	membrane invagination	2/171	0.105973	0.256212	2	CD36/ITGB2
C1	GO:0030433	ubiquitin-dependent ERAD pathway	2/171	0.105973	0.256212	2	VCP/STT3B
C1	GO:0030521	androgen receptor signaling pathway	2/171	0.105973	0.256212	2	DDX5/PMEPA1
C1	GO:0032370	positive regulation of lipid transport	2/171	0.105973	0.256212	2	LRP1/ANXA2
C1	GO:0070527	platelet aggregation	2/171	0.105973	0.256212	2	FLNA/VCL
C1	GO:0071384	cellular response to corticosteroid stimulus	2/171	0.105973	0.256212	2	DDIT4/ZFP36L1
C1	GO:0120193	tight junction organization	2/171	0.109032	0.256212	2	MICALL2/GJA1
C1	GO:1902883	negative regulation of response to oxidative stress	2/171	0.109032	0.256212	2	FZD1/HGF
C1	GO:1903902	positive regulation of viral life cycle	2/171	0.109032	0.256212	2	P4HB/CD4
C1	GO:0032371	regulation of sterol transport	2/171	0.112113	0.260976	2	LRP1/ANXA2
C1	GO:0032374	regulation of cholesterol transport	2/171	0.112113	0.260976	2	LRP1/ANXA2
C1	GO:0050766	positive regulation of phagocytosis	2/171	0.112113	0.260976	2	CD36/LRP1
C1	GO:1990868	response to chemokine	2/171	0.112113	0.260976	2	SLIT3/FOXC1
C1	GO:1990869	cellular response to chemokine	2/171	0.112113	0.260976	2	SLIT3/FOXC1
C1	GO:0008088	axo-dendritic transport	2/171	0.115218	0.262901	2	SFPQ/DST
C1	GO:0032922	circadian regulation of gene expression	2/171	0.115218	0.262901	2	NGFR/EGR1
C1	GO:0033627	cell adhesion mediated by integrin	2/171	0.115218	0.262901	2	FBN1/COL16A1
C1	GO:0043388	positive regulation of DNA binding	2/171	0.115218	0.262901	2	HES1/FOXC1
C1	GO:0043550	regulation of lipid kinase activity	2/171	0.118344	0.26437	2	SOCS3/PDGFRB
C1	GO:0046365	monosaccharide catabolic process	2/171	0.118344	0.26437	2	HK2/PKM
C1	GO:0006487	protein N-linked glycosylation	2/171	0.121491	0.269889	2	VCP/STT3B
C1	GO:0035914	skeletal muscle cell differentiation	2/171	0.121491	0.269889	2	DDX5/EGR1
C1	GO:0036498	IRE1-mediated unfolded protein response	2/171	0.121491	0.269889	2	LMNA/ACADVL
C1	GO:0045600	positive regulation of fat cell differentiation	2/171	0.121491	0.269889	2	CEBPA/ZFP36L1
C1	GO:0071277	cellular response to calcium ion	2/171	0.121491	0.269889	2	JUN/JUNB
C1	GO:0090181	regulation of cholesterol metabolic process	2/171	0.121491	0.269889	2	APOB/ACADVL
C1	GO:0019915	lipid storage	2/171	0.124659	0.270135	2	APOB/CD36
C1	GO:0048663	neuron fate commitment	2/171	0.124659	0.270135	2	HES1/NOTCH3
C1	GO:0060135	maternal process involved in female pregnancy	2/171	0.124659	0.270135	2	GJA1/JUNB
C1	GO:0006687	glycosphingolipid metabolic process	2/171	0.127847	0.273278	2	CTSA/UGCG
C1	GO:0014823	response to activity	2/171	0.127847	0.273278	2	COL4A2/TNS2
C1	GO:0032387	negative regulation of intracellular transport	2/171	0.127847	0.273278	2	CD36/ANGPT1
C1	GO:0071300	cellular response to retinoic acid	2/171	0.127847	0.273278	2	COL1A1/TNC
C1	GO:0006906	vesicle fusion	2/171	0.131054	0.276273	2	TAPBP/ANXA2
C1	GO:0010517	regulation of phospholipase activity	2/171	0.131054	0.276273	2	PDGFRB/LRP1
C1	GO:0060675	ureteric bud morphogenesis	2/171	0.131054	0.276273	2	PGF/HES1
C1	GO:2000573	positive regulation of DNA biosynthetic process	2/171	0.131054	0.276273	2	PDGFRB/HGF
C1	GO:0072171	mesonephric tubule morphogenesis	2/171	0.134279	0.276537	2	PGF/HES1
C1	GO:0060038	cardiac muscle cell proliferation	2/171	0.137522	0.280716	2	GJA1/FOXC1
C1	GO:0061515	myeloid cell development	2/171	0.137522	0.280716	2	FBN1/ANXA2
C1	GO:0071674	mononuclear cell migration	2/171	0.137522	0.280716	2	MDK/CSF1
C1	GO:0072091	regulation of stem cell proliferation	2/171	0.137522	0.280716	2	LTBP3/ZFP36L1
C1	GO:0050795	regulation of behavior	2/171	0.140783	0.282685	2	MDK/GJA1
C1	GO:1901264	carbohydrate derivative transport	2/171	0.140783	0.282685	2	GJA1/LBP
C1	GO:0030500	regulation of bone mineralization	2/171	0.147353	0.289929	2	TMEM119/GJA1
C1	GO:0031670	cellular response to nutrient	2/171	0.147353	0.289929	2	COL1A1/TNC
C1	GO:0042310	vasoconstriction	2/171	0.147353	0.289929	2	ADM/GJA1
C1	GO:0090174	organelle membrane fusion	2/171	0.147353	0.289929	2	TAPBP/ANXA2
C1	GO:0050772	positive regulation of axonogenesis	2/171	0.150661	0.290226	2	NGFR/LRP1
C1	GO:0050829	defense response to Gram-negative bacterium	2/171	0.150661	0.290226	2	CD4/LBP
C1	GO:0051651	maintenance of location in cell	2/171	0.150661	0.290226	2	HK2/CD4
C1	GO:0008652	cellular amino acid biosynthetic process	2/171	0.153984	0.295919	2	SLC1A3/PLOD2
C1	GO:0043627	response to estrogen	2/171	0.153984	0.295919	2	IGFBP2/PDGFRB
C1	GO:1903779	regulation of cardiac conduction	2/171	0.153984	0.295919	2	FLNA/RNF207
C1	GO:0021675	nerve development	2/171	0.157322	0.298452	2	SLC1A3/HES1
C1	GO:1900182	positive regulation of protein localization to nucleus	2/171	0.157322	0.298452	2	NGFR/FLNA
C1	GO:0001937	negative regulation of endothelial cell proliferation	2/171	0.160673	0.30104	2	NGFR/GJA1
C1	GO:0031016	pancreas development	2/171	0.160673	0.30104	2	HES1/SOX4
C1	GO:0072078	nephron tubule morphogenesis	2/171	0.160673	0.30104	2	PGF/HES1
C1	GO:0010611	regulation of cardiac muscle hypertrophy	2/171	0.164037	0.305015	2	LMNA/TNFRSF1A
C1	GO:0030279	negative regulation of ossification	2/171	0.167414	0.305312	2	MDK/ID1
C1	GO:0034109	homotypic cell-cell adhesion	2/171	0.167414	0.305312	2	FLNA/VCL
C1	GO:0051851	modification by host of symbiont morphology or physiology	2/171	0.167414	0.305312	2	ANXA2/JUN
C1	GO:0061418	regulation of transcription from RNA polymerase II promoter in response to hypoxia	2/171	0.167414	0.305312	2	UBC/EGR1
C1	GO:0072088	nephron epithelium morphogenesis	2/171	0.167414	0.305312	2	PGF/HES1
C1	GO:0022617	extracellular matrix disassembly	2/171	0.170803	0.310086	2	TIMP1/LRP1
C1	GO:0055013	cardiac muscle cell development	2/171	0.170803	0.310086	2	LMNA/PDGFRB
C1	GO:1903008	organelle disassembly	2/171	0.170803	0.310086	2	HK2/VCP
C1	GO:0014743	regulation of muscle hypertrophy	2/171	0.174203	0.311438	2	LMNA/TNFRSF1A
C1	GO:0021766	hippocampus development	2/171	0.174203	0.311438	2	MDK/ID4
C1	GO:0036503	ERAD pathway	2/171	0.174203	0.311438	2	VCP/STT3B
C1	GO:0043154	negative regulation of cysteine-type endopeptidase activity involved in apoptotic process	2/171	0.174203	0.311438	2	NGFR/HGF
C1	GO:0097756	negative regulation of blood vessel diameter	2/171	0.174203	0.311438	2	ADM/GJA1
C1	GO:2001021	negative regulation of response to DNA damage stimulus	2/171	0.174203	0.311438	2	PTTG1IP/CLU
C1	GO:0030004	cellular monovalent inorganic cation homeostasis	2/171	0.177615	0.316212	2	C7/GRN
C1	GO:1903671	negative regulation of sprouting angiogenesis	2/171	0.177615	0.316212	2	NGFR/ADAMTS9
C1	GO:0046889	positive regulation of lipid biosynthetic process	2/171	0.181036	0.317926	2	ADM/TNFRSF1A
C1	GO:0051702	interaction with symbiont	2/171	0.181036	0.317926	2	ANXA2/JUN
C1	GO:0051899	membrane depolarization	2/171	0.181036	0.317926	2	GJA1/JUN
C1	GO:0055117	regulation of cardiac muscle contraction	2/171	0.181036	0.317926	2	FLNA/RNF207
C1	GO:0006970	response to osmotic stress	2/171	0.184468	0.320948	2	ZFP36L1/MAPK10
C1	GO:0042158	lipoprotein biosynthetic process	2/171	0.184468	0.320948	2	APOB/UGCG
C1	GO:0006672	ceramide metabolic process	2/171	0.187909	0.324678	2	TNFRSF1A/UGCG
C1	GO:0008625	extrinsic apoptotic signaling pathway via death domain receptors	2/171	0.187909	0.324678	2	TNFRSF1A/HGF
C1	GO:0010507	negative regulation of autophagy	2/171	0.187909	0.324678	2	CTSA/HGF
C1	GO:0042446	hormone biosynthetic process	2/171	0.191359	0.325716	2	ADM/EGR1
C1	GO:0051781	positive regulation of cell division	2/171	0.191359	0.325716	2	PGF/MDK
C1	GO:0055006	cardiac cell development	2/171	0.191359	0.325716	2	LMNA/PDGFRB
C1	GO:0090100	positive regulation of transmembrane receptor protein serine/threonine kinase signaling pathway	2/171	0.191359	0.325716	2	ENG/HES1
C1	GO:0048704	embryonic skeletal system morphogenesis	2/171	0.194818	0.329995	2	MDFI/COL11A1
C1	GO:1901532	regulation of hematopoietic progenitor cell differentiation	2/171	0.194818	0.329995	2	HES1/FOXC1
C1	GO:0048145	regulation of fibroblast proliferation	2/171	0.198284	0.329995	2	PDGFRB/JUN
C1	GO:0050830	defense response to Gram-positive bacterium	2/171	0.198284	0.329995	2	CD36/LBP
C1	GO:1903725	regulation of phospholipid metabolic process	2/171	0.198284	0.329995	2	SOCS3/PDGFRB
C1	GO:2000177	regulation of neural precursor cell proliferation	2/171	0.198284	0.329995	2	MDK/FLNA
C1	GO:0048144	fibroblast proliferation	2/171	0.201758	0.334648	2	PDGFRB/JUN
C1	GO:2000117	negative regulation of cysteine-type endopeptidase activity	2/171	0.201758	0.334648	2	NGFR/HGF
C1	GO:0009791	post-embryonic development	2/171	0.205239	0.335818	2	APOB/FBN1
C1	GO:0070167	regulation of biomineral tissue development	2/171	0.205239	0.335818	2	TMEM119/GJA1
C1	GO:0051289	protein homotetramerization	2/171	0.208727	0.34016	2	TDO2/PKM
C1	GO:0030901	midbrain development	2/171	0.212221	0.344538	2	FZD1/HES1
C1	GO:0050764	regulation of phagocytosis	2/171	0.212221	0.344538	2	CD36/LRP1
C1	GO:0051225	spindle assembly	2/171	0.212221	0.344538	2	ARHGEF10/FLNA
C1	GO:2001169	regulation of ATP biosynthetic process	2/171	0.212221	0.344538	2	VCP/DDIT4
C1	GO:0006900	vesicle budding from membrane	2/171	0.215721	0.346813	2	ANXA2/CTSC
C1	GO:0030148	sphingolipid biosynthetic process	2/171	0.215721	0.346813	2	TNFRSF1A/UGCG
C1	GO:0043473	pigmentation	2/171	0.215721	0.346813	2	ADAMTS9/CD63
C1	GO:1901655	cellular response to ketone	2/171	0.215721	0.346813	2	TNC/DDIT4
C1	GO:0045638	negative regulation of myeloid cell differentiation	2/171	0.219226	0.349972	2	FBN1/ZFP36L1
C1	GO:0002702	positive regulation of production of molecular mediator of immune response	2/171	0.222736	0.351418	2	CD36/SPON2
C1	GO:0019395	fatty acid oxidation	2/171	0.222736	0.351418	2	CYGB/ACADVL
C1	GO:0032092	positive regulation of protein binding	2/171	0.222736	0.351418	2	LRP1/ANXA2
C1	GO:0032611	interleukin-1 beta production	2/171	0.222736	0.351418	2	CD36/EGR1
C1	GO:0051591	response to cAMP	2/171	0.222736	0.351418	2	COL1A1/ZFP36L1
C1	GO:0072080	nephron tubule development	2/171	0.222736	0.351418	2	PGF/HES1
C1	GO:0048284	organelle fusion	2/171	0.22625	0.35499	2	TAPBP/ANXA2
C1	GO:1990823	response to leukemia inhibitory factor	2/171	0.22625	0.35499	2	SOCS3/HK2
C1	GO:1990830	cellular response to leukemia inhibitory factor	2/171	0.22625	0.35499	2	SOCS3/HK2
C1	GO:2001243	negative regulation of intrinsic apoptotic signaling pathway	2/171	0.22625	0.35499	2	PTTG1IP/CLU
C1	GO:0007052	mitotic spindle organization	2/171	0.229769	0.356568	2	ARHGEF10/FLNA
C1	GO:0008585	female gonad development	2/171	0.229769	0.356568	2	SLIT3/FOXC1
C1	GO:0034440	lipid oxidation	2/171	0.229769	0.356568	2	CYGB/ACADVL
C1	GO:0006942	regulation of striated muscle contraction	2/171	0.233291	0.361685	2	FLNA/RNF207
C1	GO:0120162	positive regulation of cold-induced thermogenesis	2/171	0.236817	0.363299	2	CD36/GJA1
C1	GO:0010522	regulation of calcium ion transport into cytosol	2/171	0.240345	0.368361	2	THY1/CD4
C1	GO:0008593	regulation of Notch signaling pathway	2/171	0.243876	0.369548	2	HES1/NOTCH3
C1	GO:0046545	development of primary female sexual characteristics	2/171	0.247409	0.374373	2	SLIT3/FOXC1
C1	GO:0070498	interleukin-1-mediated signaling pathway	2/171	0.250945	0.376358	2	UBC/EGR1
C1	GO:0006275	regulation of DNA replication	2/171	0.254481	0.381199	2	S100A11/JUN
C1	GO:0006690	icosanoid metabolic process	2/171	0.254481	0.381199	2	TNFRSF1A/GGT5
C1	GO:0006614	SRP-dependent cotranslational protein targeting to membrane	2/171	0.258019	0.384103	2	SEC61A1/TRAM1
C1	GO:0050868	negative regulation of T cell activation	2/171	0.261557	0.388722	2	MDK/IRF1
C1	GO:0002065	columnar/cuboidal epithelial cell differentiation	2/171	0.268635	0.393175	2	HES1/SOX4
C1	GO:0006613	cotranslational protein targeting to membrane	2/171	0.268635	0.393175	2	SEC61A1/TRAM1
C1	GO:0019730	antimicrobial humoral response	2/171	0.268635	0.393175	2	CLU/SPON2
C1	GO:0021761	limbic system development	2/171	0.268635	0.393175	2	MDK/ID4
C1	GO:0043502	regulation of muscle adaptation	2/171	0.268635	0.393175	2	LMNA/TNFRSF1A
C1	GO:0055017	cardiac muscle tissue growth	2/171	0.268635	0.393175	2	GJA1/FOXC1
C1	GO:0001938	positive regulation of endothelial cell proliferation	2/171	0.272174	0.395119	2	MDK/JUN
C1	GO:0062014	negative regulation of small molecule metabolic process	2/171	0.272174	0.395119	2	ACADVL/DDIT4
C1	GO:0003300	cardiac muscle hypertrophy	2/171	0.275712	0.398458	2	LMNA/TNFRSF1A
C1	GO:0006664	glycolipid metabolic process	2/171	0.275712	0.398458	2	CTSA/UGCG
C1	GO:0032612	interleukin-1 production	2/171	0.275712	0.398458	2	CD36/EGR1
C1	GO:0045047	protein targeting to ER	2/171	0.275712	0.398458	2	SEC61A1/TRAM1
C1	GO:0050684	regulation of mRNA processing	2/171	0.275712	0.398458	2	DDX5/ZFP36L1
C1	GO:0042737	drug catabolic process	2/171	0.27925	0.400333	2	PXDN/HBA2
C1	GO:1900371	regulation of purine nucleotide biosynthetic process	2/171	0.27925	0.400333	2	VCP/DDIT4
C1	GO:1903509	liposaccharide metabolic process	2/171	0.27925	0.400333	2	CTSA/UGCG
C1	GO:0030808	regulation of nucleotide biosynthetic process	2/171	0.282786	0.404841	2	VCP/DDIT4
C1	GO:0031398	positive regulation of protein ubiquitination	2/171	0.282786	0.404841	2	PTTG1IP/ANGPT1
C1	GO:1903578	regulation of ATP metabolic process	2/171	0.282786	0.404841	2	VCP/DDIT4
C1	GO:0014897	striated muscle hypertrophy	2/171	0.286321	0.407204	2	LMNA/TNFRSF1A
C1	GO:0046620	regulation of organ growth	2/171	0.286321	0.407204	2	GJA1/FOXC1
C1	GO:0060419	heart growth	2/171	0.289854	0.411138	2	GJA1/FOXC1
C1	GO:0072599	establishment of protein localization to endoplasmic reticulum	2/171	0.289854	0.411138	2	SEC61A1/TRAM1
C1	GO:1903828	negative regulation of cellular protein localization	2/171	0.289854	0.411138	2	CD36/ANGPT1
C1	GO:0014896	muscle hypertrophy	2/171	0.293385	0.413051	2	LMNA/TNFRSF1A
C1	GO:0043666	regulation of phosphoprotein phosphatase activity	2/171	0.293385	0.413051	2	IGFBP3/PDGFRB
C1	GO:0046660	female sex differentiation	2/171	0.296914	0.416234	2	SLIT3/FOXC1
C1	GO:0010822	positive regulation of mitochondrion organization	2/171	0.300441	0.418044	2	MICALL2/HK2
C1	GO:1902850	microtubule cytoskeleton organization involved in mitosis	2/171	0.303964	0.421736	2	ARHGEF10/FLNA
C1	GO:0034754	cellular hormone metabolic process	2/171	0.307484	0.423994	2	ADM/EGR1
C1	GO:0019079	viral genome replication	2/171	0.318024	0.434754	2	DDX5/VCP
C1	GO:1905477	positive regulation of protein localization to membrane	2/171	0.318024	0.434754	2	ITGB2/LRP1
C1	GO:0043500	muscle adaptation	2/171	0.32153	0.437362	2	LMNA/TNFRSF1A
C1	GO:0044106	cellular amine metabolic process	2/171	0.32153	0.437362	2	TDO2/ITGB2
C1	GO:0055007	cardiac muscle cell differentiation	2/171	0.32153	0.437362	2	LMNA/PDGFRB
C1	GO:0072655	establishment of protein localization to mitochondrion	2/171	0.32153	0.437362	2	MICALL2/HK2
C1	GO:1903038	negative regulation of leukocyte cell-cell adhesion	2/171	0.32153	0.437362	2	MDK/IRF1
C1	GO:0032368	regulation of lipid transport	2/171	0.325031	0.438618	2	LRP1/ANXA2
C1	GO:0055067	monovalent inorganic cation homeostasis	2/171	0.325031	0.438618	2	C7/GRN
C1	GO:0035296	regulation of tube diameter	2/171	0.335505	0.448782	2	ADM/GJA1
C1	GO:0070585	protein localization to mitochondrion	2/171	0.335505	0.448782	2	MICALL2/HK2
C1	GO:0097746	regulation of blood vessel diameter	2/171	0.335505	0.448782	2	ADM/GJA1
C1	GO:0030010	establishment of cell polarity	2/171	0.338986	0.450441	2	HES1/FRMD4A
C1	GO:0051592	response to calcium ion	2/171	0.338986	0.450441	2	JUN/JUNB
C1	GO:0031333	negative regulation of protein complex assembly	2/171	0.342462	0.454122	2	CLU/PMEPA1
C1	GO:0045471	response to ethanol	2/171	0.342462	0.454122	2	SDF4/TNC
C1	GO:0046467	membrane lipid biosynthetic process	2/171	0.342462	0.454122	2	TNFRSF1A/UGCG
C1	GO:0007498	mesoderm development	2/171	0.345932	0.455531	2	ZFP36L1/FOXC1
C1	GO:0009308	amine metabolic process	2/171	0.345932	0.455531	2	TDO2/ITGB2
C1	GO:0070972	protein localization to endoplasmic reticulum	2/171	0.345932	0.455531	2	SEC61A1/TRAM1
C1	GO:0071333	cellular response to glucose stimulus	2/171	0.345932	0.455531	2	LRP1/SOX4
C1	GO:1900542	regulation of purine nucleotide metabolic process	2/171	0.345932	0.455531	2	VCP/DDIT4
C1	GO:0008037	cell recognition	2/171	0.349396	0.458698	2	VCAN/CD36
C1	GO:0010595	positive regulation of endothelial cell migration	2/171	0.349396	0.458698	2	GRN/ANGPT1
C1	GO:0030518	intracellular steroid hormone receptor signaling pathway	2/171	0.349396	0.458698	2	DDX5/PMEPA1
C1	GO:0016999	antibiotic metabolic process	2/171	0.352854	0.4605	2	PXDN/HBA2
C1	GO:0046683	response to organophosphorus	2/171	0.352854	0.4605	2	COL1A1/ZFP36L1
C1	GO:0071331	cellular response to hexose stimulus	2/171	0.352854	0.4605	2	LRP1/SOX4
C1	GO:0071326	cellular response to monosaccharide stimulus	2/171	0.356306	0.462682	2	LRP1/SOX4
C1	GO:0006140	regulation of nucleotide metabolic process	2/171	0.359751	0.46516	2	VCP/DDIT4
C1	GO:0048565	digestive tract development	2/171	0.359751	0.46516	2	COL3A1/HES1
C1	GO:0050715	positive regulation of cytokine secretion	2/171	0.359751	0.46516	2	MDK/LRP1
C1	GO:0051250	negative regulation of lymphocyte activation	2/171	0.359751	0.46516	2	MDK/IRF1
C1	GO:0009267	cellular response to starvation	2/171	0.373463	0.475249	2	JUN/KLF10
C1	GO:0009411	response to UV	2/171	0.376873	0.477323	2	SDF4/MME
C1	GO:0044344	cellular response to fibroblast growth factor stimulus	2/171	0.380275	0.480192	2	COL1A1/ZFP36L1
C1	GO:0002831	regulation of response to biotic stimulus	2/171	0.38367	0.482512	2	CD36/GRN
C1	GO:0045580	regulation of T cell differentiation	2/171	0.38367	0.482512	2	MDK/IRF1
C1	GO:0051053	negative regulation of DNA metabolic process	2/171	0.390435	0.4874	2	S100A11/GJA1
C1	GO:0007612	learning	2/171	0.393805	0.490086	2	NLGN4X/JUN
C1	GO:0010970	transport along microtubule	2/171	0.397167	0.493125	2	SFPQ/DST
C1	GO:0055123	digestive system development	2/171	0.397167	0.493125	2	COL3A1/HES1
C1	GO:0062013	positive regulation of small molecule metabolic process	2/171	0.397167	0.493125	2	ADM/VCP
C1	GO:0099111	microtubule-based transport	2/171	0.397167	0.493125	2	SFPQ/DST
C1	GO:0043467	regulation of generation of precursor metabolites and energy	2/171	0.400521	0.495949	2	VCP/DDIT4
C1	GO:0014074	response to purine-containing compound	2/171	0.403866	0.498474	2	COL1A1/ZFP36L1
C1	GO:0050806	positive regulation of synaptic transmission	2/171	0.403866	0.498474	2	SLC1A3/MME
C1	GO:0055002	striated muscle cell development	2/171	0.403866	0.498474	2	LMNA/PDGFRB
C1	GO:0060402	calcium ion transport into cytosol	2/171	0.403866	0.498474	2	THY1/CD4
C1	GO:0035107	appendage morphogenesis	2/171	0.407202	0.501135	2	GJA1/SOX4
C1	GO:0035108	limb morphogenesis	2/171	0.407202	0.501135	2	GJA1/SOX4
C1	GO:0007051	spindle organization	2/171	0.410529	0.504073	2	ARHGEF10/FLNA
C1	GO:0016202	regulation of striated muscle tissue development	2/171	0.417155	0.511039	2	DDX5/GJA1
C1	GO:0002819	regulation of adaptive immune response	2/171	0.420455	0.512855	2	IRF1/CD4
C1	GO:1901861	regulation of muscle tissue development	2/171	0.427025	0.518611	2	DDX5/GJA1
C1	GO:0048634	regulation of muscle organ development	2/171	0.430296	0.521576	2	DDX5/GJA1
C1	GO:0030705	cytoskeleton-dependent intracellular transport	2/171	0.433557	0.522379	2	SFPQ/DST
C1	GO:0045931	positive regulation of mitotic cell cycle	2/171	0.433557	0.522379	2	PDGFRB/HES1
C1	GO:1901568	fatty acid derivative metabolic process	2/171	0.433557	0.522379	2	TNFRSF1A/GGT5
C1	GO:0071695	anatomical structure maturation	2/171	0.436808	0.525129	2	GJA1/GLDN
C1	GO:0007519	skeletal muscle tissue development	2/171	0.440049	0.527239	2	DDX5/EGR1
C1	GO:0060401	cytosolic calcium ion transport	2/171	0.443279	0.528821	2	THY1/CD4
C1	GO:0043488	regulation of mRNA stability	2/171	0.4465	0.531997	2	UBC/ZFP36L1
C1	GO:0007188	adenylate cyclase-modulating G protein-coupled receptor signaling pathway	2/171	0.459278	0.542082	2	FLNA/ADM
C1	GO:0051302	regulation of cell division	2/171	0.459278	0.542082	2	PGF/MDK
C1	GO:0043487	regulation of RNA stability	2/171	0.462446	0.544941	2	UBC/ZFP36L1
C1	GO:0050680	negative regulation of epithelial cell proliferation	2/171	0.462446	0.544941	2	NGFR/GJA1
C1	GO:0006937	regulation of muscle contraction	2/171	0.465603	0.546659	2	FLNA/RNF207
C1	GO:0071466	cellular response to xenobiotic stimulus	2/171	0.465603	0.546659	2	DDIT4/EGR1
C1	GO:0060538	skeletal muscle organ development	2/171	0.468749	0.550152	2	DDX5/EGR1
C1	GO:0019935	cyclic-nucleotide-mediated signaling	2/171	0.471885	0.552823	2	CD36/ADM
C1	GO:0030308	negative regulation of cell growth	2/171	0.475009	0.554666	2	SLIT3/GJA1
C1	GO:0033209	tumor necrosis factor-mediated signaling pathway	2/171	0.475009	0.554666	2	LTBR/TNFRSF1A
C1	GO:0022408	negative regulation of cell-cell adhesion	2/171	0.481224	0.559486	2	MDK/IRF1
C1	GO:0038095	Fc-epsilon receptor signaling pathway	2/171	0.481224	0.559486	2	MAPK10/JUN
C1	GO:2001252	positive regulation of chromosome organization	2/171	0.481224	0.559486	2	LMNA/SFPQ
C1	GO:0010921	regulation of phosphatase activity	2/171	0.487394	0.564416	2	IGFBP3/PDGFRB
C1	GO:0006888	ER to Golgi vesicle-mediated transport	2/171	0.490462	0.565728	2	VCP/CTSC
C1	GO:0071478	cellular response to radiation	2/171	0.493519	0.56905	2	MME/EGR1
C1	GO:0048736	appendage development	2/171	0.502619	0.575823	2	GJA1/SOX4
C1	GO:0050657	nucleic acid transport	2/171	0.502619	0.575823	2	SFPQ/ZFP36L1
C1	GO:0050658	RNA transport	2/171	0.502619	0.575823	2	SFPQ/ZFP36L1
C1	GO:0060173	limb development	2/171	0.502619	0.575823	2	GJA1/SOX4
C1	GO:0007187	G protein-coupled receptor signaling pathway, coupled to cyclic nucleotide second messenger	2/171	0.508627	0.579398	2	FLNA/ADM
C1	GO:0061013	regulation of mRNA catabolic process	2/171	0.508627	0.579398	2	UBC/ZFP36L1
C1	GO:0051236	establishment of RNA localization	2/171	0.511614	0.581988	2	SFPQ/ZFP36L1
C1	GO:1901796	regulation of signal transduction by p53 class mediator	2/171	0.511614	0.581988	2	PTTG1IP/DDX5
C1	GO:0050852	T cell receptor signaling pathway	2/171	0.514589	0.584339	2	THY1/CD4
C1	GO:0043401	steroid hormone mediated signaling pathway	2/171	0.517552	0.586948	2	DDX5/PMEPA1
C1	GO:1905475	regulation of protein localization to membrane	2/171	0.517552	0.586948	2	ITGB2/LRP1
C1	GO:0009952	anterior/posterior pattern specification	2/171	0.520503	0.588768	2	HES1/FOXC1
C1	GO:0043534	blood vessel endothelial cell migration	2/171	0.520503	0.588768	2	ANGPT1/ID1
C1	GO:0048639	positive regulation of developmental growth	2/171	0.523442	0.590639	2	LRP1/CSF1
C1	GO:0051147	regulation of muscle cell differentiation	2/171	0.529283	0.595976	2	ENG/TMEM119
C1	GO:0030258	lipid modification	2/171	0.549347	0.613237	2	CYGB/ACADVL
C1	GO:0000956	nuclear-transcribed mRNA catabolic process	2/171	0.563309	0.624885	2	DDX5/ZFP36L1
C1	GO:0006403	RNA localization	2/171	0.592932	0.649459	2	SFPQ/ZFP36L1
C1	GO:0006302	double-strand break repair	2/171	0.600748	0.654899	2	VCP/SFPQ
C1	GO:0042113	B cell activation	2/171	0.610994	0.663595	2	TXLNA/ZFP36L1
C1	GO:0009755	hormone-mediated signaling pathway	2/171	0.613525	0.665417	2	DDX5/PMEPA1
C1	GO:0050807	regulation of synapse organization	2/171	0.618548	0.669538	2	FZD1/VCP
C1	GO:0032872	regulation of stress-activated MAPK cascade	2/171	0.623521	0.673562	2	LTBR/HGF
C1	GO:0050803	regulation of synapse structure or activity	2/171	0.628444	0.677818	2	FZD1/VCP
C1	GO:0070302	regulation of stress-activated protein kinase signaling cascade	2/171	0.628444	0.677818	2	LTBR/HGF
C1	GO:0006839	mitochondrial transport	2/171	0.633318	0.681627	2	MICALL2/HK2
C1	GO:0050851	antigen receptor-mediated signaling pathway	2/171	0.633318	0.681627	2	THY1/CD4
C1	GO:0006486	protein glycosylation	2/171	0.642915	0.689879	2	VCP/STT3B
C1	GO:0043413	macromolecule glycosylation	2/171	0.642915	0.689879	2	VCP/STT3B
C1	GO:0006352	DNA-templated transcription, initiation	2/171	0.649984	0.695146	2	NOTCH3/JUN
C1	GO:0007050	cell cycle arrest	2/171	0.649984	0.695146	2	IRF1/SOX4
C1	GO:0098742	cell-cell adhesion via plasma-membrane adhesion molecules	2/171	0.654635	0.699654	2	PLXNB2/ITGB2
C1	GO:1901991	negative regulation of mitotic cell cycle phase transition	2/171	0.659236	0.703103	2	ZFP36L1/SOX4
C1	GO:0031503	protein-containing complex localization	2/171	0.666047	0.706063	2	SFPQ/MAPK10
C1	GO:0045165	cell fate commitment	2/171	0.666047	0.706063	2	HES1/NOTCH3
C1	GO:0038093	Fc receptor signaling pathway	2/171	0.672749	0.71005	2	MAPK10/JUN
C1	GO:0048872	homeostasis of number of cells	2/171	0.672749	0.71005	2	CSF1/ZFP36L1
C1	GO:0070085	glycosylation	2/171	0.672749	0.71005	2	VCP/STT3B
C1	GO:0022898	regulation of transmembrane transporter activity	2/171	0.674958	0.711478	2	RNF207/GJA1
C1	GO:1901988	negative regulation of cell cycle phase transition	2/171	0.700542	0.733847	2	ZFP36L1/SOX4
C1	GO:0032409	regulation of transporter activity	2/171	0.706673	0.738723	2	RNF207/GJA1
C1	GO:0006260	DNA replication	2/171	0.7127	0.743918	2	S100A11/JUN
C1	GO:0016579	protein deubiquitination	2/171	0.7127	0.743918	2	VCP/UBC
C1	GO:0015980	energy derivation by oxidation of organic compounds	2/171	0.720575	0.749948	2	ACADVL/VCP
C1	GO:0045927	positive regulation of growth	2/171	0.724444	0.753244	2	LRP1/CSF1
C1	GO:0000082	G1/S transition of mitotic cell cycle	2/171	0.730163	0.757721	2	ID4/SOX4
C1	GO:0016236	macroautophagy	2/171	0.735782	0.762077	2	VMP1/VCP
C1	GO:0070646	protein modification by small protein removal	2/171	0.737633	0.763137	2	VCP/UBC
C1	GO:0044843	cell cycle G1/S phase transition	2/171	0.764101	0.78571	2	ID4/SOX4
C1	GO:0015849	organic acid transport	2/171	0.772397	0.793613	2	CD36/SLC1A3
C1	GO:0046942	carboxylic acid transport	2/171	0.772397	0.793613	2	CD36/SLC1A3
C1	GO:0071375	cellular response to peptide hormone stimulus	2/171	0.778852	0.798969	2	FBN1/ZFP36L1
C1	GO:0033044	regulation of chromosome organization	2/171	0.800202	0.817741	2	LMNA/SFPQ
C1	GO:0060271	cilium assembly	2/171	0.832596	0.846008	2	FLNA/OFD1
C1	GO:0000377	RNA splicing, via transesterification reactions with bulged adenosine as nucleophile	2/171	0.843477	0.855443	2	DDX5/SFPQ
C1	GO:0000398	mRNA splicing, via spliceosome	2/171	0.843477	0.855443	2	DDX5/SFPQ
C1	GO:0010948	negative regulation of cell cycle process	2/171	0.843477	0.855443	2	ZFP36L1/SOX4
C1	GO:0044782	cilium organization	2/171	0.845807	0.857221	2	FLNA/OFD1
C1	GO:0000375	RNA splicing, via transesterification reactions	2/171	0.848105	0.858513	2	DDX5/SFPQ
C1	GO:0046486	glycerolipid metabolic process	2/171	0.885383	0.893157	2	APOB/PDGFRB
C1	GO:0006417	regulation of translation	2/171	0.895538	0.902311	2	ZFP36L1/SOX4
C1	GO:0002429	immune response-activating cell surface receptor signaling pathway	2/171	0.897147	0.903607	2	THY1/CD4
C1	GO:0006644	phospholipid metabolic process	2/171	0.899518	0.905189	2	SOCS3/PDGFRB
C1	GO:0016570	histone modification	2/171	0.912711	0.916987	2	LMNA/SFPQ
C1	GO:0016569	covalent chromatin modification	2/171	0.921216	0.924665	2	LMNA/SFPQ
C1	GO:0008380	RNA splicing	2/171	0.925468	0.928353	2	DDX5/SFPQ
C1	GO:0051656	establishment of organelle localization	2/171	0.930063	0.932091	2	FHOD1/CTSC
C1	GO:0003149	membranous septum morphogenesis	1/171	0.0914853	0.245053	1	FZD1
C1	GO:0003183	mitral valve morphogenesis	1/171	0.0914853	0.245053	1	SOX4
C1	GO:0003264	regulation of cardioblast proliferation	1/171	0.0914853	0.245053	1	HES1
C1	GO:0006569	tryptophan catabolic process	1/171	0.0914853	0.245053	1	TDO2
C1	GO:0007084	mitotic nuclear envelope reassembly	1/171	0.0914853	0.245053	1	LMNA
C1	GO:0010918	positive regulation of mitochondrial membrane potential	1/171	0.0914853	0.245053	1	VCP
C1	GO:0010986	positive regulation of lipoprotein particle clearance	1/171	0.0914853	0.245053	1	ANXA2
C1	GO:0032429	regulation of phospholipase A2 activity	1/171	0.0914853	0.245053	1	LRP1
C1	GO:0032464	positive regulation of protein homooligomerization	1/171	0.0914853	0.245053	1	CLU
C1	GO:0033210	leptin-mediated signaling pathway	1/171	0.0914853	0.245053	1	UGCG
C1	GO:0033690	positive regulation of osteoblast proliferation	1/171	0.0914853	0.245053	1	TMEM119
C1	GO:0034447	very-low-density lipoprotein particle clearance	1/171	0.0914853	0.245053	1	APOB
C1	GO:0035646	endosome to melanosome transport	1/171	0.0914853	0.245053	1	CD63
C1	GO:0042436	indole-containing compound catabolic process	1/171	0.0914853	0.245053	1	TDO2
C1	GO:0042670	retinal cone cell differentiation	1/171	0.0914853	0.245053	1	THY1
C1	GO:0043485	endosome to pigment granule transport	1/171	0.0914853	0.245053	1	CD63
C1	GO:0044539	long-chain fatty acid import	1/171	0.0914853	0.245053	1	CD36
C1	GO:0044803	multi-organism membrane organization	1/171	0.0914853	0.245053	1	CD4
C1	GO:0045080	positive regulation of chemokine biosynthetic process	1/171	0.0914853	0.245053	1	EGR1
C1	GO:0045647	negative regulation of erythrocyte differentiation	1/171	0.0914853	0.245053	1	ZFP36L1
C1	GO:0045945	positive regulation of transcription by RNA polymerase III	1/171	0.0914853	0.245053	1	CEBPA
C1	GO:0046218	indolalkylamine catabolic process	1/171	0.0914853	0.245053	1	TDO2
C1	GO:0046322	negative regulation of fatty acid oxidation	1/171	0.0914853	0.245053	1	ACADVL
C1	GO:0046549	retinal cone cell development	1/171	0.0914853	0.245053	1	THY1
C1	GO:0048672	positive regulation of collateral sprouting	1/171	0.0914853	0.245053	1	LRP1
C1	GO:0048757	pigment granule maturation	1/171	0.0914853	0.245053	1	CD63
C1	GO:0060033	anatomical structure regression	1/171	0.0914853	0.245053	1	CD248
C1	GO:0060287	epithelial cilium movement involved in determination of left/right asymmetry	1/171	0.0914853	0.245053	1	OFD1
C1	GO:0060346	bone trabecula formation	1/171	0.0914853	0.245053	1	COL1A1
C1	GO:0060371	regulation of atrial cardiac muscle cell membrane depolarization	1/171	0.0914853	0.245053	1	GJA1
C1	GO:0061299	retina vasculature morphogenesis in camera-type eye	1/171	0.0914853	0.245053	1	COL4A1
C1	GO:0061635	regulation of protein complex stability	1/171	0.0914853	0.245053	1	TAPBP
C1	GO:0070099	regulation of chemokine-mediated signaling pathway	1/171	0.0914853	0.245053	1	SLIT3
C1	GO:0072124	regulation of glomerular mesangial cell proliferation	1/171	0.0914853	0.245053	1	EGR1
C1	GO:0090154	positive regulation of sphingolipid biosynthetic process	1/171	0.0914853	0.245053	1	TNFRSF1A
C1	GO:0090179	planar cell polarity pathway involved in neural tube closure	1/171	0.0914853	0.245053	1	FZD1
C1	GO:0097090	presynaptic membrane organization	1/171	0.0914853	0.245053	1	NLGN4X
C1	GO:1900426	positive regulation of defense response to bacterium	1/171	0.0914853	0.245053	1	GRN
C1	GO:1901748	leukotriene D4 metabolic process	1/171	0.0914853	0.245053	1	GGT5
C1	GO:1901750	leukotriene D4 biosynthetic process	1/171	0.0914853	0.245053	1	GGT5
C1	GO:1903299	regulation of hexokinase activity	1/171	0.0914853	0.245053	1	MIDN
C1	GO:1903800	positive regulation of production of miRNAs involved in gene silencing by miRNA	1/171	0.0914853	0.245053	1	DDX5
C1	GO:1904350	regulation of protein catabolic process in the vacuole	1/171	0.0914853	0.245053	1	LRP1
C1	GO:2000304	positive regulation of ceramide biosynthetic process	1/171	0.0914853	0.245053	1	TNFRSF1A
C1	GO:2001214	positive regulation of vasculogenesis	1/171	0.0914853	0.245053	1	ADM
C1	GO:0000050	urea cycle	1/171	0.100163	0.249552	1	CEBPA
C1	GO:0001867	complement activation, lectin pathway	1/171	0.100163	0.249552	1	SERPING1
C1	GO:0003093	regulation of glomerular filtration	1/171	0.100163	0.249552	1	GJA1
C1	GO:0003174	mitral valve development	1/171	0.100163	0.249552	1	SOX4
C1	GO:0003413	chondrocyte differentiation involved in endochondral bone morphogenesis	1/171	0.100163	0.249552	1	SERPINH1
C1	GO:0008655	pyrimidine-containing compound salvage	1/171	0.100163	0.249552	1	TYMP
C1	GO:0009629	response to gravity	1/171	0.100163	0.249552	1	PKM
C1	GO:0009950	dorsal/ventral axis specification	1/171	0.100163	0.249552	1	MDFI
C1	GO:0010764	negative regulation of fibroblast migration	1/171	0.100163	0.249552	1	CYGB
C1	GO:0014870	response to muscle inactivity	1/171	0.100163	0.249552	1	PKM
C1	GO:0016264	gap junction assembly	1/171	0.100163	0.249552	1	GJA1
C1	GO:0019471	4-hydroxyproline metabolic process	1/171	0.100163	0.249552	1	P4HB
C1	GO:0021903	rostrocaudal neural tube patterning	1/171	0.100163	0.249552	1	HES1
C1	GO:0030948	negative regulation of vascular endothelial growth factor receptor signaling pathway	1/171	0.100163	0.249552	1	EMILIN1
C1	GO:0032463	negative regulation of protein homooligomerization	1/171	0.100163	0.249552	1	CLU
C1	GO:0032490	detection of molecule of bacterial origin	1/171	0.100163	0.249552	1	LBP
C1	GO:0033539	fatty acid beta-oxidation using acyl-CoA dehydrogenase	1/171	0.100163	0.249552	1	ACADVL
C1	GO:0043097	pyrimidine nucleoside salvage	1/171	0.100163	0.249552	1	TYMP
C1	GO:0045919	positive regulation of cytolysis	1/171	0.100163	0.249552	1	LBP
C1	GO:0048505	regulation of timing of cell differentiation	1/171	0.100163	0.249552	1	HES1
C1	GO:0050910	detection of mechanical stimulus involved in sensory perception of sound	1/171	0.100163	0.249552	1	COL11A1
C1	GO:0051574	positive regulation of histone H3-K9 methylation	1/171	0.100163	0.249552	1	LMNA
C1	GO:0055015	ventricular cardiac muscle cell development	1/171	0.100163	0.249552	1	LMNA
C1	GO:0060019	radial glial cell differentiation	1/171	0.100163	0.249552	1	HES1
C1	GO:0060174	limb bud formation	1/171	0.100163	0.249552	1	SOX4
C1	GO:0060856	establishment of blood-brain barrier	1/171	0.100163	0.249552	1	ENG
C1	GO:0061307	cardiac neural crest cell differentiation involved in heart development	1/171	0.100163	0.249552	1	HES1
C1	GO:0061308	cardiac neural crest cell development involved in heart development	1/171	0.100163	0.249552	1	HES1
C1	GO:0070189	kynurenine metabolic process	1/171	0.100163	0.249552	1	TDO2
C1	GO:0072173	metanephric tubule morphogenesis	1/171	0.100163	0.249552	1	HES1
C1	GO:0072321	chaperone-mediated protein transport	1/171	0.100163	0.249552	1	CLU
C1	GO:0072610	interleukin-12 secretion	1/171	0.100163	0.249552	1	MDK
C1	GO:0072672	neutrophil extravasation	1/171	0.100163	0.249552	1	MDK
C1	GO:0090085	regulation of protein deubiquitination	1/171	0.100163	0.249552	1	VCP
C1	GO:0090178	regulation of establishment of planar polarity involved in neural tube closure	1/171	0.100163	0.249552	1	FZD1
C1	GO:0090193	positive regulation of glomerulus development	1/171	0.100163	0.249552	1	EGR1
C1	GO:0090394	negative regulation of excitatory postsynaptic potential	1/171	0.100163	0.249552	1	NLGN4X
C1	GO:0099624	atrial cardiac muscle cell membrane repolarization	1/171	0.100163	0.249552	1	FLNA
C1	GO:0140052	cellular response to oxidised low-density lipoprotein particle stimulus	1/171	0.100163	0.249552	1	CD36
C1	GO:1900112	regulation of histone H3-K9 trimethylation	1/171	0.100163	0.249552	1	LMNA
C1	GO:1900115	extracellular regulation of signal transduction	1/171	0.100163	0.249552	1	FBN1
C1	GO:1900116	extracellular negative regulation of signal transduction	1/171	0.100163	0.249552	1	FBN1
C1	GO:1901201	regulation of extracellular matrix assembly	1/171	0.100163	0.249552	1	EMILIN1
C1	GO:1903979	negative regulation of microglial cell activation	1/171	0.100163	0.249552	1	GRN
C1	GO:1905146	lysosomal protein catabolic process	1/171	0.100163	0.249552	1	LRP1
C1	GO:1905245	regulation of aspartic-type peptidase activity	1/171	0.100163	0.249552	1	GRN
C1	GO:2001204	regulation of osteoclast development	1/171	0.100163	0.249552	1	FBN1
C1	GO:2001223	negative regulation of neuron migration	1/171	0.100163	0.249552	1	COL3A1
C1	GO:0001765	membrane raft assembly	1/171	0.108758	0.256212	1	ANXA2
C1	GO:0002002	regulation of angiotensin levels in blood	1/171	0.108758	0.256212	1	MME
C1	GO:0002003	angiotensin maturation	1/171	0.108758	0.256212	1	MME
C1	GO:0003207	cardiac chamber formation	1/171	0.108758	0.256212	1	SOX4
C1	GO:0006568	tryptophan metabolic process	1/171	0.108758	0.256212	1	TDO2
C1	GO:0007171	activation of transmembrane receptor protein tyrosine kinase activity	1/171	0.108758	0.256212	1	ANGPT1
C1	GO:0009886	post-embryonic animal morphogenesis	1/171	0.108758	0.256212	1	FBN1
C1	GO:0015867	ATP transport	1/171	0.108758	0.256212	1	GJA1
C1	GO:0018158	protein oxidation	1/171	0.108758	0.256212	1	TRABD2B
C1	GO:0021681	cerebellar granular layer development	1/171	0.108758	0.256212	1	MDK
C1	GO:0033197	response to vitamin E	1/171	0.108758	0.256212	1	COL1A1
C1	GO:0035751	regulation of lysosomal lumen pH	1/171	0.108758	0.256212	1	GRN
C1	GO:0036005	response to macrophage colony-stimulating factor	1/171	0.108758	0.256212	1	CSF1
C1	GO:0036006	cellular response to macrophage colony-stimulating factor stimulus	1/171	0.108758	0.256212	1	CSF1
C1	GO:0040034	regulation of development, heterochronic	1/171	0.108758	0.256212	1	HES1
C1	GO:0042159	lipoprotein catabolic process	1/171	0.108758	0.256212	1	APOB
C1	GO:0042487	regulation of odontogenesis of dentin-containing tooth	1/171	0.108758	0.256212	1	CSF1
C1	GO:0043476	pigment accumulation	1/171	0.108758	0.256212	1	CD63
C1	GO:0043482	cellular pigment accumulation	1/171	0.108758	0.256212	1	CD63
C1	GO:0043650	dicarboxylic acid biosynthetic process	1/171	0.108758	0.256212	1	SLC1A3
C1	GO:0043922	negative regulation by host of viral transcription	1/171	0.108758	0.256212	1	JUN
C1	GO:0045161	neuronal ion channel clustering	1/171	0.108758	0.256212	1	GLDN
C1	GO:0045602	negative regulation of endothelial cell differentiation	1/171	0.108758	0.256212	1	ID1
C1	GO:0045605	negative regulation of epidermal cell differentiation	1/171	0.108758	0.256212	1	HES1
C1	GO:0045760	positive regulation of action potential	1/171	0.108758	0.256212	1	RNF207
C1	GO:0045779	negative regulation of bone resorption	1/171	0.108758	0.256212	1	TMEM119
C1	GO:0050722	regulation of interleukin-1 beta biosynthetic process	1/171	0.108758	0.256212	1	EGR1
C1	GO:0051481	negative regulation of cytosolic calcium ion concentration	1/171	0.108758	0.256212	1	LRP1
C1	GO:0060100	positive regulation of phagocytosis, engulfment	1/171	0.108758	0.256212	1	CD36
C1	GO:0061450	trophoblast cell migration	1/171	0.108758	0.256212	1	TIMP1
C1	GO:0071107	response to parathyroid hormone	1/171	0.108758	0.256212	1	GJA1
C1	GO:0071472	cellular response to salt stress	1/171	0.108758	0.256212	1	ZFP36L1
C1	GO:0090177	establishment of planar polarity involved in neural tube closure	1/171	0.108758	0.256212	1	FZD1
C1	GO:0097201	negative regulation of transcription from RNA polymerase II promoter in response to stress	1/171	0.108758	0.256212	1	JUN
C1	GO:0098712	L-glutamate import across plasma membrane	1/171	0.108758	0.256212	1	SLC1A3
C1	GO:0099640	axo-dendritic protein transport	1/171	0.108758	0.256212	1	SFPQ
C1	GO:1901163	regulation of trophoblast cell migration	1/171	0.108758	0.256212	1	TIMP1
C1	GO:1901298	regulation of hydrogen peroxide-mediated programmed cell death	1/171	0.108758	0.256212	1	HGF
C1	GO:1901550	regulation of endothelial cell development	1/171	0.108758	0.256212	1	TNFRSF1A
C1	GO:1902004	positive regulation of amyloid-beta formation	1/171	0.108758	0.256212	1	CLU
C1	GO:1902430	negative regulation of amyloid-beta formation	1/171	0.108758	0.256212	1	CLU
C1	GO:1903140	regulation of establishment of endothelial barrier	1/171	0.108758	0.256212	1	TNFRSF1A
C1	GO:1904953	Wnt signaling pathway involved in midbrain dopaminergic neuron differentiation	1/171	0.108758	0.256212	1	FZD1
C1	GO:1905155	positive regulation of membrane invagination	1/171	0.108758	0.256212	1	CD36
C1	GO:1905522	negative regulation of macrophage migration	1/171	0.108758	0.256212	1	EMILIN1
C1	GO:2000341	regulation of chemokine (C-X-C motif) ligand 2 production	1/171	0.108758	0.256212	1	LRP1
C1	GO:2001198	regulation of dendritic cell differentiation	1/171	0.108758	0.256212	1	TMEM176B
C1	GO:0002921	negative regulation of humoral immune response	1/171	0.117272	0.262901	1	SERPING1
C1	GO:0006206	pyrimidine nucleobase metabolic process	1/171	0.117272	0.262901	1	TYMP
C1	GO:0006883	cellular sodium ion homeostasis	1/171	0.117272	0.262901	1	C7
C1	GO:0007183	SMAD protein complex assembly	1/171	0.117272	0.262901	1	PMEPA1
C1	GO:0009084	glutamine family amino acid biosynthetic process	1/171	0.117272	0.262901	1	SLC1A3
C1	GO:0009650	UV protection	1/171	0.117272	0.262901	1	SDF4
C1	GO:0010642	negative regulation of platelet-derived growth factor receptor signaling pathway	1/171	0.117272	0.262901	1	LRP1
C1	GO:0010838	positive regulation of keratinocyte proliferation	1/171	0.117272	0.262901	1	MDK
C1	GO:0014745	negative regulation of muscle adaptation	1/171	0.117272	0.262901	1	LMNA
C1	GO:0014842	regulation of skeletal muscle satellite cell proliferation	1/171	0.117272	0.262901	1	ANGPT1
C1	GO:0019627	urea metabolic process	1/171	0.117272	0.262901	1	CEBPA
C1	GO:0021535	cell migration in hindbrain	1/171	0.117272	0.262901	1	FLNA
C1	GO:0021984	adenohypophysis development	1/171	0.117272	0.262901	1	HES1
C1	GO:0030011	maintenance of cell polarity	1/171	0.117272	0.262901	1	DST
C1	GO:0030299	intestinal cholesterol absorption	1/171	0.117272	0.262901	1	CD36
C1	GO:0031223	auditory behavior	1/171	0.117272	0.262901	1	SLC1A3
C1	GO:0032802	low-density lipoprotein particle receptor catabolic process	1/171	0.117272	0.262901	1	ANXA2
C1	GO:0032988	ribonucleoprotein complex disassembly	1/171	0.117272	0.262901	1	VCP
C1	GO:0034214	protein hexamerization	1/171	0.117272	0.262901	1	VCP
C1	GO:0034370	triglyceride-rich lipoprotein particle remodeling	1/171	0.117272	0.262901	1	APOB
C1	GO:0034374	low-density lipoprotein particle remodeling	1/171	0.117272	0.262901	1	APOB
C1	GO:0035723	interleukin-15-mediated signaling pathway	1/171	0.117272	0.262901	1	CD4
C1	GO:0038007	netrin-activated signaling pathway	1/171	0.117272	0.262901	1	UNC5B
C1	GO:0043374	CD8-positive, alpha-beta T cell differentiation	1/171	0.117272	0.262901	1	IRF1
C1	GO:0045073	regulation of chemokine biosynthetic process	1/171	0.117272	0.262901	1	EGR1
C1	GO:0045086	positive regulation of interleukin-2 biosynthetic process	1/171	0.117272	0.262901	1	CD4
C1	GO:0045820	negative regulation of glycolytic process	1/171	0.117272	0.262901	1	DDIT4
C1	GO:0048266	behavioral response to pain	1/171	0.117272	0.262901	1	VWA1
C1	GO:0050720	interleukin-1 beta biosynthetic process	1/171	0.117272	0.262901	1	EGR1
[truncated: 15,865 more rows]

## Sheet: Sheet2
Enriched KEGG terms of cluster-specific DEGs six identified clusters in BM-MSCs
Cluster	ID	Description	GeneRatio	pvalue	p.adjust	Count	geneID
C1	hsa05165	Human papillomavirus infection	19/103	2.99937e-08	1.4547e-06	19	COL1A1/HLA-A/COL6A3/COL6A2/FZD1/COL6A1/LAMB1/IRF1/HLA-C/COL4A2/COL4A1/TNC/PDGFRB/TNFRSF1A/PKM/COL1A2/HES1/NOTCH3/HES4
C1	hsa04510	Focal adhesion	17/103	4.64292e-10	4.50363e-08	17	COL1A1/COL6A3/COL6A2/PGF/COL6A1/LAMB1/FLNA/COL4A2/COL4A1/TNC/PDGFRB/VCL/COL1A2/ACTN1/MAPK10/JUN/HGF
C1	hsa04151	PI3K-Akt signaling pathway	16/103	1.00588e-05	0.000325234	16	COL1A1/COL6A3/COL6A2/PGF/COL6A1/NGFR/LAMB1/COL4A2/COL4A1/ANGPT1/TNC/PDGFRB/DDIT4/COL1A2/CSF1/HGF
C1	hsa04974	Protein digestion and absorption	13/103	1.76983e-10	3.43348e-08	13	COL1A1/COL6A3/COL6A2/COL18A1/COL6A1/COL14A1/COL4A2/COL4A1/COL11A1/COL5A1/MME/COL1A2/COL3A1
C1	hsa04512	ECM-receptor interaction	11/103	1.29945e-08	8.40308e-07	11	COL1A1/COL6A3/COL6A2/COL6A1/LAMB1/COL4A2/COL4A1/CD36/HSPG2/TNC/COL1A2
C1	hsa04010	MAPK signaling pathway	10/103	0.00450188	0.0472773	10	PGF/NGFR/FLNA/ANGPT1/PDGFRB/TNFRSF1A/CSF1/MAPK10/JUN/HGF
C1	hsa05146	Amoebiasis	9/103	5.7387e-06	0.000222662	9	COL1A1/LAMB1/COL4A2/COL4A1/ITGB2/VCL/COL1A2/COL3A1/ACTN1
C1	hsa04015	Rap1 signaling pathway	9/103	0.00146577	0.0218738	9	PGF/NGFR/ANGPT1/ITGB2/PDGFRB/ENAH/CSF1/HGF/ID1
C1	hsa05166	Human T-cell leukemia virus 1 infection	9/103	0.00195822	0.0271354	9	HLA-A/LTBR/HLA-C/ITGB2/TNFRSF1A/CD4/MAPK10/EGR1/JUN
C1	hsa04933	AGE-RAGE signaling pathway in diabetic complications	8/103	3.98251e-05	0.00110372	8	COL1A1/COL4A2/COL4A1/COL1A2/COL3A1/MAPK10/EGR1/JUN
C1	hsa05205	Proteoglycans in cancer	8/103	0.00463025	0.0472773	8	COL1A1/FZD1/FLNA/HSPG2/DDX5/COL1A2/CD63/HGF
C1	hsa04668	TNF signaling pathway	7/103	0.000568152	0.0110221	7	IRF1/SOCS3/TNFRSF1A/CSF1/MAPK10/JUN/JUNB
C1	hsa04926	Relaxin signaling pathway	7/103	0.00131228	0.0212152	7	COL1A1/COL4A2/COL4A1/COL1A2/COL3A1/MAPK10/JUN
C1	hsa04141	Protein processing in endoplasmic reticulum	7/103	0.00541325	0.0525085	7	RRBP1/P4HB/SEC61A1/TRAM1/VCP/STT3B/MAPK10
C1	hsa05170	Human immunodeficiency virus 1 infection	7/103	0.0191539	0.132709	7	HLA-A/HLA-C/TAPBP/TNFRSF1A/CD4/MAPK10/JUN
C1	hsa04014	Ras signaling pathway	7/103	0.0295507	0.188205	7	PGF/NGFR/ANGPT1/PDGFRB/CSF1/MAPK10/HGF
C1	hsa05131	Shigellosis	7/103	0.0320143	0.188205	7	HK2/TNFRSF1A/VCL/GJA1/ACTN1/MAPK10/JUN
C1	hsa04060	Cytokine-cytokine receptor interaction	7/103	0.0838596	0.331288	7	LTBR/NGFR/IL34/TNFRSF1A/LIFR/CD4/CSF1
C1	hsa05133	Pertussis	6/103	0.000412041	0.00919698	6	C1R/IRF1/SERPING1/ITGB2/MAPK10/JUN
C1	hsa04610	Complement and coagulation cascades	6/103	0.000751054	0.0132459	6	C7/C1R/CLU/SERPING1/ITGB2/TFPI
C1	hsa04380	Osteoclast differentiation	6/103	0.00598222	0.0552643	6	SOCS3/TNFRSF1A/CSF1/MAPK10/JUN/JUNB
C1	hsa04514	Cell adhesion molecules (CAMs)	6/103	0.011476	0.0912813	6	VCAN/HLA-A/NLGN4X/HLA-C/ITGB2/CD4
C1	hsa04145	Phagosome	6/103	0.0133741	0.0997913	6	HLA-A/C1R/HLA-C/SEC61A1/CD36/ITGB2
C1	hsa05169	Epstein-Barr virus infection	6/103	0.0445643	0.227513	6	HLA-A/HLA-C/TAPBP/HES1/MAPK10/JUN
C1	hsa05203	Viral carcinogenesis	6/103	0.0445643	0.227513	6	HLA-A/LTBR/HLA-C/PKM/ACTN1/JUN
C1	hsa05132	Salmonella infection	6/103	0.0571997	0.264208	6	FLNA/TNFRSF1A/FHOD1/ANXA2/MAPK10/JUN
C1	hsa05206	MicroRNAs in cancer	6/103	0.208406	0.496651	6	TNC/PDGFRB/MARCKS/DDIT4/NOTCH3/SOX4
C1	hsa05144	Malaria	5/103	0.000426664	0.00919698	5	CD36/ITGB2/LRP1/HGF/HBA2
C1	hsa04640	Hematopoietic cell lineage	5/103	0.00878059	0.0740624	5	ANPEP/CD36/CD4/MME/CSF1
C1	hsa04210	Apoptosis	5/103	0.0305398	0.188205	5	LMNA/TNFRSF1A/CTSC/MAPK10/JUN
C1	hsa04932	Non-alcoholic fatty liver disease (NAFLD)	5/103	0.0426585	0.227513	5	SOCS3/CEBPA/TNFRSF1A/MAPK10/JUN
C1	hsa04360	Axon guidance	5/103	0.0833746	0.331288	5	PLXNB2/EFNB1/SLIT3/UNC5B/ENAH
C1	hsa05167	Kaposi sarcoma-associated herpesvirus infection	5/103	0.0911262	0.346637	5	HLA-A/HLA-C/TNFRSF1A/MAPK10/JUN
C1	hsa04810	Regulation of actin cytoskeleton	5/103	0.139025	0.41094	5	ITGB2/PDGFRB/ENAH/VCL/ACTN1
C1	hsa05168	Herpes simplex virus 1 infection	5/103	0.76518	0.843226	5	HLA-A/HLA-C/SOCS3/TAPBP/TNFRSF1A
C1	hsa04930	Type II diabetes mellitus	4/103	0.0027792	0.0359443	4	SOCS3/HK2/PKM/MAPK10
C1	hsa04979	Cholesterol metabolism	4/103	0.00377154	0.0430399	4	ANGPTL4/APOB/CD36/LRP1
C1	hsa04920	Adipocytokine signaling pathway	4/103	0.0117631	0.0912813	4	SOCS3/CD36/TNFRSF1A/MAPK10
C1	hsa04612	Antigen processing and presentation	4/103	0.0177867	0.127801	4	HLA-A/HLA-C/TAPBP/CD4
C1	hsa04658	Th1 and Th2 cell differentiation	4/103	0.0304373	0.188205	4	CD4/NOTCH3/MAPK10/JUN
C1	hsa05323	Rheumatoid arthritis	4/103	0.0315007	0.188205	4	ANGPT1/ITGB2/CSF1/JUN
C1	hsa04061	Viral protein interaction with cytokine and cytokine receptor	4/103	0.0395546	0.225694	4	LTBR/IL34/TNFRSF1A/CSF1
C1	hsa04931	Insulin resistance	4/103	0.0500731	0.249082	4	SOCS3/CD36/TNFRSF1A/MAPK10
C1	hsa04066	HIF-1 signaling pathway	4/103	0.0514864	0.249709	4	LTBR/ANGPT1/HK2/TIMP1
C1	hsa04670	Leukocyte transendothelial migration	4/103	0.0558568	0.264208	4	THY1/ITGB2/VCL/ACTN1
C1	hsa04935	Growth hormone synthesis, secretion and action	4/103	0.0668092	0.288022	4	IGFBP3/SOCS3/MAPK10/JUNB
C1	hsa04550	Signaling pathways regulating pluripotency of stem cells	4/103	0.105737	0.372965	4	FZD1/ID4/LIFR/ID1
C1	hsa05224	Breast cancer	4/103	0.120594	0.396531	4	FZD1/HES1/NOTCH3/JUN
C1	hsa04218	Cellular senescence	4/103	0.150396	0.41094	4	HLA-A/IGFBP3/HLA-C/ZFP36L1
C1	hsa04530	Tight junction	4/103	0.172531	0.445065	4	MICALL2/ACTN1/MAPK10/JUN
C1	hsa05152	Tuberculosis	4/103	0.201013	0.493355	4	ITGB2/TNFRSF1A/MAPK10/LBP
C1	hsa05202	Transcriptional misregulation in cancer	4/103	0.217119	0.496651	4	NGFR/IGFBP3/CEBPA/DDX5
C1	hsa05163	Human cytomegalovirus infection	4/103	0.328227	0.589058	4	HLA-A/HLA-C/TAPBP/TNFRSF1A
C1	hsa04614	Renin-angiotensin system	3/103	0.00303228	0.0367664	3	ANPEP/CTSA/MME
C1	hsa04215	Apoptosis - multiple species	3/103	0.0078116	0.0688841	3	NGFR/TNFRSF1A/MAPK10
C1	hsa05416	Viral myocarditis	3/103	0.0416752	0.227513	3	HLA-A/HLA-C/ITGB2
C1	hsa05230	Central carbon metabolism in cancer	3/103	0.0588039	0.265301	3	HK2/PDGFRB/PKM
C1	hsa04917	Prolactin signaling pathway	3/103	0.0608837	0.268442	3	IRF1/SOCS3/MAPK10
C1	hsa03320	PPAR signaling pathway	3/103	0.0740689	0.305731	3	ANGPTL4/CD36/UBC
C1	hsa05222	Small cell lung cancer	3/103	0.114648	0.396531	3	LAMB1/COL4A2/COL4A1
C1	hsa04912	GnRH signaling pathway	3/103	0.11742	0.396531	3	MAPK10/EGR1/JUN
C1	hsa04350	TGF-beta signaling pathway	3/103	0.120216	0.396531	3	FBN1/ID4/ID1
C1	hsa01522	Endocrine resistance	3/103	0.131646	0.41094	3	NOTCH3/MAPK10/JUN
C1	hsa05231	Choline metabolism in cancer	3/103	0.131646	0.41094	3	PDGFRB/MAPK10/JUN
C1	hsa04064	NF-kappa B signaling pathway	3/103	0.143442	0.41094	3	LTBR/TNFRSF1A/LBP
C1	hsa05142	Chagas disease (American trypanosomiasis)	3/103	0.143442	0.41094	3	TNFRSF1A/MAPK10/JUN
C1	hsa04620	Toll-like receptor signaling pathway	3/103	0.14947	0.41094	3	MAPK10/JUN/LBP
C1	hsa04625	C-type lectin receptor signaling pathway	3/103	0.14947	0.41094	3	IRF1/MAPK10/JUN
C1	hsa04660	T cell receptor signaling pathway	3/103	0.14947	0.41094	3	CD4/MAPK10/JUN
C1	hsa04659	Th17 cell differentiation	3/103	0.158662	0.427505	3	CD4/MAPK10/JUN
C1	hsa05145	Toxoplasmosis	3/103	0.174355	0.445065	3	LAMB1/TNFRSF1A/MAPK10
C1	hsa04722	Neurotrophin signaling pathway	3/103	0.19702	0.490024	3	NGFR/MAPK10/JUN
C1	hsa04142	Lysosome	3/103	0.210284	0.496651	3	CTSA/CTSC/CD63
C1	hsa04611	Platelet activation	3/103	0.213632	0.496651	3	COL1A1/COL1A2/COL3A1
C1	hsa04650	Natural killer cell mediated cytotoxicity	3/103	0.237371	0.511665	3	HLA-A/HLA-C/ITGB2
C1	hsa05322	Systemic lupus erythematosus	3/103	0.244239	0.520686	3	C7/C1R/ACTN1
C1	hsa04140	Autophagy - animal	3/103	0.258073	0.526416	3	VMP1/DDIT4/MAPK10
C1	hsa04910	Insulin signaling pathway	3/103	0.258073	0.526416	3	SOCS3/HK2/MAPK10
C1	hsa05418	Fluid shear stress and atherosclerosis	3/103	0.265031	0.529155	3	TNFRSF1A/MAPK10/JUN
C1	hsa04150	mTOR signaling pathway	3/103	0.314248	0.576168	3	FZD1/TNFRSF1A/DDIT4
C1	hsa04390	Hippo signaling pathway	3/103	0.317783	0.576168	3	FZD1/ITGB2/ID1
C1	hsa04310	Wnt signaling pathway	3/103	0.339004	0.591712	3	FZD1/MAPK10/JUN
C1	hsa04630	JAK-STAT signaling pathway	3/103	0.346074	0.591712	3	SOCS3/PDGFRB/LIFR
C1	hsa05161	Hepatitis B	3/103	0.346074	0.591712	3	HSPG2/MAPK10/JUN
C1	hsa05010	Alzheimer disease	3/103	0.377788	0.626418	3	TNFRSF1A/LRP1/MME
C1	hsa05130	Pathogenic Escherichia coli infection	3/103	0.483719	0.690011	3	TNFRSF1A/MAPK10/JUN
C1	hsa05020	Prion diseases	2/103	0.0740558	0.305731	2	C7/EGR1
C1	hsa05330	Allograft rejection	2/103	0.0853835	0.331288	2	HLA-A/HLA-C
C1	hsa04975	Fat digestion and absorption	2/103	0.097195	0.35577	2	APOB/CD36
C1	hsa05332	Graft-versus-host disease	2/103	0.097195	0.35577	2	HLA-A/HLA-C
C1	hsa04940	Type I diabetes mellitus	2/103	0.105312	0.372965	2	HLA-A/HLA-C
C1	hsa04330	Notch signaling pathway	2/103	0.148277	0.41094	2	HES1/NOTCH3
C1	hsa05320	Autoimmune thyroid disease	2/103	0.148277	0.41094	2	HLA-A/HLA-C
C1	hsa00480	Glutathione metabolism	2/103	0.161782	0.429941	2	ANPEP/GGT5
C1	hsa05134	Legionellosis	2/103	0.166333	0.436063	2	ITGB2/VCP
C1	hsa04137	Mitophagy - animal	2/103	0.203445	0.493355	2	MAPK10/JUN
C1	hsa00010	Glycolysis / Gluconeogenesis	2/103	0.217605	0.496651	2	HK2/PKM
C1	hsa05211	Renal cell carcinoma	2/103	0.222345	0.501569	2	JUN/HGF
C1	hsa05120	Epithelial cell signaling in Helicobacter pylori infection	2/103	0.227094	0.506393	2	MAPK10/JUN
C1	hsa04520	Adherens junction	2/103	0.23185	0.511124	2	VCL/ACTN1
C1	hsa05218	Melanoma	2/103	0.236613	0.511665	2	PDGFRB/HGF
C1	hsa05140	Leishmaniasis	2/103	0.260495	0.526416	2	ITGB2/JUN
C1	hsa05412	Arrhythmogenic right ventricular cardiomyopathy (ARVC)	2/103	0.260495	0.526416	2	LMNA/GJA1
C1	hsa01521	EGFR tyrosine kinase inhibitor resistance	2/103	0.270062	0.529212	2	PDGFRB/HGF
C1	hsa04012	ErbB signaling pathway	2/103	0.298731	0.568175	2	MAPK10/JUN
C1	hsa05210	Colorectal cancer	2/103	0.303497	0.571635	2	MAPK10/JUN
C1	hsa04540	Gap junction	2/103	0.313011	0.576168	2	PDGFRB/GJA1
C1	hsa05235	PD-L1 expression and PD-1 checkpoint pathway in cancer	2/103	0.317759	0.576168	2	CD4/JUN
C1	hsa04657	IL-17 signaling pathway	2/103	0.341377	0.591712	2	MAPK10/JUN
C1	hsa05150	Staphylococcus aureus infection	2/103	0.350757	0.591712	2	C1R/ITGB2
C1	hsa01200	Carbon metabolism	2/103	0.445922	0.684833	2	HK2/PKM
C1	hsa04071	Sphingolipid signaling pathway	2/103	0.454599	0.684833	2	TNFRSF1A/MAPK10
C1	hsa05135	Yersinia infection	2/103	0.458909	0.684833	2	MAPK10/JUN
C1	hsa04371	Apelin signaling pathway	2/103	0.529055	0.72792	2	NOTCH3/EGR1
C1	hsa05162	Measles	2/103	0.532989	0.728168	2	MAPK10/JUN
C1	hsa05226	Gastric cancer	2/103	0.574786	0.758561	2	FZD1/HGF
C1	hsa05160	Hepatitis C	2/103	0.596428	0.762464	2	SOCS3/TNFRSF1A
C1	hsa04217	Necroptosis	2/103	0.620635	0.769627	2	TNFRSF1A/MAPK10
C1	hsa05225	Hepatocellular carcinoma	2/103	0.640494	0.773648	2	FZD1/HGF
C1	hsa05164	Influenza A	2/103	0.646933	0.774722	2	SOCS3/TNFRSF1A
C1	hsa04621	NOD-like receptor signaling pathway	2/103	0.680738	0.805263	2	MAPK10/JUN
C1	hsa04024	cAMP signaling pathway	2/103	0.771157	0.843226	2	MAPK10/JUN
C1	hsa04144	Endocytosis	2/103	0.835319	0.866588	2	HLA-A/HLA-C
C1	hsa00430	Taurine and hypotaurine metabolism	1/103	0.132758	0.41094	1	GGT5
C1	hsa00730	Thiamine metabolism	1/103	0.187181	0.471598	1	ALPL
C1	hsa03060	Protein export	1/103	0.257734	0.526416	1	SEC61A1
C1	hsa04977	Vitamin digestion and absorption	1/103	0.267305	0.529155	1	APOB
C1	hsa00790	Folate biosynthesis	1/103	0.286082	0.549505	1	ALPL
C1	hsa04950	Maturity onset diabetes of the young	1/103	0.286082	0.549505	1	HES1
C1	hsa00052	Galactose metabolism	1/103	0.330965	0.589058	1	HK2
C1	hsa00051	Fructose and mannose metabolism	1/103	0.348126	0.591712	1	HK2
C1	hsa00500	Starch and sucrose metabolism	1/103	0.373052	0.623898	1	HK2
C1	hsa05143	African trypanosomiasis	1/103	0.38115	0.626636	1	HBA2
C1	hsa05340	Primary immunodeficiency	1/103	0.389143	0.634402	1	CD4
C1	hsa00513	Various types of N-glycan biosynthesis	1/103	0.397035	0.636568	1	STT3B
C1	hsa00620	Pyruvate metabolism	1/103	0.397035	0.636568	1	PKM
C1	hsa05219	Bladder cancer	1/103	0.412516	0.655968	1	TYMP
C1	hsa00380	Tryptophan metabolism	1/103	0.420108	0.66261	1	TDO2
C1	hsa00071	Fatty acid degradation	1/103	0.435003	0.680569	1	ACADVL
C1	hsa00565	Ether lipid metabolism	1/103	0.456637	0.684833	1	PLD3
C1	hsa00600	Sphingolipid metabolism	1/103	0.456637	0.684833	1	UGCG
C1	hsa04973	Carbohydrate digestion and absorption	1/103	0.456637	0.684833	1	HK2
C1	hsa00520	Amino sugar and nucleotide sugar metabolism	1/103	0.463664	0.686113	1	HK2
C1	hsa04672	Intestinal immune network for IgA production	1/103	0.470601	0.686113	1	LTBR
C1	hsa05030	Cocaine addiction	1/103	0.470601	0.686113	1	JUN
C1	hsa00510	N-Glycan biosynthesis	1/103	0.47745	0.686113	1	STT3B
C1	hsa05110	Vibrio cholerae infection	1/103	0.47745	0.686113	1	SEC61A1
C1	hsa03460	Fanconi anemia pathway	1/103	0.503978	0.713662	1	HES1
C1	hsa00240	Pyrimidine metabolism	1/103	0.522994	0.724721	1	TYMP
C1	hsa01212	Fatty acid metabolism	1/103	0.522994	0.724721	1	ACADVL
C1	hsa05014	Amyotrophic lateral sclerosis (ALS)	1/103	0.522994	0.724721	1	TNFRSF1A
C1	hsa00310	Lysine degradation	1/103	0.547231	0.742397	1	PLOD2
C1	hsa00590	Arachidonic acid metabolism	1/103	0.558888	0.747753	1	GGT5
C1	hsa05217	Basal cell carcinoma	1/103	0.558888	0.747753	1	FZD1
C1	hsa05321	Inflammatory bowel disease (IBD)	1/103	0.570247	0.757726	1	JUN
C1	hsa05221	Acute myeloid leukemia	1/103	0.581317	0.761997	1	CEBPA
C1	hsa04664	Fc epsilon RI signaling pathway	1/103	0.586746	0.762464	1	MAPK10
C1	hsa05031	Amphetamine addiction	1/103	0.592104	0.762464	1	JUN
C1	hsa04622	RIG-I-like receptor signaling pathway	1/103	0.597394	0.762464	1	MAPK10
C1	hsa04115	p53 signaling pathway	1/103	0.607771	0.769627	1	IGFBP3
C1	hsa05100	Bacterial invasion of epithelial cells	1/103	0.61286	0.769627	1	VCL
C1	hsa01230	Biosynthesis of amino acids	1/103	0.622842	0.769627	1	PKM
C1	hsa05214	Glioma	1/103	0.622842	0.769627	1	PDGFRB
C1	hsa05212	Pancreatic cancer	1/103	0.627737	0.770766	1	MAPK10
C1	hsa04721	Synaptic vesicle cycle	1/103	0.63734	0.773648	1	SLC1A3
C1	hsa00983	Drug metabolism - other enzymes	1/103	0.642048	0.773648	1	TYMP
C1	hsa04662	B cell receptor signaling pathway	1/103	0.655814	0.780539	1	JUN
C1	hsa05410	Hypertrophic cardiomyopathy (HCM)	1/103	0.690012	0.811287	1	LMNA
C1	hsa04666	Fc gamma R-mediated phagocytosis	1/103	0.70195	0.820351	1	MARCKS
C1	hsa05414	Dilated cardiomyopathy (DCM)	1/103	0.713432	0.820411	1	LMNA
C1	hsa05215	Prostate cancer	1/103	0.717161	0.820411	1	PDGFRB
C1	hsa00564	Glycerophospholipid metabolism	1/103	0.720843	0.820411	1	PLD3
C1	hsa05017	Spinocerebellar ataxia	1/103	0.720843	0.820411	1	MAPK10
C1	hsa04914	Progesterone-mediated oocyte maturation	1/103	0.724476	0.820411	1	MAPK10
C1	hsa04750	Inflammatory mediator regulation of TRP channels	1/103	0.728063	0.820411	1	MAPK10
C1	hsa04916	Melanogenesis	1/103	0.731604	0.820411	1	FZD1
C1	hsa04922	Glucagon signaling pathway	1/103	0.748633	0.829913	1	PKM
C1	hsa04928	Parathyroid hormone synthesis, secretion and action	1/103	0.748633	0.829913	1	EGR1
C1	hsa04724	Glutamatergic synapse	1/103	0.773681	0.843226	1	SLC1A3
C1	hsa04919	Thyroid hormone signaling pathway	1/103	0.788064	0.852339	1	NOTCH3
C1	hsa04152	AMPK signaling pathway	1/103	0.79083	0.852339	1	CD36
C1	hsa00230	Purine metabolism	1/103	0.816598	0.866	1	PKM
C1	hsa04068	FoxO signaling pathway	1/103	0.818995	0.866	1	MAPK10
C1	hsa04270	Vascular smooth muscle contraction	1/103	0.82136	0.866	1	ADM
C1	hsa04728	Dopaminergic synapse	1/103	0.82136	0.866	1	MAPK10
C1	hsa04120	Ubiquitin mediated proteolysis	1/103	0.830522	0.866588	1	SOCS3
C1	hsa04915	Estrogen signaling pathway	1/103	0.834926	0.866588	1	JUN
C1	hsa04072	Phospholipase D signaling pathway	1/103	0.855305	0.875247	1	PDGFRB
C1	hsa04723	Retrograde endocannabinoid signaling	1/103	0.855305	0.875247	1	MAPK10
C1	hsa03040	Spliceosome	1/103	0.857201	0.875247	1	DDX5
C1	hsa04921	Oxytocin signaling pathway	1/103	0.86454	0.87711	1	JUN
C1	hsa04934	Cushing syndrome	1/103	0.868068	0.87711	1	FZD1
C1	hsa04020	Calcium signaling pathway	1/103	0.920195	0.924963	1	PDGFRB
C1	hsa04080	Neuroactive ligand-receptor interaction	1/103	0.98885	0.98885	1	ADM
C2	hsa00980	Metabolism of xenobiotics by cytochrome P450	7/96	3.17132e-05	0.00514991	7	AKR1C1/ALDH1A3/HSD11B1/MGST1/ADH1B/MGST3/EPHX1
C2	hsa05204	Chemical carcinogenesis	7/96	5.20193e-05	0.00514991	7	ALDH1A3/HSD11B1/AKR1C2/MGST1/ADH1B/MGST3/EPHX1
C2	hsa04514	Cell adhesion molecules (CAMs)	7/96	0.00185318	0.0733859	7	HLA-B/ITGB1/VCAM1/HLA-DRB1/CD99/NRXN3/SDC3
C2	hsa04151	PI3K-Akt signaling pathway	7/96	0.131467	0.514122	7	HSP90B1/ITGB1/NTRK2/THBS1/IGF1/PDGFRA/INSR
C2	hsa00982	Drug metabolism - cytochrome P450	6/96	0.000209071	0.0137987	6	ALDH1A3/FMO2/MGST1/ADH1B/MGST3/FMO3
C2	hsa04141	Protein processing in endoplasmic reticulum	6/96	0.0144654	0.286415	6	HSP90B1/SEC62/DAD1/SEC61G/PDIA3/HERPUD1
C2	hsa05010	Alzheimer disease	6/96	0.0165298	0.287463	6	LPL/NDUFC2/COX6C/APP/RTN4/ATP5MC3
C2	hsa04360	Axon guidance	6/96	0.0212541	0.287463	6	CXCL12/ITGB1/NRP1/RHOA/PLXNA4/SSH2
C2	hsa05205	Proteoglycans in cancer	6/96	0.0354111	0.300425	6	ITGB1/THBS1/TIMP3/DCN/IGF1/RHOA
C2	hsa04015	Rap1 signaling pathway	6/96	0.0399132	0.303955	6	ITGB1/THBS1/IGF1/PDGFRA/RHOA/INSR
C2	hsa04810	Regulation of actin cytoskeleton	6/96	0.0422953	0.310165	6	CXCL12/GSN/ITGB1/PDGFRA/RHOA/SSH2
C2	hsa05163	Human cytomegalovirus infection	6/96	0.0527139	0.355199	6	B2M/CXCL12/HLA-B/PDIA3/PDGFRA/RHOA
C2	hsa04978	Mineral absorption	5/96	0.000617336	0.0305582	5	CYBRD1/MT1E/MT2A/MT1X/SLC40A1
C2	hsa04211	Longevity regulating pathway	5/96	0.00417939	0.13792	5	ADIPOQ/CAT/IGF1/SESN3/INSR
C2	hsa04350	TGF-beta signaling pathway	5/96	0.00527436	0.149189	5	THBS1/DCN/BMP5/RHOA/TGFBR2
C2	hsa04670	Leukocyte transendothelial migration	5/96	0.0108976	0.269715	5	CXCL12/ITGB1/VCAM1/CD99/RHOA
C2	hsa04068	FoxO signaling pathway	5/96	0.0202641	0.287463	5	BCL6/CAT/IGF1/TGFBR2/INSR
C2	hsa05418	Fluid shear stress and atherosclerosis	5/96	0.025424	0.300425	5	HSP90B1/VCAM1/MGST1/MGST3/RHOA
C2	hsa04932	Non-alcoholic fatty liver disease (NAFLD)	5/96	0.0329724	0.300425	5	LEPR/ADIPOQ/NDUFC2/COX6C/INSR
C2	hsa04145	Phagosome	5/96	0.0354828	0.300425	5	HLA-B/ITGB1/THBS1/HLA-DRB1/SEC61G
C2	hsa04510	Focal adhesion	5/96	0.0902103	0.457991	5	ITGB1/THBS1/IGF1/PDGFRA/RHOA
C2	hsa05166	Human T-cell leukemia virus 1 infection	5/96	0.122084	0.502581	5	B2M/HLA-B/HLA-DRB1/NRP1/TGFBR2
C2	hsa04714	Thermogenesis	5/96	0.143437	0.542771	5	NDUFC2/COX6C/PLIN1/ATP5MC3/PNPLA2
C2	hsa04014	Ras signaling pathway	5/96	0.145287	0.542771	5	NTRK2/IGF1/PDGFRA/RHOA/INSR
C2	hsa04010	MAPK signaling pathway	5/96	0.278924	0.653826	5	NTRK2/IGF1/PDGFRA/TGFBR2/INSR
C2	hsa05206	MicroRNAs in cancer	5/96	0.314145	0.653826	5	THBS1/TIMP3/PDGFRA/RHOA/FOXP1
C2	hsa04612	Antigen processing and presentation	4/96	0.0140602	0.286415	4	B2M/HLA-B/HLA-DRB1/PDIA3
C2	hsa04152	AMPK signaling pathway	4/96	0.055612	0.355199	4	LEPR/ADIPOQ/IGF1/INSR
C2	hsa04072	Phospholipase D signaling pathway	4/96	0.1015	0.474738	4	PLPP3/PDGFRA/RHOA/INSR
C2	hsa05016	Huntington disease	4/96	0.215641	0.637653	4	NDUFC2/GPX3/COX6C/ATP5MC3
C2	hsa05169	Epstein-Barr virus infection	4/96	0.220708	0.637653	4	B2M/HLA-B/HLA-DRB1/PDIA3
C2	hsa04144	Endocytosis	4/96	0.349017	0.670926	4	HLA-B/PDGFRA/RHOA/TGFBR2
C2	hsa04060	Cytokine-cytokine receptor interaction	4/96	0.471098	0.740297	4	LEPR/CXCL12/BMP5/TGFBR2
C2	hsa05168	Herpes simplex virus 1 infection	4/96	0.848263	0.897222	4	B2M/HLA-B/HLA-DRB1/PDIA3
C2	hsa04979	Cholesterol metabolism	3/96	0.0217775	0.287463	3	LPL/APOC1/MYLIP
C2	hsa05144	Malaria	3/96	0.0217775	0.287463	3	VCAM1/THBS1/CD81
C2	hsa04923	Regulation of lipolysis in adipocytes	3/96	0.0279333	0.300425	3	PLIN1/PNPLA2/INSR
C2	hsa00480	Glutathione metabolism	3/96	0.0292644	0.300425	3	GPX3/MGST1/MGST3
C2	hsa00140	Steroid hormone biosynthesis	3/96	0.0349193	0.300425	3	AKR1C1/HSD11B1/AKR1C2
C2	hsa00561	Glycerolipid metabolism	3/96	0.0364152	0.300425	3	PLPP3/LPL/PNPLA2
C2	hsa04213	Longevity regulating pathway - multiple species	3/96	0.0379437	0.300514	3	CAT/IGF1/INSR
C2	hsa04520	Adherens junction	3/96	0.0531405	0.355199	3	RHOA/TGFBR2/INSR
C2	hsa04115	p53 signaling pathway	3/96	0.0549856	0.355199	3	THBS1/IGF1/SESN3
C2	hsa03320	PPAR signaling pathway	3/96	0.062668	0.376008	3	ADIPOQ/LPL/PLIN1
C2	hsa05133	Pertussis	3/96	0.062668	0.376008	3	C1S/ITGB1/RHOA
C2	hsa05150	Staphylococcus aureus infection	3/96	0.107772	0.474738	3	CFD/C1S/HLA-DRB1
C2	hsa05215	Prostate cancer	3/96	0.110293	0.474738	3	HSP90B1/IGF1/PDGFRA
C2	hsa05135	Yersinia infection	3/96	0.173851	0.594758	3	ITGB1/ARHGEF28/RHOA
C2	hsa00190	Oxidative phosphorylation	3/96	0.213487	0.637653	3	NDUFC2/COX6C/ATP5MC3
C2	hsa05012	Parkinson disease	3/96	0.241987	0.645206	3	NDUFC2/COX6C/ATP5MC3
C2	hsa03010	Ribosome	3/96	0.27761	0.653826	3	RPS26/RPS4Y1/MRPS6
C2	hsa04150	mTOR signaling pathway	3/96	0.27761	0.653826	3	IGF1/RHOA/INSR
C2	hsa04390	Hippo signaling pathway	3/96	0.280878	0.653826	3	FRMD6/BMP5/TGFBR2
C2	hsa05225	Hepatocellular carcinoma	3/96	0.326917	0.653826	3	MGST1/MGST3/TGFBR2
C2	hsa04530	Tight junction	3/96	0.330215	0.653826	3	ITGB1/EPB41L4B/RHOA
C2	hsa05202	Transcriptional misregulation in cancer	3/96	0.38608	0.690802	3	BCL6/IGF1/TGFBR2
C2	hsa05203	Viral carcinogenesis	3/96	0.434521	0.718747	3	HLA-B/GSN/RHOA
C2	hsa05170	Human immunodeficiency virus 1 infection	3/96	0.469176	0.740297	3	B2M/HLA-B/PDIA3
C2	hsa05165	Human papillomavirus infection	3/96	0.76305	0.890238	3	HLA-B/ITGB1/THBS1
C2	hsa03060	Protein export	2/96	0.0305355	0.300425	2	SEC62/SEC61G
C2	hsa00350	Tyrosine metabolism	2/96	0.0688302	0.400835	2	ALDH1A3/ADH1B
C2	hsa04960	Aldosterone-regulated sodium reabsorption	2/96	0.0722119	0.408513	2	IGF1/INSR
C2	hsa05330	Allograft rejection	2/96	0.0756466	0.416056	2	HLA-B/HLA-DRB1
C2	hsa04216	Ferroptosis	2/96	0.0826679	0.442385	2	CP/SLC40A1
C2	hsa05332	Graft-versus-host disease	2/96	0.0862513	0.449415	2	HLA-B/HLA-DRB1
C2	hsa04940	Type I diabetes mellitus	2/96	0.0935552	0.463098	2	HLA-B/HLA-DRB1
C2	hsa02010	ABC transporters	2/96	0.101032	0.474738	2	ABCA8/ABCA6
C2	hsa04930	Type II diabetes mellitus	2/96	0.104831	0.474738	2	ADIPOQ/INSR
C2	hsa00565	Ether lipid metabolism	2/96	0.108668	0.474738	2	PLPP3/ENPP2
C2	hsa04672	Intestinal immune network for IgA production	2/96	0.116453	0.490591	2	CXCL12/HLA-DRB1
C2	hsa04913	Ovarian steroidogenesis	2/96	0.124376	0.502581	2	IGF1/INSR
C2	hsa05320	Autoimmune thyroid disease	2/96	0.132425	0.514122	2	HLA-B/HLA-DRB1
C2	hsa05014	Amyotrophic lateral sclerosis (ALS)	2/96	0.148863	0.545829	2	GPX3/CAT
C2	hsa05416	Viral myocarditis	2/96	0.161449	0.570836	2	HLA-B/HLA-DRB1
C2	hsa00590	Arachidonic acid metabolism	2/96	0.174222	0.594758	2	GPX3/LTA4H
C2	hsa00830	Retinol metabolism	2/96	0.191495	0.631932	2	ADH1B/DHRS3
C2	hsa00010	Glycolysis / Gluconeogenesis	2/96	0.195849	0.635708	2	ALDH1A3/ADH1B
C2	hsa04920	Adipocytokine signaling pathway	2/96	0.200217	0.637653	2	LEPR/ADIPOQ
C2	hsa05218	Melanoma	2/96	0.213386	0.637653	2	IGF1/PDGFRA
C2	hsa01524	Platinum drug resistance	2/96	0.217795	0.637653	2	MGST1/MGST3
C2	hsa05100	Bacterial invasion of epithelial cells	2/96	0.217795	0.637653	2	ITGB1/RHOA
C2	hsa04918	Thyroid hormone synthesis	2/96	0.222212	0.637653	2	HSP90B1/GPX3
C2	hsa05214	Glioma	2/96	0.226637	0.64106	2	IGF1/PDGFRA
C2	hsa05140	Leishmaniasis	2/96	0.235506	0.645206	2	ITGB1/HLA-DRB1
C2	hsa00983	Drug metabolism - other enzymes	2/96	0.244396	0.645206	2	MGST1/MGST3
C2	hsa01521	EGFR tyrosine kinase inhibitor resistance	2/96	0.244396	0.645206	2	IGF1/PDGFRA
C2	hsa04662	B cell receptor signaling pathway	2/96	0.257756	0.653826	2	IFITM1/CD81
C2	hsa04610	Complement and coagulation cascades	2/96	0.27113	0.653826	2	CFD/C1S
C2	hsa05210	Colorectal cancer	2/96	0.275588	0.653826	2	RHOA/TGFBR2
C2	hsa04512	ECM-receptor interaction	2/96	0.2845	0.653826	2	ITGB1/THBS1
C2	hsa04727	GABAergic synapse	2/96	0.288953	0.653826	2	SLC6A1/SLC38A2
C2	hsa05410	Hypertrophic cardiomyopathy (HCM)	2/96	0.293403	0.653826	2	ITGB1/IGF1
C2	hsa04666	Fc gamma R-mediated phagocytosis	2/96	0.306731	0.653826	2	PLPP3/GSN
C2	hsa05323	Rheumatoid arthritis	2/96	0.306731	0.653826	2	CXCL12/HLA-DRB1
C2	hsa04974	Protein digestion and absorption	2/96	0.315592	0.653826	2	COL5A3/SLC38A2
C2	hsa05414	Dilated cardiomyopathy (DCM)	2/96	0.320013	0.653826	2	ITGB1/IGF1
C2	hsa00564	Glycerophospholipid metabolism	2/96	0.328837	0.653826	2	PLPP3/GPD1L
C2	hsa05231	Choline metabolism in cancer	2/96	0.328837	0.653826	2	PLPP3/PDGFRA
C2	hsa04933	AGE-RAGE signaling pathway in diabetic complications	2/96	0.33763	0.661889	2	VCAM1/TGFBR2
C2	hsa04064	NF-kappa B signaling pathway	2/96	0.34639	0.670926	2	CXCL12/VCAM1
C2	hsa04659	Th17 cell differentiation	2/96	0.368123	0.687626	2	HLA-DRB1/TGFBR2
C2	hsa04066	HIF-1 signaling pathway	2/96	0.376741	0.690691	2	IGF1/INSR
C2	hsa05145	Toxoplasmosis	2/96	0.389578	0.690802	2	ITGB1/HLA-DRB1
C2	hsa04722	Neurotrophin signaling pathway	2/96	0.41907	0.715309	2	NTRK2/RHOA
C2	hsa04142	Lysosome	2/96	0.435604	0.718747	2	LAPTM4A/CTSO
C2	hsa04611	Platelet activation	2/96	0.439699	0.719507	2	ITGB1/RHOA
C2	hsa00230	Purine metabolism	2/96	0.463927	0.740297	2	NT5E/AK3
C2	hsa05322	Systemic lupus erythematosus	2/96	0.475813	0.741819	2	C1S/HLA-DRB1
C2	hsa04910	Insulin signaling pathway	2/96	0.491415	0.760158	2	PRKAR2B/INSR
C2	hsa04218	Cellular senescence	2/96	0.575314	0.841318	2	HLA-B/TGFBR2
C2	hsa04630	JAK-STAT signaling pathway	2/96	0.582124	0.841318	2	LEPR/PDGFRA
C2	hsa04022	cGMP-PKG signaling pathway	2/96	0.5988	0.850999	2	RHOA/INSR
C2	hsa05152	Tuberculosis	2/96	0.639836	0.879774	2	HLA-DRB1/RHOA
C2	hsa04062	Chemokine signaling pathway	2/96	0.666294	0.887177	2	CXCL12/RHOA
C2	hsa05130	Pathogenic Escherichia coli infection	2/96	0.701755	0.887177	2	ITGB1/RHOA
C2	hsa05132	Salmonella infection	2/96	0.731694	0.888806	2	HSP90B1/RHOA
C2	hsa05131	Shigellosis	2/96	0.78004	0.893834	2	ITGB1/RHOA
C2	hsa04080	Neuroactive ligand-receptor interaction	2/96	0.919504	0.924171	2	LEPR/NMB
C2	hsa00533	Glycosaminoglycan biosynthesis - keratan sulfate	1/96	0.155424	0.559527	1	CHST2
C2	hsa00360	Phenylalanine metabolism	1/96	0.18548	0.622459	1	ALDH1A3
C2	hsa00340	Histidine metabolism	1/96	0.242453	0.645206	1	ALDH1A3
C2	hsa04977	Vitamin digestion and absorption	1/96	0.251557	0.653826	1	LMBRD1
C2	hsa04392	Hippo signaling pathway - multiple species	1/96	0.295479	0.653826	1	FRMD6
C2	hsa00630	Glyoxylate and dicarboxylate metabolism	1/96	0.303952	0.653826	1	CAT
C2	hsa00410	beta-Alanine metabolism	1/96	0.312325	0.653826	1	ALDH1A3
C2	hsa00512	Mucin type O-glycan biosynthesis	1/96	0.312325	0.653826	1	GALNT1
C2	hsa05310	Asthma	1/96	0.312325	0.653826	1	HLA-DRB1
C2	hsa00760	Nicotinate and nicotinamide metabolism	1/96	0.360507	0.679814	1	NT5E
C2	hsa05143	African trypanosomiasis	1/96	0.360507	0.679814	1	VCAM1
C2	hsa00513	Various types of N-glycan biosynthesis	1/96	0.375813	0.690691	1	DAD1
C2	hsa04975	Fat digestion and absorption	1/96	0.390757	0.690802	1	PLPP3
C2	hsa05219	Bladder cancer	1/96	0.390757	0.690802	1	THBS1
C2	hsa00380	Tryptophan metabolism	1/96	0.398095	0.691429	1	CAT
C2	hsa00860	Porphyrin and chlorophyll metabolism	1/96	0.398095	0.691429	1	CP
C2	hsa00071	Fatty acid degradation	1/96	0.412511	0.710236	1	ADH1B
C2	hsa00514	Other types of O-glycan biosynthesis	1/96	0.426584	0.718747	1	GALNT1
C2	hsa00600	Sphingolipid metabolism	1/96	0.433496	0.718747	1	PLPP3
C2	hsa00510	N-Glycan biosynthesis	1/96	0.453739	0.730408	1	DAD1
C2	hsa05110	Vibrio cholerae infection	1/96	0.453739	0.730408	1	SEC61G
C2	hsa00240	Pyrimidine metabolism	1/96	0.49823	0.764726	1	NT5E
C2	hsa04730	Long-term depression	1/96	0.516182	0.786186	1	IGF1
C2	hsa04137	Mitophagy - animal	1/96	0.544701	0.817051	1	CITED2
C2	hsa05321	Inflammatory bowel disease (IBD)	1/96	0.544701	0.817051	1	HLA-DRB1
C2	hsa05211	Renal cell carcinoma	1/96	0.566312	0.836789	1	EPAS1
C2	hsa05230	Central carbon metabolism in cancer	1/96	0.566312	0.836789	1	PDGFRA
C2	hsa04976	Bile secretion	1/96	0.581851	0.841318	1	EPHX1
C2	hsa05212	Pancreatic cancer	1/96	0.601716	0.850999	1	TGFBR2
C2	hsa05220	Chronic myeloid leukemia	1/96	0.601716	0.850999	1	TGFBR2
C2	hsa05412	Arrhythmogenic right ventricular cardiomyopathy (ARVC)	1/96	0.606535	0.85173	1	ITGB1
C2	hsa04721	Synaptic vesicle cycle	1/96	0.611296	0.85237	1	SLC6A1
C2	hsa04146	Peroxisome	1/96	0.634258	0.878204	1	CAT
C2	hsa04260	Cardiac muscle contraction	1/96	0.647386	0.884017	1	COX6C
C2	hsa04540	Gap junction	1/96	0.655878	0.887177	1	PDGFRA
C2	hsa04658	Th1 and Th2 cell differentiation	1/96	0.672258	0.887177	1	HLA-DRB1
C2	hsa05222	Small cell lung cancer	1/96	0.672258	0.887177	1	ITGB1
C2	hsa04657	IL-17 signaling pathway	1/96	0.680157	0.887177	1	HSP90B1
C2	hsa01522	Endocrine resistance	1/96	0.695393	0.887177	1	IGF1
C2	hsa04640	Hematopoietic cell lineage	1/96	0.699089	0.887177	1	HLA-DRB1
C2	hsa04914	Progesterone-mediated oocyte maturation	1/96	0.699089	0.887177	1	IGF1
C2	hsa04061	Viral protein interaction with cytokine and cytokine receptor	1/96	0.70274	0.887177	1	CXCL12
C2	hsa04750	Inflammatory mediator regulation of TRP channels	1/96	0.70274	0.887177	1	IGF1
C2	hsa04972	Pancreatic secretion	1/96	0.709911	0.887177	1	RHOA
C2	hsa05142	Chagas disease (American trypanosomiasis)	1/96	0.709911	0.887177	1	TGFBR2
C2	hsa04625	C-type lectin receptor signaling pathway	1/96	0.716911	0.887177	1	RHOA
C2	hsa04660	T cell receptor signaling pathway	1/96	0.716911	0.887177	1	RHOA
C2	hsa04928	Parathyroid hormone synthesis, secretion and action	1/96	0.723744	0.888806	1	RHOA
C2	hsa04931	Insulin resistance	1/96	0.730413	0.888806	1	INSR
C2	hsa04668	TNF signaling pathway	1/96	0.743278	0.890238	1	VCAM1
C2	hsa04724	Glutamatergic synapse	1/96	0.749481	0.890238	1	SLC38A2
C2	hsa04726	Serotonergic synapse	1/96	0.752526	0.890238	1	APP
C2	hsa01200	Carbon metabolism	1/96	0.758507	0.890238	1	CAT
C2	hsa04071	Sphingolipid signaling pathway	1/96	0.764346	0.890238	1	RHOA
C2	hsa04935	Growth hormone synthesis, secretion and action	1/96	0.764346	0.890238	1	IGF1
C2	hsa04110	Cell cycle	1/96	0.778337	0.893834	1	CDKN1C
C2	hsa04114	Oocyte meiosis	1/96	0.788936	0.893834	1	IGF1
C2	hsa04380	Osteoclast differentiation	1/96	0.788936	0.893834	1	TGFBR2
C2	hsa04926	Relaxin signaling pathway	1/96	0.791507	0.893834	1	TGFBR2
C2	hsa04650	Natural killer cell mediated cytotoxicity	1/96	0.796555	0.893834	1	HLA-B
C2	hsa04270	Vascular smooth muscle contraction	1/96	0.799033	0.893834	1	RHOA
C2	hsa04210	Apoptosis	1/96	0.808652	0.894618	1	CTSO
C2	hsa04371	Apelin signaling pathway	1/96	0.810985	0.894618	1	PLIN1
C2	hsa04915	Estrogen signaling pathway	1/96	0.813289	0.894618	1	HSP90B1
C2	hsa04550	Signaling pathways regulating pluripotency of stem cells	1/96	0.817815	0.894626	1	IGF1
C2	hsa05224	Breast cancer	1/96	0.832817	0.897222	1	IGF1
C2	hsa04723	Retrograde endocannabinoid signaling	1/96	0.834858	0.897222	1	NDUFC2
C2	hsa05226	Gastric cancer	1/96	0.836874	0.897222	1	TGFBR2
C2	hsa04921	Oxytocin signaling pathway	1/96	0.844698	0.897222	1	RHOA
C2	hsa05160	Hepatitis C	1/96	0.84847	0.897222	1	CD81
C2	hsa04310	Wnt signaling pathway	1/96	0.857507	0.897222	1	RHOA
C2	hsa04217	Necroptosis	1/96	0.860971	0.897222	1	PPIA
C2	hsa05161	Hepatitis B	1/96	0.860971	0.897222	1	TGFBR2
C2	hsa05164	Influenza A	1/96	0.874012	0.906044	1	HLA-DRB1
C2	hsa03013	RNA transport	1/96	0.88724	0.910363	1	EIF1AY
C2	hsa04621	NOD-like receptor signaling pathway	1/96	0.889987	0.910363	1	RHOA
C2	hsa05034	Alcoholism	1/96	0.893985	0.910363	1	NTRK2
C2	hsa05167	Kaposi sarcoma-associated herpesvirus infection	1/96	0.89657	0.910363	1	HLA-B
C2	hsa04020	Calcium signaling pathway	1/96	0.905135	0.914371	1	PDGFRA
C2	hsa04024	cAMP signaling pathway	1/96	0.92863	0.92863	1	RHOA
C3	hsa03010	Ribosome	76/103	1.53325e-116	1.10394e-114	76	RPLP1/RPL41/RPL10/RPS12/RPL28/RPL34/RPL39/RPL13/RPS27A/RPL30/RPS27/RPS23/RPL32/RPS24/RPS3A/RPS28/RPS8/RPL37/RPS15A/RPL11/RPLP2/RPS4X/RPL21/RPL12/RPL9/RPL19/RPS18/RPS13/RPL37A/RPL22/RPS15/RPL26/RPL6/RPS29/RPL35A/FAU/RPL3/RPL13A/RPL7A/RPL29/RPS14/RPL18A/RPS6/RPS3/RPL15/RPS11/RPL7/RPS25/RPL23A/RPS19/RPS16/RPL8/RPS9/RPS2/RPS10/RPL38/RPS7/RPLP0/RPL24/RPL18/RPL35/RPS20/UBA52/RPL23/RPS26/RPL36/RPL5/RPL1…
C3	hsa04216	Ferroptosis	4/103	0.00165085	0.0594305	4	FTL/FTH1/HMOX1/NCOA4
C3	hsa04610	Complement and coagulation cascades	4/103	0.0235959	0.424726	4	CFD/C1QA/C1QB/C1QC
C3	hsa05150	Staphylococcus aureus infection	4/103	0.0348213	0.459229	4	CFD/C1QA/C1QB/C1QC
C3	hsa04714	Thermogenesis	4/103	0.345852	0.973282	4	RPS6/ATP5F1E/COX17/NDUFS4
C3	hsa05020	Prion diseases	3/103	0.0100257	0.240616	3	C1QA/C1QB/C1QC
C3	hsa04978	Mineral absorption	3/103	0.0382691	0.459229	3	FTL/FTH1/HMOX1
C3	hsa05133	Pertussis	3/103	0.0740689	0.761852	3	C1QA/C1QB/C1QC
C3	hsa05142	Chagas disease (American trypanosomiasis)	3/103	0.143442	0.973282	3	C1QA/C1QB/C1QC
C3	hsa00190	Oxidative phosphorylation	3/103	0.244239	0.973282	3	ATP5F1E/COX17/NDUFS4
C3	hsa05322	Systemic lupus erythematosus	3/103	0.244239	0.973282	3	C1QA/C1QB/C1QC
C3	hsa05010	Alzheimer disease	3/103	0.377788	0.973282	3	ATP5F1E/APOE/NDUFS4
C3	hsa05169	Epstein-Barr virus infection	3/103	0.480421	0.973282	3	B2M/VIM/SEM1
C3	hsa04979	Cholesterol metabolism	2/103	0.135023	0.973282	2	APOE/APOC1
C3	hsa04066	HIF-1 signaling pathway	2/103	0.410487	0.973282	2	RPS6/HMOX1
C3	hsa05012	Parkinson disease	2/103	0.548503	0.973282	2	ATP5F1E/NDUFS4
C3	hsa04217	Necroptosis	2/103	0.620635	0.973282	2	FTL/FTH1
C3	hsa05016	Huntington disease	2/103	0.730374	0.973282	2	ATP5F1E/NDUFS4
C3	hsa04810	Regulation of actin cytoskeleton	2/103	0.764369	0.973282	2	TMSB4X/CXCL12
C3	hsa05132	Salmonella infection	2/103	0.766651	0.973282	2	RPS3/MYL6
C3	hsa05163	Human cytomegalovirus infection	2/103	0.79052	0.973282	2	B2M/CXCL12
C3	hsa05206	MicroRNAs in cancer	2/103	0.913061	0.973282	2	VIM/HMOX1
C3	hsa04151	PI3K-Akt signaling pathway	2/103	0.946246	0.973282	2	RPS6/YWHAE
C3	hsa03060	Protein export	1/103	0.257734	0.973282	1	SEC61G
C3	hsa05143	African trypanosomiasis	1/103	0.38115	0.973282	1	HBB
C3	hsa05216	Thyroid cancer	1/103	0.38115	0.973282	1	NCOA4
C3	hsa03440	Homologous recombination	1/103	0.412516	0.973282	1	SEM1
C3	hsa00860	Porphyrin and chlorophyll metabolism	1/103	0.420108	0.973282	1	HMOX1
C3	hsa03050	Proteasome	1/103	0.442307	0.973282	1	SEM1
C3	hsa04672	Intestinal immune network for IgA production	1/103	0.470601	0.973282	1	CXCL12
C3	hsa05110	Vibrio cholerae infection	1/103	0.47745	0.973282	1	SEC61G
C3	hsa05144	Malaria	1/103	0.47745	0.973282	1	HBB
C3	hsa05134	Legionellosis	1/103	0.522994	0.973282	1	EEF1A1
C3	hsa04137	Mitophagy - animal	1/103	0.570247	0.973282	1	TOMM7
C3	hsa05140	Leishmaniasis	1/103	0.63257	0.973282	1	EEF1A1
C3	hsa04612	Antigen processing and presentation	1/103	0.63734	0.973282	1	B2M
C3	hsa01521	EGFR tyrosine kinase inhibitor resistance	1/103	0.642048	0.973282	1	RPS6
C3	hsa04970	Salivary secretion	1/103	0.690012	0.973282	1	CST3
C3	hsa05323	Rheumatoid arthritis	1/103	0.70195	0.973282	1	CXCL12
C3	hsa04061	Viral protein interaction with cytokine and cytokine receptor	1/103	0.728063	0.973282	1	CXCL12
C3	hsa04064	NF-kappa B signaling pathway	1/103	0.735099	0.973282	1	CXCL12
C3	hsa04928	Parathyroid hormone synthesis, secretion and action	1/103	0.748633	0.973282	1	NACA
C3	hsa04670	Leukocyte transendothelial migration	1/103	0.767661	0.973282	1	CXCL12
C3	hsa04722	Neurotrophin signaling pathway	1/103	0.788064	0.973282	1	YWHAE
C3	hsa04110	Cell cycle	1/103	0.801541	0.973282	1	YWHAE
C3	hsa04114	Oocyte meiosis	1/103	0.811709	0.973282	1	YWHAE
C3	hsa04270	Vascular smooth muscle contraction	1/103	0.82136	0.973282	1	MYL6
C3	hsa04371	Apelin signaling pathway	1/103	0.832738	0.973282	1	RPS6
C3	hsa04910	Insulin signaling pathway	1/103	0.832738	0.973282	1	RPS6
C3	hsa05162	Measles	1/103	0.834926	0.973282	1	RACK1
C3	hsa05418	Fluid shear stress and atherosclerosis	1/103	0.837086	0.973282	1	HMOX1
C3	hsa04723	Retrograde endocannabinoid signaling	1/103	0.855305	0.973282	1	NDUFS4
C3	hsa04932	Non-alcoholic fatty liver disease (NAFLD)	1/103	0.857201	0.973282	1	NDUFS4
C3	hsa04145	Phagosome	1/103	0.862741	0.973282	1	SEC61G
C3	hsa04150	mTOR signaling pathway	1/103	0.86454	0.973282	1	RPS6
C3	hsa04921	Oxytocin signaling pathway	1/103	0.86454	0.973282	1	MYL6
C3	hsa04390	Hippo signaling pathway	1/103	0.866315	0.973282	1	YWHAE
C3	hsa05160	Hepatitis C	1/103	0.868068	0.973282	1	YWHAE
C3	hsa04141	Protein processing in endoplasmic reticulum	1/103	0.885906	0.973282	1	SEC61G
C3	hsa05225	Hepatocellular carcinoma	1/103	0.888883	0.973282	1	HMOX1
C3	hsa04530	Tight junction	1/103	0.890342	0.973282	1	MYL6
C3	hsa03013	RNA transport	1/103	0.90393	0.973282	1	EEF1A1
C3	hsa04360	Axon guidance	1/103	0.906441	0.973282	1	CXCL12
C3	hsa04621	NOD-like receptor signaling pathway	1/103	0.906441	0.973282	1	YWHAE
C3	hsa04062	Chemokine signaling pathway	1/103	0.915849	0.973282	1	CXCL12
C3	hsa05203	Viral carcinogenesis	1/103	0.928232	0.973282	1	YWHAE
C3	hsa05130	Pathogenic Escherichia coli infection	1/103	0.929179	0.973282	1	RPS3
C3	hsa05205	Proteoglycans in cancer	1/103	0.931035	0.973282	1	RPS6
C3	hsa05170	Human immunodeficiency virus 1 infection	1/103	0.937989	0.973282	1	B2M
C3	hsa05166	Human T-cell leukemia virus 1 infection	1/103	0.943502	0.973282	1	B2M
C3	hsa04060	Cytokine-cytokine receptor interaction	1/103	0.979274	0.993066	1	CXCL12
C3	hsa05168	Herpes simplex virus 1 infection	1/103	0.998581	0.998581	1	B2M
C4	hsa03040	Spliceosome	9/42	5.52617e-08	6.57614e-06	9	DDX5/SNRNP70/RBM25/SRSF5/SF3B1/DDX39B/ACIN1/TRA2B/SRSF7
C4	hsa03015	mRNA surveillance pathway	5/42	0.000103387	0.00615155	5	PNN/PABPN1/SMG1/DDX39B/ACIN1
C4	hsa05206	MicroRNAs in cancer	5/42	0.022122	0.376074	5	PDGFRB/ZEB2/MDM4/STAT3/DNMT3A
C4	hsa02010	ABC transporters	3/42	0.00163168	0.0647233	3	ABCA8/ABCA10/ABCA9
C4	hsa00310	Lysine degradation	3/42	0.0039048	0.116168	3	NSD3/NSD1/ASH1L
C4	hsa04659	Th17 cell differentiation	3/42	0.0182376	0.370711	3	MAPK10/RUNX1/STAT3
C4	hsa04931	Insulin resistance	3/42	0.0186913	0.370711	3	MAPK10/STAT3/OGA
C4	hsa05162	Measles	3/42	0.0352305	0.395526	3	MAPK10/STAT3/IRF3
C4	hsa05160	Hepatitis C	3/42	0.0470926	0.395526	3	STAT3/CFLAR/IRF3
C4	hsa04217	Necroptosis	3/42	0.0524851	0.395526	3	MAPK10/STAT3/CFLAR
C4	hsa05161	Hepatitis B	3/42	0.0524851	0.395526	3	MAPK10/STAT3/IRF3
C4	hsa03013	RNA transport	3/42	0.0667691	0.395526	3	PNN/DDX39B/ACIN1
C4	hsa05167	Kaposi sarcoma-associated herpesvirus infection	3/42	0.0731225	0.395526	3	MAPK10/STAT3/IRF3
C4	hsa05202	Transcriptional misregulation in cancer	3/42	0.0731225	0.395526	3	FUS/DDX5/RUNX1
C4	hsa05169	Epstein-Barr virus infection	3/42	0.0876153	0.401009	3	MAPK10/STAT3/IRF3
C4	hsa05165	Human papillomavirus infection	3/42	0.24896	0.537628	3	PDGFRB/MAML2/IRF3
C4	hsa05168	Herpes simplex virus 1 infection	3/42	0.480008	0.60207	3	SRSF5/IRF3/SRSF7
C4	hsa05221	Acute myeloid leukemia	2/42	0.0478807	0.395526	2	RUNX1/STAT3
C4	hsa04920	Adipocytokine signaling pathway	2/42	0.050474	0.395526	2	MAPK10/STAT3
C4	hsa04622	RIG-I-like receptor signaling pathway	2/42	0.0517894	0.395526	2	MAPK10/IRF3
C4	hsa04917	Prolactin signaling pathway	2/42	0.0517894	0.395526	2	MAPK10/STAT3
C4	hsa05133	Pertussis	2/42	0.0599358	0.395526	2	MAPK10/IRF3
C4	hsa05212	Pancreatic cancer	2/42	0.0599358	0.395526	2	MAPK10/STAT3
C4	hsa01521	EGFR tyrosine kinase inhibitor resistance	2/42	0.0641651	0.395526	2	PDGFRB/STAT3
C4	hsa04727	GABAergic synapse	2/42	0.0789533	0.39785	2	GABRE/GABBR1
C4	hsa05032	Morphine addiction	2/42	0.0820298	0.39785	2	GABRE/GABBR1
C4	hsa04658	Th1 and Th2 cell differentiation	2/42	0.083582	0.39785	2	MAML2/MAPK10
C4	hsa05231	Choline metabolism in cancer	2/42	0.0930825	0.408105	2	PDGFRB/MAPK10
C4	hsa04933	AGE-RAGE signaling pathway in diabetic complications	2/42	0.0963175	0.408105	2	MAPK10/STAT3
C4	hsa05142	Chagas disease (American trypanosomiasis)	2/42	0.0995849	0.408105	2	MAPK10/CFLAR
C4	hsa04620	Toll-like receptor signaling pathway	2/42	0.102884	0.408105	2	MAPK10/IRF3
C4	hsa04668	TNF signaling pathway	2/42	0.116374	0.432764	2	MAPK10/CFLAR
C4	hsa05145	Toxoplasmosis	2/42	0.116374	0.432764	2	MAPK10/STAT3
C4	hsa04722	Neurotrophin signaling pathway	2/42	0.12853	0.442989	2	MAPK10/SH2B1
C4	hsa04935	Growth hormone synthesis, secretion and action	2/42	0.12853	0.442989	2	MAPK10/STAT3
C4	hsa05135	Yersinia infection	2/42	0.130291	0.442989	2	MAPK10/IRF3
C4	hsa04068	FoxO signaling pathway	2/42	0.150022	0.479073	2	MAPK10/STAT3
C4	hsa04210	Apoptosis	2/42	0.159187	0.479073	2	MAPK10/CFLAR
C4	hsa04140	Autophagy - animal	2/42	0.161033	0.479073	2	MAPK10/CFLAR
C4	hsa04723	Retrograde endocannabinoid signaling	2/42	0.181591	0.514507	2	GABRE/MAPK10
C4	hsa04630	JAK-STAT signaling pathway	2/42	0.208297	0.537628	2	PDGFRB/STAT3
C4	hsa04141	Protein processing in endoplasmic reticulum	2/42	0.216012	0.537628	2	MAPK10/UBE2G2
C4	hsa04530	Tight junction	2/42	0.221817	0.537628	2	MAPK10/RUNX1
C4	hsa05164	Influenza A	2/42	0.223755	0.537628	2	PABPN1/IRF3
C4	hsa04621	NOD-like receptor signaling pathway	2/42	0.245162	0.537628	2	MAPK10/IRF3
C4	hsa04510	Focal adhesion	2/42	0.280371	0.537628	2	PDGFRB/MAPK10
C4	hsa05203	Viral carcinogenesis	2/42	0.284285	0.537628	2	STAT3/IRF3
C4	hsa05205	Proteoglycans in cancer	2/42	0.290154	0.537628	2	DDX5/STAT3
C4	hsa05170	Human immunodeficiency virus 1 infection	2/42	0.305782	0.537628	2	MAPK10/IRF3
C4	hsa05132	Salmonella infection	2/42	0.309682	0.537628	2	MAPK10/GCC2
C4	hsa04024	cAMP signaling pathway	2/42	0.313578	0.537628	2	MAPK10/GABBR1
C4	hsa05163	Human cytomegalovirus infection	2/42	0.331057	0.539668	2	STAT3/IRF3
C4	hsa04014	Ras signaling pathway	2/42	0.344578	0.554119	2	PDGFRB/MAPK10
C4	hsa05131	Shigellosis	2/42	0.35227	0.555901	2	MAPK10/IRF3
C4	hsa04010	MAPK signaling pathway	2/42	0.461482	0.596917	2	PDGFRB/MAPK10
C4	hsa04080	Neuroactive ligand-receptor interaction	2/42	0.537638	0.60207	2	GABRE/GABBR1
C4	hsa00430	Taurine and hypotaurine metabolism	1/42	0.0562166	0.395526	1	CSAD
C4	hsa04215	Apoptosis - multiple species	1/42	0.155101	0.479073	1	MAPK10
C4	hsa04130	SNARE interactions in vesicular transport	1/42	0.159548	0.479073	1	STX16
C4	hsa00250	Alanine, aspartate and glutamate metabolism	1/42	0.172754	0.501407	1	RIMKLB
C4	hsa05033	Nicotine addiction	1/42	0.190046	0.525942	1	GABRE
C4	hsa00071	Fatty acid degradation	1/42	0.206986	0.537628	1	ACADVL
C4	hsa04930	Type II diabetes mellitus	1/42	0.215326	0.537628	1	MAPK10
C4	hsa00270	Cysteine and methionine metabolism	1/42	0.227675	0.537628	1	DNMT3A
C4	hsa04330	Notch signaling pathway	1/42	0.243845	0.537628	1	MAML2
C4	hsa01212	Fatty acid metabolism	1/42	0.259686	0.537628	1	ACADVL
C4	hsa04623	Cytosolic DNA-sensing pathway	1/42	0.28284	0.537628	1	IRF3
C4	hsa04929	GnRH secretion	1/42	0.28663	0.537628	1	GABBR1
C4	hsa04137	Mitophagy - animal	1/42	0.2904	0.537628	1	MAPK10
C4	hsa05321	Inflammatory bowel disease (IBD)	1/42	0.2904	0.537628	1	STAT3
C4	hsa05223	Non-small cell lung cancer	1/42	0.294151	0.537628	1	STAT3
C4	hsa04664	Fc epsilon RI signaling pathway	1/42	0.301594	0.537628	1	MAPK10
C4	hsa05230	Central carbon metabolism in cancer	1/42	0.305287	0.537628	1	PDGFRB
C4	hsa05120	Epithelial cell signaling in Helicobacter pylori infection	1/42	0.308961	0.537628	1	MAPK10
C4	hsa04115	p53 signaling pathway	1/42	0.316252	0.537628	1	MDM4
C4	hsa05218	Melanoma	1/42	0.316252	0.537628	1	PDGFRB
C4	hsa05214	Glioma	1/42	0.327048	0.539668	1	PDGFRB
C4	hsa05220	Chronic myeloid leukemia	1/42	0.330609	0.539668	1	RUNX1
C4	hsa04742	Taste transduction	1/42	0.35503	0.555901	1	GABBR1
C4	hsa04012	ErbB signaling pathway	1/42	0.361846	0.557205	1	MAPK10
C4	hsa05210	Colorectal cancer	1/42	0.365227	0.557205	1	MAPK10
C4	hsa04540	Gap junction	1/42	0.371938	0.55821	1	PDGFRB
C4	hsa05235	PD-L1 expression and PD-1 checkpoint pathway in cancer	1/42	0.375267	0.55821	1	STAT3
C4	hsa04912	GnRH signaling pathway	1/42	0.388413	0.559549	1	MAPK10
C4	hsa04657	IL-17 signaling pathway	1/42	0.391657	0.559549	1	MAPK10
C4	hsa05215	Prostate cancer	1/42	0.401289	0.559549	1	PDGFRB
C4	hsa01522	Endocrine resistance	1/42	0.404467	0.559549	1	MAPK10
C4	hsa05017	Spinocerebellar ataxia	1/42	0.404467	0.559549	1	MAPK10
C4	hsa04914	Progesterone-mediated oocyte maturation	1/42	0.407628	0.559549	1	MAPK10
C4	hsa04750	Inflammatory mediator regulation of TRP channels	1/42	0.410772	0.559549	1	MAPK10
C4	hsa04064	NF-kappa B signaling pathway	1/42	0.417012	0.559549	1	CFLAR
C4	hsa04625	C-type lectin receptor signaling pathway	1/42	0.423188	0.559549	1	MAPK10
C4	hsa04660	T cell receptor signaling pathway	1/42	0.423188	0.559549	1	MAPK10
C4	hsa04066	HIF-1 signaling pathway	1/42	0.438349	0.573226	1	STAT3
C4	hsa04071	Sphingolipid signaling pathway	1/42	0.467514	0.598217	1	MAPK10
C4	hsa04380	Osteoclast differentiation	1/42	0.492494	0.60207	1	MAPK10
C4	hsa04926	Relaxin signaling pathway	1/42	0.495198	0.60207	1	MAPK10
C4	hsa04270	Vascular smooth muscle contraction	1/42	0.503226	0.60207	1	CALD1
C4	hsa04728	Dopaminergic synapse	1/42	0.503226	0.60207	1	MAPK10
C4	hsa04120	Ubiquitin mediated proteolysis	1/42	0.513736	0.60207	1	UBE2G2
C4	hsa04910	Insulin signaling pathway	1/42	0.51633	0.60207	1	MAPK10
C4	hsa04915	Estrogen signaling pathway	1/42	0.518909	0.60207	1	GABBR1
C4	hsa05418	Fluid shear stress and atherosclerosis	1/42	0.521476	0.60207	1	MAPK10
C4	hsa04550	Signaling pathways regulating pluripotency of stem cells	1/42	0.524029	0.60207	1	STAT3
C4	hsa05012	Parkinson disease	1/42	0.529095	0.60207	1	UBE2G2
C4	hsa04514	Cell adhesion molecules (CAMs)	1/42	0.541532	0.60207	1	NRXN2
C4	hsa04072	Phospholipase D signaling pathway	1/42	0.543981	0.60207	1	PDGFRB
C4	hsa04932	Non-alcoholic fatty liver disease (NAFLD)	1/42	0.546417	0.60207	1	MAPK10
C4	hsa04310	Wnt signaling pathway	1/42	0.572386	0.624899	1	MAPK10
C4	hsa05225	Hepatocellular carcinoma	1/42	0.590356	0.638657	1	ARID1B
C4	hsa05152	Tuberculosis	1/42	0.615936	0.660327	1	MAPK10
C4	hsa04062	Chemokine signaling pathway	1/42	0.634091	0.673721	1	STAT3
C4	hsa04020	Calcium signaling pathway	1/42	0.641888	0.675971	1	PDGFRB
C4	hsa05130	Pathogenic Escherichia coli infection	1/42	0.658844	0.68774	1	MAPK10
C4	hsa04015	Rap1 signaling pathway	1/42	0.673256	0.696053	1	PDGFRB
C4	hsa04810	Regulation of actin cytoskeleton	1/42	0.678506	0.696053	1	PDGFRB
C4	hsa05166	Human T-cell leukemia virus 1 infection	1/42	0.688759	0.700533	1	MAPK10
C4	hsa04714	Thermogenesis	1/42	0.708318	0.714321	1	ARID1B
C4	hsa04151	PI3K-Akt signaling pathway	1/42	0.850908	0.850908	1	PDGFRB
C5	hsa05130	Pathogenic Escherichia coli infection	18/152	4.20491e-08	2.18655e-06	18	HCLS1/TUBA4A/FOS/HCK/MYO1F/FCGR2A/ACTB/ARPC5/PTPN6/CYFIP2/SLC9A3R1/LYN/ARPC1B/ARPC3/ARPC2/PYCARD/PAK1/GAPDH
C5	hsa04666	Fc gamma R-mediated phagocytosis	17/152	1.08978e-12	2.26675e-10	17	NCF1/FCGR3B/PTPRC/SYK/PRKCB/RAC2/HCK/FCGR2A/ARPC5/DOCK2/VASP/LYN/ARPC1B/ARPC3/ARPC2/PAK1/CFL1
C5	hsa04380	Osteoclast differentiation	15/152	1.55698e-08	1.07951e-06	15	NCF1/FCGR3B/LILRB3/TYROBP/NCF2/SYK/NCF4/LILRA2/SPI1/FOS/FCGR2A/CYBA/JUND/JUNB/TGFB1
C5	hsa04062	Chemokine signaling pathway	15/152	2.64387e-06	7.85609e-05	15	NCF1/CXCR2/CXCR4/FGR/CXCR1/PRKCB/RAC2/HCK/DOCK2/LYN/GNG2/ARRB2/PAK1/GRK6/GNG5
C5	hsa05132	Salmonella infection	15/152	1.21346e-05	0.000280444	15	PTPRC/FOS/MYL6/TXN/ACTB/ARPC5/CYFIP2/ARPC1B/ARPC3/ARPC2/PFN1/PYCARD/PAK1/RHOG/GAPDH
C5	hsa04145	Phagosome	14/152	9.83626e-07	3.4099e-05	14	NCF1/FCGR3B/CYBB/CORO1A/ITGAM/NCF2/TUBA4A/NCF4/FCGR2A/ACTB/CTSS/CYBA/ATP6V0B/HLA-C
C5	hsa05152	Tuberculosis	14/152	7.33275e-06	0.000190652	14	FCGR3B/FCER1G/CORO1A/CAMP/ITGAM/SYK/CR1/CLEC4E/FCGR2A/LSP1/CTSS/ATP6V0B/CALM1/TGFB1
C5	hsa05140	Leishmaniasis	13/152	1.59454e-09	1.65832e-07	13	NCF1/FCGR3B/CYBB/ITGAM/NCF2/CR1/NCF4/PRKCB/FOS/FCGR2A/PTPN6/CYBA/TGFB1
C5	hsa04670	Leukocyte transendothelial migration	13/152	1.66649e-07	6.93258e-06	13	MMP9/NCF1/CYBB/CXCR4/ITGAM/NCF2/NCF4/PRKCB/RAC2/RASSF5/ACTB/VASP/CYBA
C5	hsa05170	Human immunodeficiency virus 1 infection	13/152	0.000185136	0.00288201	13	CXCR4/APOBEC3A/PRKCB/RAC2/FOS/GNG2/PAK1/CFL1/ELOB/CALM1/AP1S2/HLA-C/GNG5
C5	hsa04810	Regulation of actin cytoskeleton	13/152	0.000193982	0.00288201	13	CXCR4/ITGAM/RAC2/ACTB/ARPC5/CYFIP2/ARPC1B/ARPC3/ARPC2/PFN1/PAK1/IQGAP2/CFL1
C5	hsa04144	Endocytosis	12/152	0.00268802	0.0279554	12	CXCR2/CXCR4/CXCR1/ARPC5/ARPC1B/ARRB2/ARPC3/ARPC2/RAB11FIP1/ACAP1/HLA-C/GRK6
C5	hsa05418	Fluid shear stress and atherosclerosis	11/152	6.20575e-05	0.0012908	11	MMP9/NCF1/NCF2/RAC2/FOS/DUSP1/TXN/ACTB/KLF2/CYBA/CALM1
C5	hsa05131	Shigellosis	11/152	0.00516408	0.0488241	11	HCLS1/H3F3A/ACTB/ARPC5/ARPC1B/CD44/ARPC3/ARPC2/PFN1/PYCARD/H3F3B
C5	hsa04650	Natural killer cell mediated cytotoxicity	10/152	0.000181936	0.00288201	10	FCGR3B/FCER1G/TYROBP/SYK/PRKCB/HCST/RAC2/PTPN6/PAK1/HLA-C
C5	hsa04015	Rap1 signaling pathway	10/152	0.00653194	0.0590715	10	FPR1/FYB1/ITGAM/PRKCB/RAC2/RASSF5/ACTB/VASP/PFN1/CALM1
C5	hsa04010	MAPK signaling pathway	9/152	0.108017	0.391468	9	PRKCB/RAC2/FOS/DUSP1/ARRB2/DUSP6/JUND/PAK1/TGFB1
C5	hsa04662	B cell receptor signaling pathway	8/152	0.000151792	0.00287025	8	LILRB3/SYK/PRKCB/RAC2/LILRA2/FOS/PTPN6/LYN
C5	hsa04621	NOD-like receptor signaling pathway	8/152	0.0216622	0.15537	8	CYBB/CAMP/NAMPT/PSTPIP1/TXN/CYBA/PYCARD/CARD16
C5	hsa05167	Kaposi sarcoma-associated herpesvirus infection	8/152	0.0250147	0.167841	8	SYK/FOS/HCK/LYN/GNG2/CALM1/HLA-C/GNG5
C5	hsa05205	Proteoglycans in cancer	8/152	0.040075	0.203308	8	MMP9/HCLS1/PRKCB/ACTB/PTPN6/CD44/PAK1/TGFB1
C5	hsa05163	Human cytomegalovirus infection	8/152	0.0641509	0.266868	8	CXCR2/CXCR4/PRKCB/RAC2/GNG2/CALM1/HLA-C/GNG5
C5	hsa04060	Cytokine-cytokine receptor interaction	8/152	0.195113	0.527058	8	CXCR2/CSF3R/CXCR4/LTB/CXCR1/CSF2RB/IL17RA/TGFB1
C5	hsa05100	Bacterial invasion of epithelial cells	7/152	0.000440387	0.0061067	7	HCLS1/ACTB/ARPC5/ARPC1B/ARPC3/ARPC2/RHOG
C5	hsa04657	IL-17 signaling pathway	7/152	0.0019871	0.0243127	7	MMP9/S100A9/S100A8/LCN2/FOS/JUND/IL17RA
C5	hsa05150	Staphylococcus aureus infection	7/152	0.00224227	0.0259107	7	FPR1/FCGR3B/CAMP/ITGAM/FPR2/C5AR1/FCGR2A
C5	hsa04640	Hematopoietic cell lineage	7/152	0.00267167	0.0279554	7	CSF3R/ITGAM/CD24/CR1/CD55/CD37/CD44
C5	hsa04625	C-type lectin receptor signaling pathway	7/152	0.00352467	0.034911	7	FCER1G/SYK/CLEC4E/LSP1/PYCARD/PAK1/CALM1
C5	hsa04611	Platelet activation	7/152	0.009134	0.0791613	7	FCER1G/SYK/FCGR2A/FERMT3/ACTB/VASP/LYN
C5	hsa04210	Apoptosis	7/152	0.0146897	0.113165	7	BCL2A1/TUBA4A/CSF2RB/FOS/ACTB/CTSS/MCL1
C5	hsa04530	Tight junction	7/152	0.0416065	0.204486	7	HCLS1/TUBA4A/MYL6/ACTB/VASP/SLC9A3R1/ACTR3
C5	hsa05010	Alzheimer disease	7/152	0.0438742	0.204486	7	ATP5F1E/ATP2A3/RTN3/CALM1/UQCR11/GAPDH/NDUFA1
C5	hsa05202	Transcriptional misregulation in cancer	7/152	0.063429	0.266868	7	MMP9/ITGAM/BCL2A1/SPI1/H3F3A/DUSP6/H3F3B
C5	hsa04014	Ras signaling pathway	7/152	0.151725	0.473371	7	PRKCB/RAC2/RASSF5/GNG2/PAK1/CALM1/GNG5
C5	hsa04151	PI3K-Akt signaling pathway	7/152	0.510814	0.775013	7	CSF3R/SYK/GNG2/MCL1/YWHAB/CCND3/GNG5
C5	hsa04664	Fc epsilon RI signaling pathway	6/152	0.00175606	0.0228288	6	ALOX5AP/FCER1G/SYK/RAC2/ALOX5/LYN
C5	hsa05135	Yersinia infection	6/152	0.0263521	0.168529	6	FYB1/RAC2/FOS/ACTB/PYCARD/ACTR3
C5	hsa04142	Lysosome	6/152	0.0292886	0.169223	6	LAPTM5/LITAF/CTSS/SLC11A1/ATP6V0B/AP1S2
C5	hsa04926	Relaxin signaling pathway	6/152	0.03579	0.201198	6	MMP9/FOS/GNG2/ARRB2/TGFB1/GNG5
C5	hsa04728	Dopaminergic synapse	6/152	0.0393635	0.203308	6	PRKCB/FOS/GNG2/ARRB2/CALM1/GNG5
C5	hsa04514	Cell adhesion molecules (CAMs)	6/152	0.06058	0.262513	6	PTPRC/SELL/ITGAM/ICAM3/VSIR/HLA-C
C5	hsa04921	Oxytocin signaling pathway	6/152	0.0706605	0.282642	6	RGS2/PRKCB/FOS/MYL6/ACTB/CALM1
C5	hsa04360	Axon guidance	6/152	0.129555	0.449125	6	CXCR4/RAC2/PAK1/CFL1/PLXNC1/SEMA4D
C5	hsa04510	Focal adhesion	6/152	0.176836	0.518055	6	PRKCB/RAC2/ACTB/VASP/PAK1/CCND3
C5	hsa05166	Human T-cell leukemia virus 1 infection	6/152	0.236292	0.573909	6	SPI1/FOS/TSPO/CCND3/HLA-C/TGFB1
C5	hsa04080	Neuroactive ligand-receptor interaction	6/152	0.630478	0.786348	6	FPR1/FPR2/C5AR1/P2RY13/S1PR4/TSPO
C5	hsa05120	Epithelial cell signaling in Helicobacter pylori infection	5/152	0.010359	0.0861866	5	CXCR2/CXCR1/LYN/PAK1/ATP6V0B
C5	hsa05133	Pertussis	5/152	0.0144511	0.113165	5	ITGAM/FOS/PYCARD/CFL1/CALM1
C5	hsa04610	Complement and coagulation cascades	5/152	0.0224271	0.155494	5	ITGAM/C5AR1/SERPINA1/CR1/CD55
C5	hsa04970	Salivary secretion	5/152	0.0278917	0.169223	5	CAMP/LYZ/PRKCB/BST1/CALM1
C5	hsa05032	Morphine addiction	5/152	0.0290775	0.169223	5	PRKCB/GNG2/ARRB2/GRK6/GNG5
C5	hsa04713	Circadian entrainment	5/152	0.0368605	0.201763	5	PRKCB/FOS/GNG2/CALM1/GNG5
C5	hsa04064	NF-kappa B signaling pathway	5/152	0.0442397	0.204486	5	BCL2A1/SYK/LTB/PRKCB/LYN
C5	hsa05146	Amoebiasis	5/152	0.0442397	0.204486	5	ITGAM/ARG1/PRKCB/SERPINB10/TGFB1
C5	hsa04928	Parathyroid hormone synthesis, secretion and action	5/152	0.050738	0.229424	5	PRKCB/FOS/SLC9A3R1/ARRB2/JUND
C5	hsa04726	Serotonergic synapse	5/152	0.0673067	0.274506	5	PRKCB/ALOX5/DUSP1/GNG2/GNG5
C5	hsa04218	Cellular senescence	5/152	0.187503	0.527058	5	RASSF5/CCND3/CALM1/HLA-C/TGFB1
C5	hsa04630	JAK-STAT signaling pathway	5/152	0.194061	0.527058	5	CSF3R/CSF2RB/PTPN6/MCL1/CCND3
C5	hsa05161	Hepatitis B	5/152	0.194061	0.527058	5	MMP9/PRKCB/FOS/YWHAB/TGFB1
C5	hsa05164	Influenza A	5/152	0.221064	0.573657	5	PRKCB/ACTB/PYCARD/RAE1/CCND3
C5	hsa05034	Alcoholism	5/152	0.270784	0.618934	5	H3F3A/GNG2/H3F3B/CALM1/GNG5
C5	hsa04020	Calcium signaling pathway	5/152	0.303957	0.642731	5	CXCR4/PRKCB/ATP2A3/CALM1/ORAI2
C5	hsa05169	Epstein-Barr virus infection	5/152	0.33395	0.65436	5	SYK/LYN/CD44/CCND3/HLA-C
C5	hsa05203	Viral carcinogenesis	5/152	0.33395	0.65436	5	SYK/LYN/YWHAB/CCND3/HLA-C
C5	hsa04024	cAMP signaling pathway	5/152	0.390755	0.697179	5	RAC2/FOS/ATP2A3/PAK1/CALM1
C5	hsa05416	Viral myocarditis	4/152	0.0267377	0.168529	4	RAC2/CD55/ACTB/HLA-C
C5	hsa05221	Acute myeloid leukemia	4/152	0.0380044	0.20269	4	ITGAM/BCL2A1/SPI1/DUSP6
C5	hsa01230	Biosynthesis of amino acids	4/152	0.0537522	0.237882	4	ARG1/TKT/TALDO1/GAPDH
C5	hsa05410	Hypertrophic cardiomyopathy (HCM)	4/152	0.0913548	0.358524	4	ATP2A3/ACTB/TPM3/TGFB1
C5	hsa05323	Rheumatoid arthritis	4/152	0.100071	0.378451	4	LTB/FOS/ATP6V0B/TGFB1
C5	hsa05414	Dilated cardiomyopathy (DCM)	4/152	0.109159	0.391468	4	ATP2A3/ACTB/TPM3/TGFB1
C5	hsa04972	Pancreatic secretion	4/152	0.128394	0.449125	4	PRKCB/BST1/ATP2A3/RAB3D
C5	hsa04660	T cell receptor signaling pathway	4/152	0.135103	0.46068	4	PTPRC/FOS/PTPN6/PAK1
C5	hsa04066	HIF-1 signaling pathway	4/152	0.15248	0.473371	4	CYBB/PRKCB/ELOB/GAPDH
C5	hsa04725	Cholinergic synapse	4/152	0.163296	0.492253	4	PRKCB/FOS/GNG2/GNG5
C5	hsa01200	Carbon metabolism	4/152	0.181914	0.525529	4	TKT/TALDO1/PGD/GAPDH
C5	hsa04071	Sphingolipid signaling pathway	4/152	0.189553	0.527058	4	FCER1G/PRKCB/RAC2/S1PR4
C5	hsa04110	Cell cycle	4/152	0.209084	0.557556	4	CDKN2D/YWHAB/CCND3/TGFB1
C5	hsa04068	FoxO signaling pathway	4/152	0.237331	0.573909	4	S1PR4/KLF2/CDKN2D/TGFB1
C5	hsa00190	Oxidative phosphorylation	4/152	0.245567	0.573909	4	ATP5F1E/ATP6V0B/UQCR11/NDUFA1
C5	hsa05322	Systemic lupus erythematosus	4/152	0.245567	0.573909	4	FCGR3B/H3F3A/FCGR2A/H3F3B
C5	hsa04371	Apelin signaling pathway	4/152	0.262225	0.60603	4	KLF2/GNG2/CALM1/GNG5
C5	hsa05012	Parkinson disease	4/152	0.283341	0.636748	4	LRRK2/ATP5F1E/UQCR11/NDUFA1
C5	hsa04072	Phospholipase D signaling pathway	4/152	0.309005	0.642731	4	CXCR2/FCER1G/SYK/CXCR1
C5	hsa04723	Retrograde endocannabinoid signaling	4/152	0.309005	0.642731	4	PRKCB/GNG2/NDUFA1/GNG5
C5	hsa04390	Hippo signaling pathway	4/152	0.334899	0.65436	4	ACTB/YWHAB/CCND3/TGFB1
C5	hsa04310	Wnt signaling pathway	4/152	0.360896	0.676273	4	PRKCB/RAC2/FRAT2/CCND3
C5	hsa04022	cGMP-PKG signaling pathway	4/152	0.391198	0.697179	4	RGS2/ATP2A3/VASP/CALM1
C5	hsa05225	Hepatocellular carcinoma	4/152	0.395515	0.697179	4	PRKCB/FRAT2/ACTB/TGFB1
C5	hsa04714	Thermogenesis	4/152	0.643429	0.787255	4	ATP5F1E/ACTB/UQCR11/NDUFA1
C5	hsa05206	MicroRNAs in cancer	4/152	0.845857	0.879691	4	MMP9/PRKCB/CD44/MCL1
C5	hsa05165	Human papillomavirus infection	4/152	0.87833	0.899964	4	SLC9A3R1/ATP6V0B/CCND3/HLA-C
C5	hsa00030	Pentose phosphate pathway	3/152	0.0186912	0.138849	3	TKT/TALDO1/PGD
C5	hsa05134	Legionellosis	3/152	0.0934675	0.360023	3	ITGAM/CR1/PYCARD
C5	hsa05031	Amphetamine addiction	3/152	0.142749	0.471298	3	PRKCB/FOS/CALM1
C5	hsa05211	Renal cell carcinoma	3/152	0.142749	0.471298	3	PAK1/ELOB/TGFB1
C5	hsa04520	Adherens junction	3/152	0.151677	0.473371	3	RAC2/ACTB/PTPN6
C5	hsa04971	Gastric acid secretion	3/152	0.170043	0.505272	3	PRKCB/ACTB/CALM1
C5	hsa04260	Cardiac muscle contraction	3/152	0.223395	0.573657	3	ATP2A3/TPM3/UQCR11
C5	hsa05210	Colorectal cancer	3/152	0.223395	0.573657	3	RAC2/FOS/TGFB1
C5	hsa04727	GABAergic synapse	3/152	0.238498	0.573909	3	PRKCB/GNG2/GNG5
C5	hsa05231	Choline metabolism in cancer	3/152	0.2847	0.636748	3	PRKCB/RAC2/FOS
C5	hsa04061	Viral protein interaction with cytokine and cytokine receptor	3/152	0.295088	0.642731	3	CXCR2/CXCR4/CXCR1
C5	hsa04933	AGE-RAGE signaling pathway in diabetic complications	3/152	0.295088	0.642731	3	CYBB/PRKCB/TGFB1
C5	hsa04668	TNF signaling pathway	3/152	0.357653	0.676273	3	MMP9/FOS/JUNB
C5	hsa04724	Glutamatergic synapse	3/152	0.368048	0.677468	3	PRKCB/GNG2/GNG5
C5	hsa04919	Thyroid hormone signaling pathway	3/152	0.393899	0.697179	3	PRKCB/ATP2A3/ACTB
C5	hsa04935	Growth hormone synthesis, secretion and action	3/152	0.393899	0.697179	3	PRKCB/FOS/JUNB
C5	hsa04270	Vascular smooth muscle contraction	3/152	0.459636	0.746909	3	PRKCB/MYL6/CALM1
C5	hsa04915	Estrogen signaling pathway	3/152	0.488975	0.775013	3	MMP9/FOS/CALM1
C5	hsa04261	Adrenergic signaling in cardiomyocytes	3/152	0.540672	0.775601	3	ATP2A3/TPM3/CALM1
C5	hsa04932	Non-alcoholic fatty liver disease (NAFLD)	3/152	0.540672	0.775601	3	UQCR11/TGFB1/NDUFA1
C5	hsa04217	Necroptosis	3/152	0.597759	0.783052	3	CYBB/PYCARD/PYGL
C5	hsa05016	Huntington disease	3/152	0.733577	0.83852	3	ATP5F1E/UQCR11/NDUFA1
C5	hsa04740	Olfactory transduction	3/152	0.992416	0.996235	3	RGS2/ARRB2/CALM1
C5	hsa05168	Herpes simplex virus 1 infection	3/152	0.996235	0.996235	3	SYK/CFP/HLA-C
C5	hsa04392	Hippo signaling pathway - multiple species	2/152	0.104144	0.386821	2	RASSF2/PAK1
C5	hsa00500	Starch and sucrose metabolism	2/152	0.148608	0.473371	2	GYG1/PYGL
C5	hsa00760	Nicotinate and nicotinamide metabolism	2/152	0.155242	0.474858	2	BST1/NAMPT
C5	hsa04672	Intestinal immune network for IgA production	2/152	0.238046	0.573909	2	CXCR4/TGFB1
C5	hsa05110	Vibrio cholerae infection	2/152	0.2451	0.573909	2	ACTB/ATP6V0B
C5	hsa05144	Malaria	2/152	0.2451	0.573909	2	CR1/TGFB1
C5	hsa04370	VEGF signaling pathway	2/152	0.308636	0.642731	2	PRKCB/RAC2
C5	hsa04730	Long-term depression	2/152	0.315657	0.649664	2	PRKCB/LYN
C5	hsa00590	Arachidonic acid metabolism	2/152	0.336618	0.65436	2	CYP4F3/ALOX5
C5	hsa04929	GnRH secretion	2/152	0.343565	0.66168	2	PRKCB/ARRB2
C5	hsa05223	Non-small cell lung cancer	2/152	0.357388	0.676273	2	PRKCB/RASSF5
C5	hsa04720	Long-term potentiation	2/152	0.364261	0.676485	2	PRKCB/CALM1
C5	hsa05214	Glioma	2/152	0.418142	0.712898	2	PRKCB/CALM1
C5	hsa05212	Pancreatic cancer	2/152	0.424721	0.718227	2	RAC2/TGFB1
C5	hsa05412	Arrhythmogenic right ventricular cardiomyopathy (ARVC)	2/152	0.431261	0.722655	2	ATP2A3/ACTB
C5	hsa04612	Antigen processing and presentation	2/152	0.437762	0.722655	2	CTSS/HLA-C
C5	hsa04721	Synaptic vesicle cycle	2/152	0.437762	0.722655	2	STX3/ATP6V0B
C5	hsa04012	ErbB signaling pathway	2/152	0.482104	0.771367	2	PRKCB/PAK1
C5	hsa04540	Gap junction	2/152	0.500446	0.775013	2	TUBA4A/PRKCB
C5	hsa05235	PD-L1 expression and PD-1 checkpoint pathway in cancer	2/152	0.506468	0.775013	2	FOS/PTPN6
C5	hsa04912	GnRH signaling pathway	2/152	0.530083	0.775601	2	PRKCB/CALM1
C5	hsa00564	Glycerophospholipid metabolism	2/152	0.558513	0.775601	2	LPGAT1/LPCAT2
C5	hsa01522	Endocrine resistance	2/152	0.558513	0.775601	2	MMP9/FOS
C5	hsa04925	Aldosterone synthesis and secretion	2/152	0.558513	0.775601	2	PRKCB/CALM1
C5	hsa05017	Spinocerebellar ataxia	2/152	0.558513	0.775601	2	PRKCB/ATP2A3
C5	hsa04070	Phosphatidylinositol signaling system	2/152	0.564052	0.775601	2	PRKCB/CALM1
C5	hsa04750	Inflammatory mediator regulation of TRP channels	2/152	0.569541	0.775601	2	PRKCB/CALM1
C5	hsa04916	Melanogenesis	2/152	0.57498	0.776597	2	PRKCB/CALM1
C5	hsa05142	Chagas disease (American trypanosomiasis)	2/152	0.58037	0.778819	2	FOS/TGFB1
C5	hsa04922	Glucagon signaling pathway	2/152	0.601429	0.783052	2	CALM1/PYGL
C5	hsa04659	Th17 cell differentiation	2/152	0.606569	0.783052	2	FOS/TGFB1
C5	hsa04931	Insulin resistance	2/152	0.611659	0.783052	2	PRKCB/PYGL
C5	hsa05145	Toxoplasmosis	2/152	0.631519	0.786348	2	ALOX5/TGFB1
C5	hsa04722	Neurotrophin signaling pathway	2/152	0.66437	0.795803	2	ARHGDIB/CALM1
C5	hsa04114	Oocyte meiosis	2/152	0.703119	0.830959	2	YWHAB/CALM1
C5	hsa04910	Insulin signaling pathway	2/152	0.738104	0.83852	2	CALM1/PYGL
C5	hsa05162	Measles	2/152	0.741767	0.83852	2	FOS/CCND3
C5	hsa05224	Breast cancer	2/152	0.772819	0.846592	2	FRAT2/FOS
C5	hsa05226	Gastric cancer	2/152	0.779264	0.846592	2	FRAT2/TGFB1
C5	hsa04150	mTOR signaling pathway	2/152	0.791679	0.853209	2	PRKCB/LAMTOR4
C5	hsa04141	Protein processing in endoplasmic reticulum	2/152	0.827894	0.876453	2	SVIP/CKAP4
C5	hsa03013	RNA transport	2/152	0.858378	0.888271	2	CYFIP2/RAE1
C5	hsa00770	Pantothenate and CoA biosynthesis	1/152	0.305374	0.642731	1	VNN2
C5	hsa00100	Steroid biosynthesis	1/152	0.318585	0.649664	1	LBR
C5	hsa00220	Arginine biosynthesis	1/152	0.331547	0.65436	1	ARG1
C5	hsa00062	Fatty acid elongation	1/152	0.404329	0.700838	1	HACD4
C5	hsa01040	Biosynthesis of unsaturated fatty acids	1/152	0.404329	0.700838	1	HACD4
C5	hsa04744	Phototransduction	1/152	0.41567	0.712898	1	CALM1
C5	hsa05310	Asthma	1/152	0.44842	0.73442	1	FCER1G
C5	hsa04130	SNARE interactions in vesicular transport	1/152	0.469234	0.756594	1	STX3
C5	hsa04960	Aldosterone-regulated sodium reabsorption	1/152	0.508549	0.775013	1	PRKCB
C5	hsa05143	African trypanosomiasis	1/152	0.508549	0.775013	1	PRKCB
C5	hsa05216	Thyroid cancer	1/152	0.508549	0.775013	1	TPM3
C5	hsa05330	Allograft rejection	1/152	0.517917	0.775013	1	HLA-C
C5	hsa05340	Primary immunodeficiency	1/152	0.517917	0.775013	1	PTPRC
C5	hsa04216	Ferroptosis	1/152	0.536124	0.775601	1	CYBB
C5	hsa05219	Bladder cancer	1/152	0.54497	0.775601	1	MMP9
C5	hsa05332	Graft-versus-host disease	1/152	0.54497	0.775601	1	HLA-C
C5	hsa04940	Type I diabetes mellitus	1/152	0.562162	0.775601	1	HLA-C
C5	hsa04962	Vasopressin-regulated water reabsorption	1/152	0.570514	0.775601	1	ARHGDIB
C5	hsa00565	Ether lipid metabolism	1/152	0.594633	0.783052	1	LPCAT2
C5	hsa04973	Carbohydrate digestion and absorption	1/152	0.594633	0.783052	1	PRKCB
C5	hsa00330	Arginine and proline metabolism	1/152	0.617406	0.783052	1	ARG1
C5	hsa04340	Hedgehog signaling pathway	1/152	0.617406	0.783052	1	ARRB2
C5	hsa04979	Cholesterol metabolism	1/152	0.617406	0.783052	1	TSPO
C5	hsa04913	Ovarian steroidogenesis	1/152	0.624711	0.786348	1	ALOX5
C5	hsa04961	Endocrine and other factor-regulated calcium reabsorption	1/152	0.638908	0.786348	1	PRKCB
C5	hsa05320	Autoimmune thyroid disease	1/152	0.638908	0.786348	1	HLA-C
C5	hsa00480	Glutathione metabolism	1/152	0.659208	0.795803	1	PGD
C5	hsa00240	Pyrimidine metabolism	1/152	0.66572	0.795803	1	CDA
C5	hsa01212	Fatty acid metabolism	1/152	0.66572	0.795803	1	HACD4
C5	hsa04623	Cytosolic DNA-sensing pathway	1/152	0.702274	0.830959	1	PYCARD
C5	hsa05321	Inflammatory bowel disease (IBD)	1/152	0.713554	0.83852	1	TGFB1
C5	hsa00010	Glycolysis / Gluconeogenesis	1/152	0.729682	0.83852	1	GAPDH
C5	hsa04924	Renin secretion	1/152	0.734854	0.83852	1	CALM1
C5	hsa05230	Central carbon metabolism in cancer	1/152	0.734854	0.83852	1	SLC16A3
C5	hsa04917	Prolactin signaling pathway	1/152	0.739929	0.83852	1	FOS
C5	hsa04115	p53 signaling pathway	1/152	0.74979	0.843008	1	CCND3
C5	hsa04918	Thyroid hormone synthesis	1/152	0.75928	0.846592	1	PRKCB
C5	hsa05220	Chronic myeloid leukemia	1/152	0.768413	0.846592	1	TGFB1
C5	hsa00983	Drug metabolism - other enzymes	1/152	0.781469	0.846592	1	CDA
C5	hsa01521	EGFR tyrosine kinase inhibitor resistance	1/152	0.781469	0.846592	1	PRKCB
C5	hsa03018	RNA degradation	1/152	0.781469	0.846592	1	BTG1
C5	hsa04911	Insulin secretion	1/152	0.809161	0.867554	1	PRKCB
C5	hsa04512	ECM-receptor interaction	1/152	0.816411	0.870839	1	CD44
C5	hsa04658	Th1 and Th2 cell differentiation	1/152	0.830102	0.876453	1	FOS
C5	hsa04350	TGF-beta signaling pathway	1/152	0.836562	0.878813	1	TGFB1
C5	hsa05215	Prostate cancer	1/152	0.845797	0.879691	1	MMP9
C5	hsa04620	Toll-like receptor signaling pathway	1/152	0.865379	0.891083	1	FOS
C5	hsa04120	Ubiquitin mediated proteolysis	1/152	0.927753	0.945944	1	ELOB
C5	hsa03010	Ribosome	1/152	0.948147	0.959358	1	RPL39
C5	hsa05160	Hepatitis C	1/152	0.950134	0.959358	1	YWHAB
C6	hsa03010	Ribosome	79/318	5.24681e-72	1.30121e-69	79	RPL13/RPS18/RPS3/RPS4X/RPL37A/RPL29/RPS14/RPL32/RPLP1/RPL14/RPL13A/RPL3/RPL11/RPS25/RPS12/RPL5/RPS24/RPS3A/RPL36/RPL26/RPL19/RPL27A/RPS11/RPL18/RPL15/RPS6/RPL8/RPL7A/RPL9/RPS2/RPS9/RPL12/RPS23/RPL34/RPL22/RPL23A/RPL37/RPL24/RPL7/RPL35A/RPS27A/RPL4/RPS16/RPS27/RPS8/RPS19/RPS15/RPS5/RPSA/RPL10/RPL18A/RPL38/RPL31/RPL10A/RPL21/RPS21/RPL35/RPL23/RPS10/RPS15A/UBA52/RPS13/FAU/RPL30/RPL6/RPL41/RSL24D1/RP…
C6	hsa04151	PI3K-Akt signaling pathway	25/318	0.0035824	0.109112	25	IBSP/ITGA10/ITGA8/PDGFD/CHAD/ITGA11/CCND1/EPHA2/THBS2/TNC/SPP1/FN1/RPS6/HSP90AB1/FGFR1/FOXO3/FGFR3/EIF4B/EFNA5/AKT3/IL4R/PIK3R1/COL1A2/COL1A1/PDGFRA
C6	hsa05205	Proteoglycans in cancer	24/318	1.58491e-06	0.000196529	24	CCND1/EZR/SDC2/TGFB1/SDC4/LUM/PPP1CB/FN1/RPS6/FGFR1/FZD8/ACTG1/DCN/EIF4B/FZD5/AKT3/TWIST1/FLNA/FZD3/FLNB/PIK3R1/COL1A2/PTPN11/COL1A1
C6	hsa04510	Focal adhesion	21/318	3.84929e-05	0.00240797	21	IBSP/ITGA10/ITGA8/PDGFD/CHAD/ITGA11/CCND1/THBS2/TNC/SPP1/PPP1CB/FN1/ACTG1/AKT3/FLNA/FLNB/PIK3R1/COL1A2/CAPN2/COL1A1/PDGFRA
C6	hsa05165	Human papillomavirus infection	21/318	0.0218011	0.31804	21	IBSP/ITGA10/ITGA8/CHAD/HEY2/ITGA11/CCND1/THBS2/TNC/SPP1/FN1/FZD8/FZD5/AKT3/FZD3/PIK3R1/PKM/COL1A2/NOTCH2/GNAS/COL1A1
C6	hsa04810	Regulation of actin cytoskeleton	16/318	0.0105332	0.198057	16	ITGA10/SCIN/ITGA8/PDGFD/ITGA11/EZR/PPP1CB/FN1/MYH10/FGFR1/FGFR3/ACTG1/PIK3R1/GSN/SPATA13/PDGFRA
C6	hsa03013	RNA transport	14/318	0.0116682	0.198057	14	EEF1A1/EIF3E/PABPC1/EIF4B/EIF3F/EIF3D/EIF3G/EIF3H/EIF1AX/EIF2S3/EIF3I/EIF1/EIF2S2/FXR1
C6	hsa04360	Axon guidance	14/318	0.0127778	0.198057	14	SRGAP3/EPHA2/SLIT2/UNC5B/SEMA3C/SEMA7A/ROBO1/EFNA5/FZD3/PLXNB1/PIK3R1/RGS3/PTPN11/SRGAP1
C6	hsa04015	Rap1 signaling pathway	14/318	0.0397055	0.468903	14	PDGFD/AFDN/EPHA2/FGFR1/FGFR3/ACTG1/CALM1/EFNA5/AKT3/PIK3R1/ID1/CALM2/GNAS/PDGFRA
C6	hsa05206	MicroRNAs in cancer	14/318	0.347926	1	14	MMP16/CCND1/EZR/TNC/ZEB1/VIM/FGFR3/SLC7A1/EFNA5/FZD3/PIK3R1/TPM1/NOTCH2/PDGFRA
C6	hsa04512	ECM-receptor interaction	13/318	3.88382e-05	0.00240797	13	IBSP/ITGA10/NPNT/ITGA8/CHAD/ITGA11/THBS2/TNC/SDC4/SPP1/FN1/COL1A2/COL1A1
C6	hsa04928	Parathyroid hormone synthesis, secretion and action	13/318	0.000270738	0.0134286	13	MMP16/BGLAP/RUNX2/MEF2C/VDR/PTH1R/MMP13/LRP5/MEF2A/NACA/FGFR1/MAFB/GNAS
C6	hsa05130	Pathogenic Escherichia coli infection	13/318	0.0583915	0.556965	13	MYO1D/EZR/CLDN11/RPS3/MYH10/MYO1E/MYO6/ACTG1/TJP1/GAPDH/PTPN11/TUBA1A/NCL
C6	hsa05132	Salmonella infection	13/318	0.0834902	0.68515	13	RPS3/HSP90AB1/MYH10/MYO6/ACTG1/S100A10/FGD4/AKT3/GAPDH/FLNA/AHNAK/FLNB/DYNC2H1
C6	hsa04014	Ras signaling pathway	13/318	0.132332	0.849077	13	PDGFD/AFDN/EPHA2/FGFR1/FGFR3/CALM1/EFNA5/AKT3/PIK3R1/RASGRF2/CALM2/PTPN11/PDGFRA
C6	hsa04550	Signaling pathways regulating pluripotency of stem cells	12/318	0.00958928	0.198057	12	DLX5/SKIL/FGFR1/FGFR3/FZD8/ZFHX3/FZD5/AKT3/FZD3/PIK3R1/ID1/ID3
C6	hsa04218	Cellular senescence	12/318	0.0251917	0.347085	12	CCND1/TGFB1/PPP1CB/FOXO3/HIPK1/CALM1/AKT3/SLC25A6/PIK3R1/CAPN2/ZFP36L2/CALM2
C6	hsa04010	MAPK signaling pathway	12/318	0.508067	1	12	PDGFD/EPHA2/MEF2C/TGFB1/FGFR1/FGFR3/EFNA5/AKT3/FLNA/FLNB/RASGRF2/PDGFRA
C6	hsa05414	Dilated cardiomyopathy (DCM)	11/318	0.00140264	0.0579756	11	ITGA10/ITGA8/ITGA11/TGFB1/SGCD/ACTG1/TPM2/TPM4/TPM1/LMNA/GNAS
C6	hsa05410	Hypertrophic cardiomyopathy (HCM)	10/318	0.00287995	0.102032	10	ITGA10/ITGA8/ITGA11/TGFB1/SGCD/ACTG1/TPM2/TPM4/TPM1/LMNA
C6	hsa04350	TGF-beta signaling pathway	10/318	0.00395973	0.109112	10	BMP8B/BAMBI/TGFB1/NBL1/LTBP1/THSD4/DCN/SMAD7/ID1/ID3
C6	hsa04371	Apelin signaling pathway	10/318	0.0455965	0.513997	10	CCND1/MEF2C/SPP1/MEF2A/RPS6/SPHK1/ACTA2/CALM1/AKT3/CALM2
C6	hsa05418	Fluid shear stress and atherosclerosis	10/318	0.0494773	0.533494	10	SDC2/MEF2C/SDC4/MEF2A/HSP90AB1/ACTG1/CALM1/AKT3/PIK3R1/CALM2
C6	hsa05224	Breast cancer	10/318	0.0671872	0.595086	10	HEY2/CCND1/LRP5/FGFR1/FZD8/FZD5/AKT3/FZD3/PIK3R1/NOTCH2
C6	hsa04390	Hippo signaling pathway	10/318	0.0856437	0.68515	10	CCND1/BMP8B/TGFB1/PPP1CB/FZD8/ACTG1/SMAD7/FZD5/FZD3/ID1
C6	hsa04310	Wnt signaling pathway	10/318	0.103697	0.756381	10	WIF1/SFRP4/CCND1/NKD2/BAMBI/LRP5/FZD8/SERPINF1/FZD5/FZD3
C6	hsa04530	Tight junction	10/318	0.134591	0.849077	10	AFDN/CCND1/EZR/CLDN11/MYH10/ACTG1/TJP1/SYNPO/YBX3/TUBA1A
C6	hsa04024	cAMP signaling pathway	10/318	0.35467	1	10	AFDN/PPP1CB/CALM1/SOX9/AKT3/FXYD1/PIK3R1/ATP1B3/CALM2/GNAS
C6	hsa04210	Apoptosis	9/318	0.0911569	0.706466	9	DAB2IP/ACTG1/CTSK/AKT3/PIK3R1/CAPN2/LMNA/PTPN13/TUBA1A
C6	hsa04514	Cell adhesion molecules (CAMs)	9/318	0.129934	0.849077	9	NCAM1/ITGA8/CADM1/ALCAM/CDH2/SDC2/CDH15/CLDN11/SDC4
C6	hsa04261	Adrenergic signaling in cardiomyocytes	9/318	0.137801	0.849077	9	PPP1CB/TPM2/CALM1/AKT3/TPM4/TPM1/ATP1B3/CALM2/GNAS
C6	hsa04150	mTOR signaling pathway	9/318	0.154253	0.889645	9	LRP5/RPS6/FZD8/EIF4B/FZD5/AKT3/FZD3/PIK3R1/LAMTOR4
C6	hsa05225	Hepatocellular carcinoma	9/318	0.223674	0.973178	9	CCND1/TGFB1/LRP5/FZD8/ACTG1/FZD5/AKT3/FZD3/PIK3R1
C6	hsa05152	Tuberculosis	9/318	0.286295	0.995431	9	LSP1/TGFB1/VDR/MRC2/SPHK1/CALM1/AKT3/EEA1/CALM2
C6	hsa04714	Thermogenesis	9/318	0.57173	1	9	BMP8B/RPS6/FGFR1/ACTG1/UQCRB/COX7C/NDUFS5/GNAS/NDUFA4
C6	hsa05230	Central carbon metabolism in cancer	8/318	0.00572937	0.142088	8	FGFR1/NTRK3/FGFR3/AKT3/PIK3R1/PKM/PDGFRA/LDHA
C6	hsa05412	Arrhythmogenic right ventricular cardiomyopathy (ARVC)	8/318	0.0109813	0.198057	8	ITGA10/ITGA8/ITGA11/CDH2/SGCD/ACTG1/LMNA/GJA1
C6	hsa01521	EGFR tyrosine kinase inhibitor resistance	8/318	0.0127216	0.198057	8	PDGFD/RPS6/FOXO3/FGFR3/AKT3/AXL/PIK3R1/PDGFRA
C6	hsa04974	Protein digestion and absorption	8/318	0.0345427	0.450874	8	COL13A1/COL12A1/COL5A2/COL21A1/COL1A2/ATP1B3/COL1A1/COL5A1
C6	hsa05215	Prostate cancer	8/318	0.0384053	0.468903	8	PDGFD/CCND1/ZEB1/HSP90AB1/FGFR1/AKT3/PIK3R1/PDGFRA
C6	hsa04926	Relaxin signaling pathway	8/318	0.140372	0.849077	8	TGFB1/MMP13/ACTA2/AKT3/PIK3R1/COL1A2/GNAS/COL1A1
C6	hsa04910	Insulin signaling pathway	8/318	0.177383	0.956782	8	PPP1CB/PPP1R3B/RPS6/CBLB/CALM1/AKT3/PIK3R1/CALM2
C6	hsa04072	Phospholipase D signaling pathway	8/318	0.234382	0.985197	8	PDGFD/SPHK1/AKT3/PIK3R1/DGKH/PTPN11/GNAS/PDGFRA
C6	hsa05226	Gastric cancer	8/318	0.239861	0.991426	8	CCND1/TGFB1/LRP5/FZD8/FZD5/AKT3/FZD3/PIK3R1
C6	hsa04921	Oxytocin signaling pathway	8/318	0.262199	0.995431	8	CCND1/MEF2C/PPP1CB/EEF2/ACTG1/CALM1/CALM2/GNAS
C6	hsa04022	cGMP-PKG signaling pathway	8/318	0.344413	1	8	MEF2C/PPP1CB/MEF2A/CALM1/AKT3/SLC25A6/ATP1B3/CALM2
C6	hsa05010	Alzheimer disease	8/318	0.368635	1	8	UQCRB/CALM1/GAPDH/COX7C/CAPN2/NDUFS5/CALM2/NDUFA4
C6	hsa05131	Shigellosis	8/318	0.726361	1	8	FOXO3/ACTG1/AKT3/UBE2D2/CAST/PIK3R1/CAPN2/GJA1
C6	hsa04144	Endocytosis	8/318	0.778822	1	8	CHMP4C/CBLB/FGFR3/EPN2/CAPZB/EEA1/IQSEC1/PDGFRA
C6	hsa04260	Cardiac muscle contraction	7/318	0.0540809	0.556965	7	UQCRB/TPM2/COX7C/ASPH/TPM4/TPM1/ATP1B3
C6	hsa04933	AGE-RAGE signaling pathway in diabetic complications	7/318	0.101959	0.756381	7	CCND1/TGFB1/FN1/AKT3/PIK3R1/COL1A2/COL1A1
C6	hsa04625	C-type lectin receptor signaling pathway	7/318	0.118859	0.842202	7	LSP1/CBLB/CALM1/AKT3/PIK3R1/CALM2/PTPN11
C6	hsa04722	Neurotrophin signaling pathway	7/318	0.193681	0.956782	7	NTRK3/FOXO3/CALM1/AKT3/PIK3R1/CALM2/PTPN11
C6	hsa04919	Thyroid hormone signaling pathway	7/318	0.193681	0.956782	7	CCND1/DIO2/ACTG1/AKT3/PIK3R1/ATP1B3/NOTCH2
C6	hsa04611	Platelet activation	7/318	0.22207	0.973178	7	PPP1CB/ACTG1/AKT3/PIK3R1/COL1A2/GNAS/COL1A1
C6	hsa00230	Purine metabolism	7/318	0.257914	0.995431	7	ENPP1/IMPDH2/ADSS/PKM/ADK/NME4/APRT
C6	hsa04068	FoxO signaling pathway	7/318	0.264049	0.995431	7	CCND1/HOMER2/TGFB1/FBXO32/FOXO3/AKT3/PIK3R1
C6	hsa04915	Estrogen signaling pathway	7/318	0.308022	0.996913	7	HSP90AB1/CALM1/AKT3/PIK3R1/FKBP5/CALM2/GNAS
C6	hsa04932	Non-alcoholic fatty liver disease (NAFLD)	7/318	0.379485	1	7	TGFB1/UQCRB/AKT3/COX7C/PIK3R1/NDUFS5/NDUFA4
C6	hsa04145	Phagosome	7/318	0.399186	1	7	COLEC12/THBS2/MRC2/ACTG1/EEA1/DYNC2H1/TUBA1A
C6	hsa04020	Calcium signaling pathway	7/318	0.650648	1	7	SPHK1/CALM1/SLC25A6/ASPH/CALM2/GNAS/PDGFRA
C6	hsa05163	Human cytomegalovirus infection	7/318	0.796283	1	7	CCND1/CALM1/AKT3/PIK3R1/CALM2/GNAS/PDGFRA
C6	hsa05218	Melanoma	6/318	0.0654561	0.595086	6	PDGFD/CCND1/FGFR1/AKT3/PIK3R1/PDGFRA
C6	hsa05214	Glioma	6/318	0.0766077	0.655128	6	CCND1/CALM1/AKT3/PIK3R1/CALM2/PDGFRA
C6	hsa04540	Gap junction	6/318	0.136296	0.849077	6	PDGFD/TJP1/GNAS/TUBA1A/GJA1/PDGFRA
C6	hsa05231	Choline metabolism in cancer	6/318	0.193394	0.956782	6	PDGFD/AKT3/PIK3R1/DGKH/SLC44A1/PDGFRA
C6	hsa04916	Melanogenesis	6/318	0.212079	0.973178	6	FZD8/CALM1/FZD5/FZD3/CALM2/GNAS
C6	hsa05146	Amoebiasis	6/318	0.218444	0.973178	6	TGFB1/FN1/PIK3R1/COL1A2/GNAS/COL1A1
C6	hsa04922	Glucagon signaling pathway	6/318	0.244519	0.99411	6	CALM1/AKT3/PKM/CALM2/GNAS/LDHA
C6	hsa04066	HIF-1 signaling pathway	6/318	0.264645	0.995431	6	RPS6/AKT3/GAPDH/PIK3R1/TIMP1/LDHA
C6	hsa04670	Leukocyte transendothelial migration	6/318	0.285178	0.995431	6	AFDN/EZR/CLDN11/ACTG1/PIK3R1/PTPN11
C6	hsa04152	AMPK signaling pathway	6/318	0.341367	1	6	CCND1/EEF2/FOXO3/AKT3/PIK3R1/SCD5
C6	hsa05162	Measles	6/318	0.469625	1	6	CCND1/RACK1/CBLB/EIF3H/AKT3/PIK3R1
C6	hsa04934	Cushing syndrome	6/318	0.583935	1	6	CCND1/FZD8/FZD5/FZD3/AIP/GNAS
C6	hsa04217	Necroptosis	6/318	0.627228	1	6	CHMP4C/HSP90AB1/GLUL/SLC25A6/CAPN2/HMGB1
C6	hsa04630	JAK-STAT signaling pathway	6/318	0.627228	1	6	CCND1/AKT3/IL4R/PIK3R1/PTPN11/PDGFRA
C6	hsa05034	Alcoholism	6/318	0.744957	1	6	SLC29A1/PPP1CB/CALM1/HIST1H4C/CALM2/GNAS
C6	hsa05203	Viral carcinogenesis	6/318	0.815818	1	6	SCIN/CCND1/HIST1H4C/PIK3R1/PKM/GSN
C6	hsa04961	Endocrine and other factor-regulated calcium reabsorption	5/318	0.0580589	0.556965	5	KLK1/VDR/PTH1R/ATP1B3/GNAS
C6	hsa04520	Adherens junction	5/318	0.150529	0.888839	5	AFDN/LMO7/FGFR1/ACTG1/TJP1
C6	hsa04971	Gastric acid secretion	5/318	0.176561	0.956782	5	EZR/CALM1/ATP1B3/CALM2/GNAS
C6	hsa05220	Chronic myeloid leukemia	5/318	0.183322	0.956782	5	CCND1/TGFB1/AKT3/PIK3R1/PTPN11
C6	hsa04970	Salivary secretion	5/318	0.286117	0.995431	5	CALM1/CST3/ATP1B3/CALM2/GNAS
C6	hsa04666	Fc gamma R-mediated phagocytosis	5/318	0.309526	0.996913	5	SCIN/SPHK1/AKT3/PIK3R1/GSN
C6	hsa01522	Endocrine resistance	5/318	0.349061	1	5	CCND1/AKT3/PIK3R1/NOTCH2/GNAS
C6	hsa04750	Inflammatory mediator regulation of TRP channels	5/318	0.364974	1	5	PPP1CB/CALM1/PIK3R1/CALM2/GNAS
C6	hsa04931	Insulin resistance	5/318	0.42851	1	5	PPP1CB/PPP1R3B/AKT3/PIK3R1/PTPN11
C6	hsa04270	Vascular smooth muscle contraction	5/318	0.606413	1	5	PPP1CB/ACTA2/CALM1/CALM2/GNAS
C6	hsa04728	Dopaminergic synapse	5/318	0.606413	1	5	PPP1CB/CALM1/AKT3/CALM2/GNAS
C6	hsa05012	Parkinson disease	5/318	0.670544	1	5	UQCRB/SLC25A6/COX7C/NDUFS5/NDUFA4
C6	hsa05160	Hepatitis C	5/318	0.743062	1	5	CCND1/CLDN11/EIF3E/AKT3/PIK3R1
C6	hsa04141	Protein processing in endoplasmic reticulum	5/318	0.794704	1	5	HSP90AB1/CRYAB/SVIP/UBE2D2/CAPN2
C6	hsa05167	Kaposi sarcoma-associated herpesvirus infection	5/318	0.867428	1	5	CCND1/CALM1/AKT3/PIK3R1/CALM2
C6	hsa05202	Transcriptional misregulation in cancer	5/318	0.867428	1	5	RUNX2/MEF2C/ZEB1/BMP2K/JMJD1C
C6	hsa05016	Huntington disease	5/318	0.90203	1	5	UQCRB/SLC25A6/COX7C/NDUFS5/NDUFA4
C6	hsa05169	Epstein-Barr virus infection	5/318	0.906593	1	5	CCND1/VIM/AKT3/PIK3R1/SEM1
C6	hsa05166	Human T-cell leukemia virus 1 infection	5/318	0.939979	1	5	CCND1/TGFB1/AKT3/SLC25A6/PIK3R1
C6	hsa04060	Cytokine-cytokine receptor interaction	5/318	0.992269	1	5	BMP3/BMP8B/TGFB1/IL4R/TNFRSF19
C6	hsa04978	Mineral absorption	4/318	0.197639	0.956782	4	VDR/ATP1B3/MT2A/MT1M
C6	hsa05213	Endometrial cancer	4/318	0.197639	0.956782	4	CCND1/FOXO3/AKT3/PIK3R1
C6	hsa04213	Longevity regulating pathway - multiple species	4/318	0.231288	0.985197	4	FOXO3/CRYAB/AKT3/PIK3R1
C6	hsa05223	Non-small cell lung cancer	4/318	0.266216	0.995431	4	CCND1/FOXO3/AKT3/PIK3R1
C6	hsa00010	Glycolysis / Gluconeogenesis	4/318	0.284034	0.995431	4	ALDH2/GAPDH/PKM/LDHA
C6	hsa05031	Amphetamine addiction	4/318	0.29301	0.995431	4	PPP1CB/CALM1/CALM2/GNAS
C6	hsa05211	Renal cell carcinoma	4/318	0.29301	0.995431	4	TGFB1/AKT3/PIK3R1/PTPN11
C6	hsa04917	Prolactin signaling pathway	4/318	0.302023	0.996913	4	CCND1/FOXO3/AKT3/PIK3R1
C6	hsa05212	Pancreatic cancer	4/318	0.356564	1	4	CCND1/TGFB1/AKT3/PIK3R1
C6	hsa03018	RNA degradation	4/318	0.383893	1	4	BTG1/PABPC1/TOB2/BTG3
C6	hsa05210	Colorectal cancer	4/318	0.446928	1	4	CCND1/TGFB1/AKT3/PIK3R1
C6	hsa04211	Longevity regulating pathway	4/318	0.473366	1	4	FOXO3/AKT3/PIK3R1/SESN3
C6	hsa05222	Small cell lung cancer	4/318	0.49932	1	4	CCND1/FN1/AKT3/PIK3R1
C6	hsa04925	Aldosterone synthesis and secretion	4/318	0.549474	1	4	CALM1/ATP1B3/CALM2/GNAS
C6	hsa04070	Phosphatidylinositol signaling system	4/318	0.557577	1	4	CALM1/PIK3R1/DGKH/CALM2
C6	hsa05142	Chagas disease (American trypanosomiasis)	4/318	0.58141	1	4	TGFB1/AKT3/PIK3R1/GNAS
C6	hsa04620	Toll-like receptor signaling pathway	4/318	0.596885	1	4	SPP1/CTSK/AKT3/PIK3R1
C6	hsa01200	Carbon metabolism	4/318	0.688746	1	4	ESD/ALDH6A1/GAPDH/PKM
C6	hsa05135	Yersinia infection	4/318	0.707708	1	4	FN1/ACTG1/AKT3/PIK3R1
C6	hsa04380	Osteoclast differentiation	4/318	0.754134	1	4	TGFB1/CTSK/AKT3/PIK3R1
C6	hsa00190	Oxidative phosphorylation	4/318	0.780151	1	4	UQCRB/COX7C/NDUFS5/NDUFA4
C6	hsa04140	Autophagy - animal	4/318	0.799361	1	4	AKT3/DAPK2/PIK3R1/HMGB1
C6	hsa05164	Influenza A	4/318	0.910971	1	4	ACTG1/AKT3/SLC25A6/PIK3R1
C6	hsa05170	Human immunodeficiency virus 1 infection	4/318	0.971924	1	4	CALM1/AKT3/PIK3R1/CALM2
C6	hsa05168	Herpes simplex virus 1 infection	4/318	0.999998	1	4	PPP1CB/AKT3/PIK3R1/PTPN11
C6	hsa00620	Pyruvate metabolism	3/318	0.200616	0.956782	3	ALDH2/PKM/LDHA
C6	hsa05219	Bladder cancer	3/318	0.221469	0.973178	3	CCND1/FGFR3/DAPK2
C6	hsa04973	Carbohydrate digestion and absorption	3/318	0.286103	0.995431	3	AKT3/PIK3R1/ATP1B3
C6	hsa05110	Vibrio cholerae infection	3/318	0.319032	1	3	ACTG1/TJP1/GNAS
C6	hsa05144	Malaria	3/318	0.319032	1	3	SDC2/TGFB1/THBS2
C6	hsa04923	Regulation of lipolysis in adipocytes	3/318	0.373899	1	3	AKT3/PIK3R1/GNAS
C6	hsa04370	VEGF signaling pathway	3/318	0.417188	1	3	SPHK1/AKT3/PIK3R1
C6	hsa05416	Viral myocarditis	3/318	0.427868	1	3	CCND1/SGCD/ACTG1
C6	hsa05217	Basal cell carcinoma	3/318	0.459468	1	3	FZD8/FZD5/FZD3
C6	hsa04929	GnRH secretion	3/318	0.469837	1	3	SPP1/AKT3/PIK3R1
C6	hsa04720	Long-term potentiation	3/318	0.500391	1	3	PPP1CB/CALM1/CALM2
C6	hsa05221	Acute myeloid leukemia	3/318	0.500391	1	3	CCND1/AKT3/PIK3R1
C6	hsa04924	Renin secretion	3/318	0.520257	1	3	CALM1/CALM2/GNAS
C6	hsa05100	Bacterial invasion of epithelial cells	3/318	0.558663	1	3	FN1/ACTG1/PIK3R1
C6	hsa01230	Biosynthesis of amino acids	3/318	0.577161	1	3	GLUL/GAPDH/PKM
C6	hsa03320	PPAR signaling pathway	3/318	0.586227	1	3	PLTP/SCD5/DBI
C6	hsa04012	ErbB signaling pathway	3/318	0.662077	1	3	CBLB/AKT3/PIK3R1
C6	hsa04610	Complement and coagulation cascades	3/318	0.662077	1	3	A2M/CLU/CD59
C6	hsa05235	PD-L1 expression and PD-1 checkpoint pathway in cancer	3/318	0.692396	1	3	AKT3/PIK3R1/PTPN11
C6	hsa04912	GnRH signaling pathway	3/318	0.720627	1	3	CALM1/CALM2/GNAS
C6	hsa04713	Circadian entrainment	3/318	0.746809	1	3	CALM1/CALM2/GNAS
C6	hsa04640	Hematopoietic cell lineage	3/318	0.759149	1	3	CD9/IL4R/CD59
C6	hsa04914	Progesterone-mediated oocyte maturation	3/318	0.759149	1	3	HSP90AB1/AKT3/PIK3R1
C6	hsa04660	T cell receptor signaling pathway	3/318	0.787881	1	3	CBLB/AKT3/PIK3R1
C6	hsa04659	Th17 cell differentiation	3/318	0.80372	1	3	TGFB1/HSP90AB1/IL4R
C6	hsa04668	TNF signaling pathway	3/318	0.827912	1	3	DAB2IP/AKT3/PIK3R1
C6	hsa04724	Glutamatergic synapse	3/318	0.836852	1	3	HOMER2/GLUL/GNAS
C6	hsa04071	Sphingolipid signaling pathway	3/318	0.857471	1	3	SPHK1/AKT3/PIK3R1
C6	hsa04935	Growth hormone synthesis, secretion and action	3/318	0.857471	1	3	AKT3/PIK3R1/GNAS
C6	hsa04142	Lysosome	3/318	0.872293	1	3	LITAF/CTSK/IDS
C6	hsa04110	Cell cycle	3/318	0.875779	1	3	CCND1/TGFB1/CDC14B
C6	hsa04114	Oocyte meiosis	3/318	0.888898	1	3	PPP1CB/CALM1/CALM2
C6	hsa04120	Ubiquitin mediated proteolysis	3/318	0.911483	1	3	CBLB/UBE2D2/UBE2Q2
C6	hsa05161	Hepatitis B	3/318	0.959063	1	3	TGFB1/AKT3/PIK3R1
C6	hsa04062	Chemokine signaling pathway	3/318	0.9824	1	3	FOXO3/AKT3/PIK3R1
C6	hsa04744	Phototransduction	2/318	0.306004	0.996913	2	CALM1/CALM2
C6	hsa00410	beta-Alanine metabolism	2/318	0.350178	1	2	ALDH2/ALDH6A1
C6	hsa03410	Base excision repair	2/318	0.3791	1	2	NEIL1/HMGB1
C6	hsa00640	Propanoate metabolism	2/318	0.393361	1	2	ALDH6A1/LDHA
C6	hsa00250	Alanine, aspartate and glutamate metabolism	2/318	0.421421	1	2	GLUL/ADSS
C6	hsa04960	Aldosterone-regulated sodium reabsorption	2/318	0.435201	1	2	PIK3R1/ATP1B3
C6	hsa04962	Vasopressin-regulated water reabsorption	2/318	0.526299	1	2	DYNC2H1/GNAS
C6	hsa04930	Type II diabetes mellitus	2/318	0.550453	1	2	PIK3R1/PKM
C6	hsa00280	Valine, leucine and isoleucine degradation	2/318	0.57373	1	2	ALDH2/ALDH6A1
C6	hsa05030	Cocaine addiction	2/318	0.585036	1	2	GPSM1/GNAS
C6	hsa00330	Arginine and proline metabolism	2/318	0.59612	1	2	CKB/ALDH2
C6	hsa04340	Hedgehog signaling pathway	2/318	0.59612	1	2	CCND1/GAS1
C6	hsa04979	Cholesterol metabolism	2/318	0.59612	1	2	PLTP/LRPAP1
C6	hsa04330	Notch signaling pathway	2/318	0.628035	1	2	HEY2/NOTCH2
C6	hsa00240	Pyrimidine metabolism	2/318	0.667499	1	2	ENPP1/NME4
C6	hsa00310	Lysine degradation	2/318	0.703521	1	2	ALDH2/KMT2E
C6	hsa00561	Glycerolipid metabolism	2/318	0.703521	1	2	ALDH2/DGKH
C6	hsa00590	Arachidonic acid metabolism	2/318	0.720285	1	2	PTGIS/PTGES3
C6	hsa04137	Mitophagy - animal	2/318	0.736244	1	2	FOXO3/TOMM7
C6	hsa05321	Inflammatory bowel disease (IBD)	2/318	0.736244	1	2	TGFB1/IL4R
C6	hsa04664	Fc epsilon RI signaling pathway	2/318	0.758728	1	2	AKT3/PIK3R1
C6	hsa04920	Adipocytokine signaling pathway	2/318	0.765847	1	2	AKT3/PTPN11
C6	hsa05120	Epithelial cell signaling in Helicobacter pylori infection	2/318	0.772782	1	2	TJP1/PTPN11
C6	hsa04115	p53 signaling pathway	2/318	0.786119	1	2	CCND1/SESN3
C6	hsa04976	Bile secretion	2/318	0.786119	1	2	ATP1B3/GNAS
C6	hsa01524	Platinum drug resistance	2/318	0.792526	1	2	AKT3/PIK3R1
C6	hsa04918	Thyroid hormone synthesis	2/318	0.798764	1	2	ATP1B3/GNAS
C6	hsa05133	Pertussis	2/318	0.810743	1	2	CALM1/CALM2
C6	hsa05140	Leishmaniasis	2/318	0.816492	1	2	TGFB1/EEF1A1
C6	hsa00983	Drug metabolism - other enzymes	2/318	0.827524	1	2	IMPDH2/NME4
C6	hsa04662	B cell receptor signaling pathway	2/318	0.842956	1	2	AKT3/PIK3R1
C6	hsa04911	Insulin secretion	2/318	0.861588	1	2	ATP1B3/GNAS
C6	hsa03015	mRNA surveillance pathway	2/318	0.882031	1	2	PPP1CB/PABPC1
C6	hsa04658	Th1 and Th2 cell differentiation	2/318	0.885771	1	2	IL4R/NOTCH2
C6	hsa05323	Rheumatoid arthritis	2/318	0.8894	1	2	TGFB1/CTSK
C6	hsa04657	IL-17 signaling pathway	2/318	0.892923	1	2	MMP13/HSP90AB1
C6	hsa05017	Spinocerebellar ataxia	2/318	0.905997	1	2	AKT3/PIK3R1
C6	hsa04972	Pancreatic secretion	2/318	0.917571	1	2	ATP1B3/GNAS
C6	hsa03008	Ribosome biogenesis in eukaryotes	2/318	0.925359	1	2	FBL/NHP2
C6	hsa04725	Cholinergic synapse	2/318	0.940922	1	2	AKT3/PIK3R1
C6	hsa05145	Toxoplasmosis	2/318	0.940922	1	2	TGFB1/AKT3
C6	hsa04650	Natural killer cell mediated cytotoxicity	2/318	0.969116	1	2	PIK3R1/PTPN11
C6	hsa04723	Retrograde endocannabinoid signaling	2/318	0.982963	1	2	NDUFS5/NDUFA4
C6	hsa03040	Spliceosome	2/318	0.983555	1	2	HNRNPA1/SNRPD2
C6	hsa04080	Neuroactive ligand-receptor interaction	2/318	0.999988	1	2	PTH1R/NR3C1
C6	hsa04740	Olfactory transduction	2/318	1	1	2	CALM1/CALM2
C6	hsa00910	Nitrogen metabolism	1/318	0.498065	1	1	GLUL
C6	hsa00531	Glycosaminoglycan degradation	1/318	0.537207	1	1	IDS
C6	hsa00770	Pantothenate and CoA biosynthesis	1/318	0.537207	1	1	ENPP1
C6	hsa00220	Arginine biosynthesis	1/318	0.573305	1	1	GLUL
C6	hsa00340	Histidine metabolism	1/318	0.606596	1	1	ALDH2
C6	hsa04614	Renin-angiotensin system	1/318	0.606596	1	1	KLK1
C6	hsa04964	Proximal tubule bicarbonate reclamation	1/318	0.606596	1	1	ATP1B3
C6	hsa00534	Glycosaminoglycan biosynthesis - heparan sulfate / heparin	1/318	0.622257	1	1	HS3ST1
C6	hsa00053	Ascorbate and aldarate metabolism	1/318	0.665609	1	1	ALDH2
C6	hsa01040	Biosynthesis of unsaturated fatty acids	1/318	0.665609	1	1	SCD5
C6	hsa00630	Glyoxylate and dicarboxylate metabolism	1/318	0.703999	1	1	GLUL
C6	hsa00512	Mucin type O-glycan biosynthesis	1/318	0.715793	1	1	GALNT3
C6	hsa03020	RNA polymerase	1/318	0.715793	1	1	POLR1D
C6	hsa04710	Circadian rhythm	1/318	0.715793	1	1	BHLHE41
C6	hsa05020	Prion diseases	1/318	0.758466	1	1	NCAM1
C6	hsa00500	Starch and sucrose metabolism	1/318	0.768096	1	1	ENPP1
C6	hsa03030	DNA replication	1/318	0.768096	1	1	RNASEH2C
C6	hsa00760	Nicotinate and nicotinamide metabolism	1/318	0.777343	1	1	ENPP1
C6	hsa05216	Thyroid cancer	1/318	0.777343	1	1	CCND1
C6	hsa04216	Ferroptosis	1/318	0.802936	1	1	SLC39A14
C6	hsa03440	Homologous recombination	1/318	0.810798	1	1	SEM1
C6	hsa00380	Tryptophan metabolism	1/318	0.818347	1	1	ALDH2
C6	hsa04940	Type I diabetes mellitus	1/318	0.825596	1	1	CPE
C6	hsa00071	Fatty acid degradation	1/318	0.832557	1	1	ALDH2
C6	hsa03050	Proteasome	1/318	0.83924	1	1	SEM1
C6	hsa00514	Other types of O-glycan biosynthesis	1/318	0.845657	1	1	GALNT3
C6	hsa00600	Sphingolipid metabolism	1/318	0.85182	1	1	SPHK1
C6	hsa00270	Cysteine and methionine metabolism	1/318	0.863418	1	1	LDHA
C6	hsa04672	Intestinal immune network for IgA production	1/318	0.863418	1	1	TGFB1
C6	hsa04913	Ovarian steroidogenesis	1/318	0.87411	1	1	GNAS
C6	hsa01212	Fatty acid metabolism	1/318	0.901436	1	1	SCD5
C6	hsa05134	Legionellosis	1/318	0.901436	1	1	EEF1A1
C6	hsa04730	Long-term depression	1/318	0.912793	1	1	GNAS
C6	hsa04623	Cytosolic DNA-sensing pathway	1/318	0.922844	1	1	POLR1D
C6	hsa04927	Cortisol synthesis and secretion	1/318	0.928895	1	1	GNAS
C6	hsa00830	Retinol metabolism	1/318	0.934473	1	1	CYP26B1
C6	hsa00562	Inositol phosphate metabolism	1/318	0.950776	1	1	ALDH6A1
C6	hsa04612	Antigen processing and presentation	1/318	0.958205	1	1	HSP90AB1
C6	hsa04727	GABAergic synapse	1/318	0.973358	1	1	GLUL
C6	hsa05032	Morphine addiction	1/318	0.975455	1	1	GNAS
C6	hsa00564	Glycerophospholipid metabolism	1/318	0.981578	1	1	DGKH
C6	hsa04726	Serotonergic synapse	1/318	0.990834	1	1	GNAS
C6	hsa05322	Systemic lupus erythematosus	1/318	0.99563	1	1	HIST1H4C
C6	hsa04621	NOD-like receptor signaling pathway	1/318	0.999399	1	1	HSP90AB1

## Sheet: Sheet3
Enriched GO terms of DEGs between hBM-MSCs and mBM-MSCs
Species	ID	Description	GeneRatio	pvalue	p.adjust	Count	geneID
human	GO:0006402	mRNA catabolic process	27/194	4.68e-16	1.5e-13	27	PSMB3/RPS17/ZFP36/HNRNPD/NPM1/RPS4X/RPL37A/PSMB1/RPL41/HSPA1A/RPS28/RPL38/RPS16/RPL21/YWHAB/RPS27A/RPL11/RPS14/RPL34/RPS25/RPL18A/RPS15A/RPS12/RPL32/RPS3/UBB/RPS13
human	GO:0006401	RNA catabolic process	27/194	3.86e-15	1.03e-12	27	PSMB3/RPS17/ZFP36/HNRNPD/NPM1/RPS4X/RPL37A/PSMB1/RPL41/HSPA1A/RPS28/RPL38/RPS16/RPL21/YWHAB/RPS27A/RPL11/RPS14/RPL34/RPS25/RPL18A/RPS15A/RPS12/RPL32/RPS3/UBB/RPS13
human	GO:0072594	establishment of protein localization to organelle	27/194	5.53e-13	1.1e-10	27	CD36/HK2/TOMM20/RPS17/RPS4X/RPL37A/RPL41/KPNB1/RPS28/RPL38/RPS16/RPL21/YWHAB/RPS27A/RPL11/RPS14/RPL34/RPS25/DNAJA1/RPL18A/RPS15A/RPS12/RPL32/RPS3/UBB/NDUFA13/RPS13
human	GO:0006605	protein targeting	25/194	1.95e-13	4.15e-11	25	TOMM20/SSR1/RPS17/OS9/RPS4X/RPL37A/RPL41/RPS28/RPL38/RPS16/RPL21/YWHAB/RPS27A/RPL11/RPS14/RPL34/RPS25/RPL18A/RPS15A/RPS12/RPL32/RPS3/UBB/NDUFA13/RPS13
human	GO:0090150	establishment of protein localization to membrane	24/194	8.1e-15	1.99e-12	24	SSR1/RPS17/RPS4X/RPL37A/RPL41/RPS28/RPL38/RPS16/RPL21/YWHAB/RPS27A/RPL11/RPS14/RPL34/RFTN1/RPS25/RPL18A/RPS15A/RPS12/RPL32/RAB31/RPS3/NDUFA13/RPS13
human	GO:0019083	viral transcription	22/194	2.63e-17	1.38e-14	22	RPS17/ZFP36/NUCKS1/RSF1/RPS4X/RPL37A/RPL41/RPS28/RPL38/RPS16/RPL21/RPS27A/RPL11/RPS14/RPL34/RPS25/RPL18A/RPS15A/RPS12/RPL32/RPS3/RPS13
human	GO:0006413	translational initiation	22/194	5.43e-17	2.17e-14	22	MTIF3/PPP1R15A/RPS17/NPM1/RPS4X/RPL37A/RPL41/RPS28/RPL38/RPS16/RPL21/RPS27A/RPL11/RPS14/RPL34/RPS25/RPL18A/RPS15A/RPS12/RPL32/RPS3/RPS13
human	GO:0019080	viral gene expression	22/194	1.37e-16	4.85e-14	22	RPS17/ZFP36/NUCKS1/RSF1/RPS4X/RPL37A/RPL41/RPS28/RPL38/RPS16/RPL21/RPS27A/RPL11/RPS14/RPL34/RPS25/RPL18A/RPS15A/RPS12/RPL32/RPS3/RPS13
human	GO:0070972	protein localization to endoplasmic reticulum	21/194	4e-19	6.39e-16	21	PPP1R15A/RPS17/OS9/RPS4X/RPL37A/RPL41/RPS28/RPL38/RPS16/RPL21/RPS27A/RPL11/RPS14/RPL34/RPS25/RPL18A/RPS15A/RPS12/RPL32/RPS3/RPS13
human	GO:0006613	cotranslational protein targeting to membrane	20/194	1.58e-19	5.04e-16	20	SSR1/RPS17/RPS4X/RPL37A/RPL41/RPS28/RPL38/RPS16/RPL21/RPS27A/RPL11/RPS14/RPL34/RPS25/RPL18A/RPS15A/RPS12/RPL32/RPS3/RPS13
human	GO:0006612	protein targeting to membrane	20/194	1.64e-15	4.77e-13	20	SSR1/RPS17/RPS4X/RPL37A/RPL41/RPS28/RPL38/RPS16/RPL21/RPS27A/RPL11/RPS14/RPL34/RPS25/RPL18A/RPS15A/RPS12/RPL32/RPS3/RPS13
human	GO:0000956	nuclear-transcribed mRNA catabolic process	20/194	4.07e-14	9.28e-12	20	RPS17/ZFP36/RPS4X/RPL37A/RPL41/RPS28/RPL38/RPS16/RPL21/RPS27A/RPL11/RPS14/RPL34/RPS25/RPL18A/RPS15A/RPS12/RPL32/RPS3/RPS13
human	GO:0006614	SRP-dependent cotranslational protein targeting to membrane	19/194	2.07e-18	2.2e-15	19	RPS17/RPS4X/RPL37A/RPL41/RPS28/RPL38/RPS16/RPL21/RPS27A/RPL11/RPS14/RPL34/RPS25/RPL18A/RPS15A/RPS12/RPL32/RPS3/RPS13
human	GO:0045047	protein targeting to ER	19/194	5.3e-18	4.24e-15	19	RPS17/RPS4X/RPL37A/RPL41/RPS28/RPL38/RPS16/RPL21/RPS27A/RPL11/RPS14/RPL34/RPS25/RPL18A/RPS15A/RPS12/RPL32/RPS3/RPS13
human	GO:0072599	establishment of protein localization to endoplasmic reticulum	19/194	1.09e-17	6.94e-15	19	RPS17/RPS4X/RPL37A/RPL41/RPS28/RPL38/RPS16/RPL21/RPS27A/RPL11/RPS14/RPL34/RPS25/RPL18A/RPS15A/RPS12/RPL32/RPS3/RPS13
human	GO:0000184	nuclear-transcribed mRNA catabolic process, nonsense-mediated decay	19/194	3.02e-17	1.38e-14	19	RPS17/RPS4X/RPL37A/RPL41/RPS28/RPL38/RPS16/RPL21/RPS27A/RPL11/RPS14/RPL34/RPS25/RPL18A/RPS15A/RPS12/RPL32/RPS3/RPS13
human	GO:0043312	neutrophil degranulation	19/194	1.43e-06	0.000217331	19	HP/CAMP/CD36/SLC2A3/MME/GDI2/MNDA/B2M/S100A9/CD63/BST2/SLC44A2/BRI3/PSMB1/CST3/HSPA1A/KPNB1/FTH1/RAB31
human	GO:0002283	neutrophil activation involved in immune response	19/194	1.57e-06	0.000225644	19	HP/CAMP/CD36/SLC2A3/MME/GDI2/MNDA/B2M/S100A9/CD63/BST2/SLC44A2/BRI3/PSMB1/CST3/HSPA1A/KPNB1/FTH1/RAB31
human	GO:0002446	neutrophil mediated immunity	19/194	2.17e-06	0.000266814	19	HP/CAMP/CD36/SLC2A3/MME/GDI2/MNDA/B2M/S100A9/CD63/BST2/SLC44A2/BRI3/PSMB1/CST3/HSPA1A/KPNB1/FTH1/RAB31
human	GO:0042119	neutrophil activation	19/194	2.17e-06	0.000266814	19	HP/CAMP/CD36/SLC2A3/MME/GDI2/MNDA/B2M/S100A9/CD63/BST2/SLC44A2/BRI3/PSMB1/CST3/HSPA1A/KPNB1/FTH1/RAB31
human	GO:2001233	regulation of apoptotic signaling pathway	18/194	3.37e-07	5.99e-05	18	CXCL12/HMOX1/UNC5B/BCAP31/S100A9/YAP1/TMBIM6/SFRP1/PARK7/HSPA1A/TPT1/YWHAB/RPL11/DNAJA1/THBS1/RPS3/UBB/NDUFA13
human	GO:0001503	ossification	17/194	1.16e-06	0.000195523	17	IBSP/IFITM1/SFRP1/SMAD5/COL6A1/CDH11/JUNB/ID4/CSF1/SATB2/H3F3A/SPARC/RPL38/IGFBP5/MGP/SRGN/TPM4
human	GO:0001666	response to hypoxia	16/194	1.62e-06	0.000225644	16	CXCL12/HMOX1/ADM/HK2/CRYAB/PSMB3/PDLIM1/VCAM1/TMBIM6/SFRP1/CYGB/PSMB1/CST3/RPS27A/THBS1/UBB
human	GO:0036293	response to decreased oxygen levels	16/194	2.41e-06	0.000285669	16	CXCL12/HMOX1/ADM/HK2/CRYAB/PSMB3/PDLIM1/VCAM1/TMBIM6/SFRP1/CYGB/PSMB1/CST3/RPS27A/THBS1/UBB
human	GO:0070482	response to oxygen levels	16/194	5.44e-06	0.000563348	16	CXCL12/HMOX1/ADM/HK2/CRYAB/PSMB3/PDLIM1/VCAM1/TMBIM6/SFRP1/CYGB/PSMB1/CST3/RPS27A/THBS1/UBB
human	GO:0030336	negative regulation of cell migration	15/194	3.49e-06	0.000398306	15	CXCL12/HMOX1/PODN/NR2F2/IFITM1/LRP1/SFRP1/CYGB/BST2/TPM1/ADAMTS9/EMILIN1/IGFBP5/THBS1/TIMP1
human	GO:2000146	negative regulation of cell motility	15/194	5.96e-06	0.000577206	15	CXCL12/HMOX1/PODN/NR2F2/IFITM1/LRP1/SFRP1/CYGB/BST2/TPM1/ADAMTS9/EMILIN1/IGFBP5/THBS1/TIMP1
human	GO:0051271	negative regulation of cellular component movement	15/194	1.09e-05	0.000995586	15	CXCL12/HMOX1/PODN/NR2F2/IFITM1/LRP1/SFRP1/CYGB/BST2/TPM1/ADAMTS9/EMILIN1/IGFBP5/THBS1/TIMP1
human	GO:0040013	negative regulation of locomotion	15/194	1.6e-05	0.00141726	15	CXCL12/HMOX1/PODN/NR2F2/IFITM1/LRP1/SFRP1/CYGB/BST2/TPM1/ADAMTS9/EMILIN1/IGFBP5/THBS1/TIMP1
human	GO:0097193	intrinsic apoptotic signaling pathway	14/194	2.04e-06	0.000266814	14	CXCL12/HMOX1/PPP1R15A/BCAP31/S100A9/TMBIM6/PARK7/HSPA1A/TPT1/RPL11/DNAJA1/RPS3/UBB/NDUFA13
human	GO:0010038	response to metal ion	14/194	1.79e-05	0.0015329	14	FOSB/HMOX1/ACO1/B2M/STIM1/CUTA/FOS/VCAM1/AHCYL1/JUNB/HNRNPD/PARK7/SPARC/THBS1
human	GO:0052548	regulation of endopeptidase activity	14/194	5.32e-05	0.00369419	14	CRYAB/BCAP31/COL28A1/S100A9/NGFR/CAST/BST2/HIP1/PARK7/CST3/THBS1/RPS3/NDUFA13/TIMP1
human	GO:0052547	regulation of peptidase activity	14/194	0.000115497	0.00658744	14	CRYAB/BCAP31/COL28A1/S100A9/NGFR/CAST/BST2/HIP1/PARK7/CST3/THBS1/RPS3/NDUFA13/TIMP1
human	GO:0030099	myeloid cell differentiation	14/194	0.000161441	0.00845314	14	B2M/MEIS2/FOS/ZFP36/SFRP1/SMAD5/MYL9/JUNB/CSF1/H3F3A/HSPA1A/RPS14/FOXP1/THBS1
human	GO:0006979	response to oxidative stress	14/194	0.000339033	0.0130466	14	HP/HMOX1/CD36/CRYAB/STAT6/FOS/PDLIM1/CYGB/TPM1/HNRNPD/PARK7/CST3/HSPA1A/RPS3
human	GO:1903706	regulation of hemopoiesis	14/194	0.000597816	0.0205314	14	B2M/PSMB3/MEIS2/FOS/YAP1/ZFP36/SFRP1/MYL9/CSF1/H3F3A/PSMB1/HSPA1A/FOXP1/THBS1
human	GO:0045765	regulation of angiogenesis	13/194	0.000286513	0.0122016	13	HMOX1/ADM/HK2/STIM1/GLUL/NGFR/SFRP1/ADGRA2/SPARC/ADAMTS9/EMILIN1/GTF2I/THBS1
human	GO:0043062	extracellular structure organization	13/194	0.00031653	0.0126679	13	IBSP/CD36/VCAM1/LRP1/EFEMP2/COL6A1/CST3/SPARC/ADAMTS9/EMILIN1/LUM/THBS1/TIMP1
human	GO:0006417	regulation of translation	13/194	0.000403558	0.014988	13	PPP1R15A/ACO1/ZFP36/HNRNPD/NPM1/PURA/RPS4X/RPL38/SOX4/IGFBP5/RPS14/THBS1/RPS3
human	GO:0051346	negative regulation of hydrolase activity	13/194	0.000683688	0.0228846	13	PPP1R15A/CRYAB/COL28A1/TMED2/NGFR/CAST/RBM26/TMBIM6/BST2/PARK7/CST3/THBS1/TIMP1
human	GO:0050673	epithelial cell proliferation	13/194	0.000762541	0.0236436	13	CXCL12/HMOX1/STAT6/NR2F2/GLUL/YAP1/ZFP36/NGFR/SFRP1/PURA/SPARC/IGFBP5/THBS1
human	GO:1901342	regulation of vasculature development	13/194	0.000762541	0.0236436	13	HMOX1/ADM/HK2/STIM1/GLUL/NGFR/SFRP1/ADGRA2/SPARC/ADAMTS9/EMILIN1/GTF2I/THBS1
human	GO:0002683	negative regulation of immune system process	13/194	0.001307	0.0333965	13	CXCL12/HMOX1/MNDA/STAT6/TSC22D3/MEIS2/ZFP36/TMBIM6/SFRP1/BST2/EMILIN1/THBS1/PARP14
human	GO:0034248	regulation of cellular amide metabolic process	13/194	0.00133315	0.0337943	13	PPP1R15A/ACO1/ZFP36/HNRNPD/NPM1/PURA/RPS4X/RPL38/SOX4/IGFBP5/RPS14/THBS1/RPS3
human	GO:0006875	cellular metal ion homeostasis	13/194	0.00178072	0.0392251	13	CXCL12/HMOX1/CD36/ADM/ACO1/BCAP31/S1PR3/S100A9/LRP1/TMBIM6/TPT1/GTF2I/FTH1
human	GO:0001501	skeletal system development	13/194	0.00222265	0.0463997	13	EFEMP1/SFRP1/SMAD5/CDH11/SATB2/SPARC/RPL38/SOX4/GLG1/MGP/LUM/FOXP1/TIMP1
human	GO:0009636	response to toxic substance	13/194	0.00315786	0.0545201	13	HP/HMOX1/CD36/CRYAB/STAT6/S100A9/FOS/VCAM1/CYGB/PARK7/CST3/SPARC/RPS3
human	GO:2001242	regulation of intrinsic apoptotic signaling pathway	12/194	2.16e-07	4.06e-05	12	CXCL12/BCAP31/S100A9/TMBIM6/PARK7/HSPA1A/TPT1/RPL11/DNAJA1/RPS3/UBB/NDUFA13
human	GO:0007565	female pregnancy	12/194	1.32e-06	0.000210848	12	FOSB/ADM/MAGED2/NR2F2/FOS/TMED2/LNPEP/JUNB/H3F3A/CST3/IGFBP5/TIMP1
human	GO:0044706	multi-multicellular organism process	12/194	6.48e-06	0.000608487	12	FOSB/ADM/MAGED2/NR2F2/FOS/TMED2/LNPEP/JUNB/H3F3A/CST3/IGFBP5/TIMP1
human	GO:0031589	cell-substrate adhesion	12/194	0.000210611	0.0103491	12	CD36/CD63/TRIOBP/VCAM1/LRP1/SFRP1/MAP4K4/CSF1/ADAMTS9/EMILIN1/S100A10/THBS1
human	GO:0045861	negative regulation of proteolysis	12/194	0.000222932	0.0104712	12	CRYAB/COL28A1/NGFR/CAST/OS9/BST2/PARK7/CST3/GLG1/RPL11/THBS1/TIMP1
human	GO:0030198	extracellular matrix organization	12/194	0.000294171	0.0122024	12	IBSP/VCAM1/LRP1/EFEMP2/COL6A1/CST3/SPARC/ADAMTS9/EMILIN1/LUM/THBS1/TIMP1
human	GO:0051098	regulation of binding	12/194	0.000697682	0.0228846	12	HMOX1/CD36/B2M/LRP1/TMBIM6/NUCKS1/RSF1/PARK7/CSNK1A1/S100A10/RPL11/EDF1
human	GO:0045785	positive regulation of cell adhesion	12/194	0.00110236	0.0300934	12	IBSP/CXCL12/CD36/ZFHX3/TRIOBP/VCAM1/SFRP1/TPM1/MAP4K4/CSF1/S100A10/RPS3
human	GO:0048608	reproductive structure development	12/194	0.00240893	0.0481779	12	ADM/MME/NR2F2/GGNBP2/TMED2/SFRP1/ARID4B/JUNB/ID4/H3F3A/CST3/UBB
human	GO:0061458	reproductive system development	12/194	0.00255104	0.0487906	12	ADM/MME/NR2F2/GGNBP2/TMED2/SFRP1/ARID4B/JUNB/ID4/H3F3A/CST3/UBB
human	GO:0009314	response to radiation	12/194	0.00285582	0.0512443	12	CXCL12/MME/CRYAB/GPR88/GADD45A/MEIS2/FOS/VCAM1/YAP1/SFRP1/NUCKS1/NPM1
human	GO:0007005	mitochondrion organization	12/194	0.0049372	0.0700878	12	HK2/TOMM20/MAP1LC3B/NDUFB2/NDUFA11/SLC25A36/PARK7/DDHD1/NDUFA1/HSPA1A/YWHAB/NDUFA13
human	GO:0051493	regulation of cytoskeleton organization	12/194	0.00545367	0.0731892	12	CXCL12/S100A9/TRIOBP/LRP1/SFRP1/BST2/TPM1/NPM1/CCDC88A/HSPA1A/S100A10/RPS3
human	GO:1901652	response to peptide	12/194	0.00737885	0.0833832	12	CXCL12/CD36/ADM/VCAM1/LRP1/NGFR/AHCYL1/NUCKS1/SPARC/IGFBP5/RAB31/TIMP1
human	GO:0009991	response to extracellular stimulus	12/194	0.00820991	0.0877407	12	HMOX1/ADM/MAP1LC3B/FOS/GLUL/VCAM1/ZFP36/TMBIM6/SFRP1/CST3/SPARC/COX4I1
human	GO:0007160	cell-matrix adhesion	11/194	2.23e-05	0.0017819	11	CD36/CD63/VCAM1/LRP1/SFRP1/MAP4K4/CSF1/ADAMTS9/EMILIN1/S100A10/THBS1
human	GO:0001649	osteoblast differentiation	11/194	3.13e-05	0.00243843	11	IBSP/IFITM1/SFRP1/SMAD5/COL6A1/JUNB/ID4/SATB2/H3F3A/IGFBP5/TPM4
human	GO:2001234	negative regulation of apoptotic signaling pathway	11/194	3.26e-05	0.00248055	11	CXCL12/HMOX1/UNC5B/YAP1/TMBIM6/PARK7/HSPA1A/TPT1/DNAJA1/THBS1/NDUFA13
human	GO:0000302	response to reactive oxygen species	11/194	4.33e-05	0.00313981	11	HP/HMOX1/CD36/CRYAB/STAT6/FOS/TPM1/HNRNPD/PARK7/CST3/RPS3
human	GO:0045637	regulation of myeloid cell differentiation	11/194	9.15e-05	0.00551704	11	B2M/MEIS2/FOS/ZFP36/SFRP1/MYL9/CSF1/H3F3A/HSPA1A/FOXP1/THBS1
human	GO:0009123	nucleoside monophosphate metabolic process	11/194	0.00152063	0.0365415	11	HK2/NDUFB2/NDUFA11/PARK7/COX5B/NDUFA1/HSPA1A/DUT/UQCR11/COX4I1/NDUFA13
human	GO:0042176	regulation of protein catabolic process	11/194	0.00170123	0.038537	11	BCAP31/LRP1/OS9/PARK7/CSNK1A1/CST3/HSPA1A/RPL11/UBB/NDUFA13/TIMP1
human	GO:0048545	response to steroid hormone	11/194	0.00266159	0.0503024	11	FOSB/ADM/NR2F2/FOS/YAP1/ZFP36/SFRP1/PARK7/SPARC/FOXP1/THBS1
human	GO:0051090	regulation of DNA-binding transcription factor activity	11/194	0.00721963	0.0826505	11	HMOX1/CD36/LRRFIP1/S100A9/FOS/PARK7/NPM1/HSPA1A/RPS27A/RPS3/UBB
human	GO:0001667	ameboidal-type cell migration	11/194	0.00950686	0.0948197	11	HMOX1/NR2F2/GLUL/CYGB/MAP4K4/ADGRA2/SPARC/ADAMTS9/FOXP1/THBS1/TIMP1
human	GO:0001819	positive regulation of cytokine production	11/194	0.00950686	0.0948197	11	HMOX1/CD36/LRRFIP1/STAT6/B2M/LRP1/PARK7/HSPA1A/LUM/THBS1/RPS3
human	GO:0031667	response to nutrient levels	11/194	0.0128739	0.107795	11	HMOX1/ADM/MAP1LC3B/GLUL/VCAM1/ZFP36/TMBIM6/SFRP1/CST3/SPARC/COX4I1
human	GO:0022411	cellular component disassembly	11/194	0.0185243	0.12779	11	HK2/MTIF3/KIF5B/MAP1LC3B/TRIOBP/LRP1/PARK7/CSNK1A1/CST3/KPNB1/TIMP1
human	GO:0016055	Wnt signaling pathway	11/194	0.0200565	0.132356	11	TSKU/PSMB3/YAP1/LRP1/SFRP1/ADGRA2/CSNK1A1/PSMB1/SOX4/RPS27A/UBB
human	GO:0198738	cell-cell signaling by wnt	11/194	0.0205875	0.134168	11	TSKU/PSMB3/YAP1/LRP1/SFRP1/ADGRA2/CSNK1A1/PSMB1/SOX4/RPS27A/UBB
human	GO:2000116	regulation of cysteine-type endopeptidase activity	10/194	0.000157953	0.00840838	10	CRYAB/BCAP31/S100A9/NGFR/CAST/HIP1/PARK7/THBS1/RPS3/NDUFA13
human	GO:0071559	response to transforming growth factor beta	10/194	0.000286261	0.0122016	10	ZFHX3/FOS/SFRP1/SMAD5/HSPA1A/EMILIN1/GLG1/RPS27A/THBS1/UBB
human	GO:0061448	connective tissue development	10/194	0.000326652	0.0128806	10	EFEMP1/SMAD5/ID4/CSF1/SATB2/GLG1/MGP/LUM/UBB/TIMP1
human	GO:0051348	negative regulation of transferase activity	10/194	0.000786296	0.0239035	10	GADD45A/NR2F2/GGNBP2/ZFP36/MIDN/SFRP1/PARK7/NPM1/RPL11/DNAJA1
human	GO:1903311	regulation of mRNA metabolic process	10/194	0.000854958	0.0255209	10	PSMB3/ZFP36/AHCYL1/HNRNPD/NPM1/PSMB1/HSPA1A/YWHAB/RPS27A/UBB
human	GO:0046034	ATP metabolic process	10/194	0.00118079	0.0317553	10	HK2/NDUFB2/NDUFA11/PARK7/COX5B/NDUFA1/HSPA1A/UQCR11/COX4I1/NDUFA13
human	GO:0034599	cellular response to oxidative stress	10/194	0.00148658	0.0363986	10	HMOX1/CD36/STAT6/FOS/TPM1/HNRNPD/PARK7/CST3/HSPA1A/RPS3
human	GO:1902903	regulation of supramolecular fiber organization	10/194	0.00223906	0.0464387	10	CXCL12/CRYAB/TRIOBP/SFRP1/TPM1/PARK7/HSPA1A/EMILIN1/S100A10/RPS3
human	GO:0009205	purine ribonucleoside triphosphate metabolic process	10/194	0.00229143	0.0467879	10	HK2/NDUFB2/NDUFA11/PARK7/COX5B/NDUFA1/HSPA1A/UQCR11/COX4I1/NDUFA13
human	GO:0009167	purine ribonucleoside monophosphate metabolic process	10/194	0.00245447	0.0484885	10	HK2/NDUFB2/NDUFA11/PARK7/COX5B/NDUFA1/HSPA1A/UQCR11/COX4I1/NDUFA13
human	GO:0009126	purine nucleoside monophosphate metabolic process	10/194	0.00251085	0.0487906	10	HK2/NDUFB2/NDUFA11/PARK7/COX5B/NDUFA1/HSPA1A/UQCR11/COX4I1/NDUFA13
human	GO:0009199	ribonucleoside triphosphate metabolic process	10/194	0.00256826	0.0488275	10	HK2/NDUFB2/NDUFA11/PARK7/COX5B/NDUFA1/HSPA1A/UQCR11/COX4I1/NDUFA13
human	GO:0009144	purine nucleoside triphosphate metabolic process	10/194	0.00268624	0.0503662	10	HK2/NDUFB2/NDUFA11/PARK7/COX5B/NDUFA1/HSPA1A/UQCR11/COX4I1/NDUFA13
human	GO:0007178	transmembrane receptor protein serine/threonine kinase signaling pathway	10/194	0.00280853	0.0511775	10	FOS/LNPEP/SFRP1/SMAD5/HSPA1A/EMILIN1/GLG1/RPS27A/THBS1/UBB
human	GO:0043161	proteasome-mediated ubiquitin-dependent protein catabolic process	10/194	0.00313381	0.0543989	10	BCAP31/PSMB3/OS9/PARK7/CSNK1A1/PSMB1/HSPA1A/RPS27A/RPL11/UBB
human	GO:0046677	response to antibiotic	10/194	0.00313381	0.0543989	10	HP/HMOX1/CRYAB/STAT6/VCAM1/HNRNPD/PARK7/CST3/SPARC/RPS3
human	GO:0009161	ribonucleoside monophosphate metabolic process	10/194	0.00334298	0.0558683	10	HK2/NDUFB2/NDUFA11/PARK7/COX5B/NDUFA1/HSPA1A/UQCR11/COX4I1/NDUFA13
human	GO:0009141	nucleoside triphosphate metabolic process	10/194	0.00379463	0.0600003	10	HK2/NDUFB2/NDUFA11/PARK7/COX5B/NDUFA1/HSPA1A/UQCR11/COX4I1/NDUFA13
human	GO:0050678	regulation of epithelial cell proliferation	10/194	0.00708224	0.0823861	10	CXCL12/HMOX1/NR2F2/GLUL/YAP1/ZFP36/NGFR/SFRP1/SPARC/THBS1
human	GO:0010498	proteasomal protein catabolic process	10/194	0.0089216	0.0907503	10	BCAP31/PSMB3/OS9/PARK7/CSNK1A1/PSMB1/HSPA1A/RPS27A/RPL11/UBB
human	GO:0009896	positive regulation of catabolic process	10/194	0.0105704	0.0987631	10	HMOX1/HK2/BCAP31/ZFP36/LRP1/HNRNPD/PARK7/CSNK1A1/HSPA1A/NDUFA13
human	GO:0072503	cellular divalent inorganic cation homeostasis	10/194	0.0105704	0.0987631	10	CXCL12/CD36/ADM/BCAP31/S1PR3/S100A9/LRP1/TMBIM6/TPT1/GTF2I
human	GO:0001558	regulation of cell growth	10/194	0.0112913	0.0999387	10	CXCL12/CRYAB/S100A9/LRP1/SFRP1/BST2/H3F3A/HSPA1A/IGFBP5/NDUFA13
human	GO:0072507	divalent inorganic cation homeostasis	10/194	0.0145535	0.113931	10	CXCL12/CD36/ADM/BCAP31/S1PR3/S100A9/LRP1/TMBIM6/TPT1/GTF2I
human	GO:0048568	embryonic organ development	10/194	0.0147786	0.11457	10	ADM/NR2F2/EFEMP1/TRIOBP/YAP1/GGNBP2/TMED2/JUNB/SATB2/RPL38
human	GO:0048732	gland development	10/194	0.0169229	0.122845	10	HMOX1/HK2/STAT6/SFRP1/ID4/HNRNPD/CSF1/LMO4/CST3/IGFBP5
human	GO:0008380	RNA splicing	10/194	0.021892	0.137014	10	LSM8/SF3B6/PCF11/PRPF38B/HNRNPH3/TMBIM6/SRRM2/HNRNPD/HSPA1A/RPS13
human	GO:0045088	regulation of innate immune response	10/194	0.021892	0.137014	10	CD36/MNDA/S100A9/PSMB3/PSMB1/HSPA1A/RPS27A/RFTN1/PARP14/UBB
human	GO:0042326	negative regulation of phosphorylation	10/194	0.0267836	0.158127	10	GADD45A/NR2F2/GGNBP2/MIDN/SFRP1/PARK7/NPM1/EMILIN1/DNAJA1/PARP14
human	GO:0050708	regulation of protein secretion	10/194	0.0271354	0.159099	10	KIF5B/GLUL/LRP1/MIDN/TMBIM6/SFRP1/MAP4K4/SOX4/FOXP1/SRGN
human	GO:0016049	cell growth	10/194	0.0308375	0.170407	10	CXCL12/CRYAB/S100A9/LRP1/SFRP1/BST2/H3F3A/HSPA1A/IGFBP5/NDUFA13
human	GO:0050900	leukocyte migration	10/194	0.0312264	0.17137	10	CXCL12/HMOX1/GYPC/S100A9/VCAM1/SDC3/CSF1/EMILIN1/GLG1/THBS1
human	GO:0071900	regulation of protein serine/threonine kinase activity	10/194	0.0361674	0.186923	10	CCND2/GADD45A/NR2F2/SFRP1/CCNL1/RPS27A/DNAJA1/THBS1/RPS3/UBB
human	GO:0002791	regulation of peptide secretion	10/194	0.0379291	0.191081	10	KIF5B/GLUL/LRP1/MIDN/TMBIM6/SFRP1/MAP4K4/SOX4/FOXP1/SRGN
human	GO:0002521	leukocyte differentiation	10/194	0.0388319	0.193134	10	AZI2/STAT6/B2M/FOS/VCAM1/SFRP1/JUNB/CSF1/SOX4/FOXP1
human	GO:0006397	mRNA processing	10/194	0.0455707	0.212176	10	RNMT/LSM8/SF3B6/PCF11/PRPF38B/AHCYL1/HNRNPH3/RBM26/SRRM2/HNRNPD
human	GO:0009150	purine ribonucleotide metabolic process	10/194	0.0460805	0.213926	10	HK2/NDUFB2/NDUFA11/PARK7/COX5B/NDUFA1/HSPA1A/UQCR11/COX4I1/NDUFA13
human	GO:0043488	regulation of mRNA stability	9/194	5.7e-05	0.00379314	9	PSMB3/ZFP36/HNRNPD/NPM1/PSMB1/HSPA1A/YWHAB/RPS27A/UBB
human	GO:0043487	regulation of RNA stability	9/194	7.26e-05	0.00454442	9	PSMB3/ZFP36/HNRNPD/NPM1/PSMB1/HSPA1A/YWHAB/RPS27A/UBB
human	GO:0022900	electron transport chain	9/194	0.000125006	0.00700472	9	COX7A1/NDUFB2/NDUFA11/PARK7/COX5B/NDUFA1/UQCR11/COX4I1/NDUFA13
human	GO:0061013	regulation of mRNA catabolic process	9/194	0.00014219	0.00769756	9	PSMB3/ZFP36/HNRNPD/NPM1/PSMB1/HSPA1A/YWHAB/RPS27A/UBB
human	GO:2001235	positive regulation of apoptotic signaling pathway	9/194	0.00014219	0.00769756	9	BCAP31/S100A9/SFRP1/PARK7/YWHAB/RPL11/THBS1/RPS3/UBB
human	GO:1904950	negative regulation of establishment of protein localization	9/194	0.000260567	0.0118893	9	CD36/MIDN/TMBIM6/SFRP1/OS9/MAP4K4/PARK7/SRGN/DNAJA1
human	GO:0043281	regulation of cysteine-type endopeptidase activity involved in apoptotic process	9/194	0.000292044	0.0122024	9	CRYAB/BCAP31/S100A9/NGFR/HIP1/PARK7/THBS1/RPS3/NDUFA13
human	GO:0042254	ribosome biogenesis	9/194	0.000364484	0.0138591	9	NSA2/GLUL/RPS17/NPM1/RPS28/RPL38/RPS16/RPL11/RPS14
human	GO:0010951	negative regulation of endopeptidase activity	9/194	0.000483562	0.0175511	9	CRYAB/COL28A1/NGFR/CAST/BST2/PARK7/CST3/THBS1/TIMP1
human	GO:0010466	negative regulation of peptidase activity	9/194	0.000744066	0.0236436	9	CRYAB/COL28A1/NGFR/CAST/BST2/PARK7/CST3/THBS1/TIMP1
human	GO:0071560	cellular response to transforming growth factor beta stimulus	9/194	0.00101425	0.0289241	9	FOS/SFRP1/SMAD5/HSPA1A/EMILIN1/GLG1/RPS27A/THBS1/UBB
human	GO:0048872	homeostasis of number of cells	9/194	0.00128348	0.0333288	9	HMOX1/TSC22D3/B2M/RPS17/ZFP36/SMAD5/CSF1/HSPA1A/RPS14
human	GO:0097237	cellular response to toxic substance	9/194	0.00128348	0.0333288	9	HP/HMOX1/CD36/STAT6/S100A9/CYGB/PARK7/CST3/RPS3
human	GO:0031330	negative regulation of cellular catabolic process	9/194	0.00139821	0.0347765	9	HP/HMOX1/ZFP36/OS9/HNRNPD/PARK7/CST3/RPL11/TIMP1
human	GO:0051091	positive regulation of DNA-binding transcription factor activity	9/194	0.00199465	0.0427578	9	CD36/LRRFIP1/S100A9/PARK7/NPM1/HSPA1A/RPS27A/RPS3/UBB
human	GO:0072593	reactive oxygen species metabolic process	9/194	0.00271112	0.0503662	9	HP/CD36/HK2/CRYAB/GADD45A/PARK7/SLC7A2/THBS1/NDUFA13
human	GO:0051403	stress-activated MAPK cascade	9/194	0.00284819	0.0512443	9	CRYAB/GADD45A/ZFP36/SFRP1/MAP4K4/RPS27A/DNAJA1/RPS3/UBB
human	GO:0090287	regulation of cellular response to growth factor stimulus	9/194	0.00321493	0.0552069	9	CD63/SFRP1/ADGRA2/HSPA1A/EMILIN1/GLG1/RPS27A/THBS1/UBB
human	GO:0031098	stress-activated protein kinase signaling cascade	9/194	0.00337165	0.0558683	9	CRYAB/GADD45A/ZFP36/SFRP1/MAP4K4/RPS27A/DNAJA1/RPS3/UBB
human	GO:0009895	negative regulation of catabolic process	9/194	0.00424773	0.0655422	9	HP/HMOX1/ZFP36/OS9/HNRNPD/PARK7/CST3/RPL11/TIMP1
human	GO:0010632	regulation of epithelial cell migration	9/194	0.00485305	0.0700878	9	HMOX1/NR2F2/GLUL/MAP4K4/ADGRA2/SPARC/ADAMTS9/FOXP1/THBS1
human	GO:0006898	receptor-mediated endocytosis	9/194	0.00564188	0.075084	9	HP/CD36/ADM/B2M/CD63/LRP1/HIP1/SPARC/RAB31
human	GO:0046879	hormone secretion	9/194	0.00564188	0.075084	9	ADM/KIF5B/GLUL/LRP1/MIDN/SFRP1/MAP4K4/PARK7/SOX4
human	GO:0009914	hormone transport	9/194	0.00693677	0.0823861	9	ADM/KIF5B/GLUL/LRP1/MIDN/SFRP1/MAP4K4/PARK7/SOX4
human	GO:0007568	aging	9/194	0.00797097	0.0875523	9	ADM/MME/CRYAB/FOS/VCAM1/LRP1/NPM1/IGFBP5/TIMP1
human	GO:0002218	activation of innate immune response	9/194	0.00812782	0.0877036	9	CD36/MNDA/S100A9/PSMB3/PSMB1/HSPA1A/RPS27A/RFTN1/UBB
human	GO:0001101	response to acid chemical	9/194	0.0100127	0.09575	9	CD36/TOMM20/YAP1/TMBIM6/SFRP1/COL6A1/HNRNPD/SPARC/NDUFA13
human	GO:0030111	regulation of Wnt signaling pathway	9/194	0.0122103	0.105978	9	TSKU/PSMB3/YAP1/LRP1/SFRP1/ADGRA2/CSNK1A1/PSMB1/SOX4
human	GO:0031331	positive regulation of cellular catabolic process	9/194	0.0122103	0.105978	9	HMOX1/HK2/BCAP31/ZFP36/LRP1/HNRNPD/PARK7/CSNK1A1/HSPA1A
human	GO:0010631	epithelial cell migration	9/194	0.0152508	0.117094	9	HMOX1/NR2F2/GLUL/MAP4K4/ADGRA2/SPARC/ADAMTS9/FOXP1/THBS1
human	GO:0090132	epithelium migration	9/194	0.0160254	0.119312	9	HMOX1/NR2F2/GLUL/MAP4K4/ADGRA2/SPARC/ADAMTS9/FOXP1/THBS1
human	GO:0090130	tissue migration	9/194	0.0176607	0.124406	9	HMOX1/NR2F2/GLUL/MAP4K4/ADGRA2/SPARC/ADAMTS9/FOXP1/THBS1
human	GO:0045089	positive regulation of innate immune response	9/194	0.0206525	0.134168	9	CD36/MNDA/S100A9/PSMB3/PSMB1/HSPA1A/RPS27A/RFTN1/UBB
human	GO:0006874	cellular calcium ion homeostasis	9/194	0.0212922	0.136406	9	CXCL12/CD36/ADM/BCAP31/S1PR3/LRP1/TMBIM6/TPT1/GTF2I
human	GO:0022613	ribonucleoprotein complex biogenesis	9/194	0.0232972	0.142794	9	NSA2/GLUL/RPS17/NPM1/RPS28/RPL38/RPS16/RPL11/RPS14
human	GO:0055074	calcium ion homeostasis	9/194	0.0258032	0.152621	9	CXCL12/CD36/ADM/BCAP31/S1PR3/LRP1/TMBIM6/TPT1/GTF2I
human	GO:0051052	regulation of DNA metabolic process	9/194	0.031807	0.172559	9	STAT6/TRIP12/NUCKS1/HNRNPD/NPM1/CCDC88A/RIF1/CST3/RPS3
human	GO:0043900	regulation of multi-organism process	9/194	0.0340081	0.180435	9	CAMP/CD36/IFITM1/ZFP36/NUCKS1/RSF1/BST2/FOXP1/TIMP1
human	GO:0043254	regulation of protein complex assembly	9/194	0.0344607	0.18133	9	CD36/CRYAB/FBLIM1/TRIOBP/PARK7/H3F3A/LMO4/HSPA1A/RPS3
human	GO:0001933	negative regulation of protein phosphorylation	9/194	0.0377458	0.190682	9	GADD45A/NR2F2/GGNBP2/SFRP1/PARK7/NPM1/EMILIN1/DNAJA1/PARP14
human	GO:0022604	regulation of cell morphogenesis	9/194	0.0449459	0.209879	9	CXCL12/MYO9A/FBLIM1/TRIOBP/LRP1/NGFR/TPM1/SPARC/S100A10
human	GO:0023061	signal release	9/194	0.0466007	0.214165	9	ADM/KIF5B/GLUL/LRP1/MIDN/SFRP1/MAP4K4/PARK7/SOX4
human	GO:0010975	regulation of neuron projection development	9/194	0.0619817	0.253807	9	CXCL12/MYO9A/B2M/S100A9/LRP1/NGFR/SFRP1/MAP4K4/CCDC88A
human	GO:0002694	regulation of leukocyte activation	9/194	0.0876046	0.311939	9	HMOX1/MNDA/STAT6/VCAM1/SFRP1/RIF1/SLC7A2/THBS1/RPS3
human	GO:0042775	mitochondrial ATP synthesis coupled electron transport	8/194	5.47e-06	0.000563348	8	NDUFB2/NDUFA11/PARK7/COX5B/NDUFA1/UQCR11/COX4I1/NDUFA13
human	GO:0042773	ATP synthesis coupled electron transport	8/194	5.95e-06	0.000577206	8	NDUFB2/NDUFA11/PARK7/COX5B/NDUFA1/UQCR11/COX4I1/NDUFA13
human	GO:0022904	respiratory electron transport chain	8/194	2e-05	0.00163489	8	NDUFB2/NDUFA11/PARK7/COX5B/NDUFA1/UQCR11/COX4I1/NDUFA13
human	GO:0051592	response to calcium ion	8/194	6.92e-05	0.0045083	8	FOSB/STIM1/FOS/AHCYL1/JUNB/HNRNPD/SPARC/THBS1
human	GO:0006119	oxidative phosphorylation	8/194	9.1e-05	0.00551704	8	NDUFB2/NDUFA11/PARK7/COX5B/NDUFA1/UQCR11/COX4I1/NDUFA13
human	GO:0051092	positive regulation of NF-kappaB transcription factor activity	8/194	0.000221904	0.0104712	8	CD36/LRRFIP1/S100A9/NPM1/HSPA1A/RPS27A/RPS3/UBB
human	GO:0090288	negative regulation of cellular response to growth factor stimulus	8/194	0.000303104	0.0124117	8	SFRP1/ADGRA2/HSPA1A/EMILIN1/GLG1/RPS27A/THBS1/UBB
human	GO:0034614	cellular response to reactive oxygen species	8/194	0.000441626	0.0162132	8	CD36/STAT6/FOS/TPM1/HNRNPD/PARK7/CST3/RPS3
human	GO:0045333	cellular respiration	8/194	0.00067658	0.0228846	8	NDUFB2/NDUFA11/PARK7/COX5B/NDUFA1/UQCR11/COX4I1/NDUFA13
human	GO:0021953	central nervous system neuron differentiation	8/194	0.000702157	0.0228846	8	TSKU/SFRP1/CDH11/ID4/SATB2/LMO4/SOX4/UBB
human	GO:0007179	transforming growth factor beta receptor signaling pathway	8/194	0.000903843	0.0263418	8	FOS/SMAD5/HSPA1A/EMILIN1/GLG1/RPS27A/THBS1/UBB
human	GO:0051224	negative regulation of protein transport	8/194	0.0010745	0.0298431	8	CD36/MIDN/TMBIM6/SFRP1/OS9/MAP4K4/PARK7/SRGN
human	GO:0031396	regulation of protein ubiquitination	8/194	0.00135572	0.0340959	8	TRIP12/PARK7/HSPA1A/SOX4/RPL11/DNAJA1/RPS3/UBB
human	GO:0030278	regulation of ossification	8/194	0.00149287	0.0363986	8	IFITM1/SFRP1/SMAD5/ID4/CSF1/IGFBP5/MGP/SRGN
human	GO:0030073	insulin secretion	8/194	0.00154095	0.0365415	8	KIF5B/GLUL/LRP1/MIDN/SFRP1/MAP4K4/PARK7/SOX4
human	GO:0010810	regulation of cell-substrate adhesion	8/194	0.00159026	0.0365415	8	CD36/TRIOBP/LRP1/SFRP1/MAP4K4/CSF1/S100A10/THBS1
human	GO:0097191	extrinsic apoptotic signaling pathway	8/194	0.00228526	0.0467879	8	HMOX1/UNC5B/YAP1/SFRP1/PARK7/HSPA1A/THBS1/NDUFA13
human	GO:0009266	response to temperature stimulus	8/194	0.00271227	0.0503662	8	CXCL12/HMOX1/ADM/CRYAB/FOS/HSPA1A/DNAJA1/THBS1
human	GO:0019882	antigen processing and presentation	8/194	0.00278913	0.0511775	8	CD36/BCAP31/B2M/PSMB3/LNPEP/PSMB1/RFTN1/THBS1
human	GO:1903320	regulation of protein modification by small protein conjugation or removal	8/194	0.00302994	0.0534675	8	TRIP12/PARK7/HSPA1A/SOX4/RPL11/DNAJA1/RPS3/UBB
human	GO:0009743	response to carbohydrate	8/194	0.00311371	0.0543989	8	KIF5B/GLUL/LRP1/MAP4K4/CST3/SPARC/SOX4/THBS1
human	GO:0042593	glucose homeostasis	8/194	0.00337589	0.0558683	8	KIF5B/LRP1/NGFR/NUCKS1/MAP4K4/PARK7/SOX4/IGFBP5
human	GO:0033500	carbohydrate homeostasis	8/194	0.00346699	0.0567875	8	KIF5B/LRP1/NGFR/NUCKS1/MAP4K4/PARK7/SOX4/IGFBP5
human	GO:1903362	regulation of cellular protein catabolic process	8/194	0.0036549	0.0586621	8	BCAP31/LRP1/OS9/PARK7/CSNK1A1/HSPA1A/RPL11/UBB
human	GO:0010594	regulation of endothelial cell migration	8/194	0.00375177	0.0596177	8	HMOX1/NR2F2/GLUL/ADGRA2/SPARC/ADAMTS9/FOXP1/THBS1
human	GO:0030072	peptide hormone secretion	8/194	0.0048336	0.0700878	8	KIF5B/GLUL/LRP1/MIDN/SFRP1/MAP4K4/PARK7/SOX4
human	GO:0033673	negative regulation of kinase activity	8/194	0.00520074	0.0715998	8	GADD45A/NR2F2/GGNBP2/MIDN/SFRP1/PARK7/NPM1/DNAJA1
human	GO:0045926	negative regulation of growth	8/194	0.00520074	0.0715998	8	CAMP/CD36/CRYAB/SFRP1/BST2/HSPA1A/IGFBP5/NDUFA13
human	GO:0034976	response to endoplasmic reticulum stress	8/194	0.00658031	0.0814632	8	PPP1R15A/BCAP31/SSR1/TMBIM6/OS9/PARK7/HSPA1A/THBS1
human	GO:0015980	energy derivation by oxidation of organic compounds	8/194	0.00822123	0.0877407	8	NDUFB2/NDUFA11/PARK7/COX5B/NDUFA1/UQCR11/COX4I1/NDUFA13
human	GO:0045927	positive regulation of growth	8/194	0.00858329	0.0887287	8	CXCL12/S100A9/YAP1/LRP1/SFRP1/CSF1/H3F3A/RFTN1
human	GO:0071356	cellular response to tumor necrosis factor	8/194	0.00858329	0.0887287	8	PSMB3/VCAM1/ZFP36/SFRP1/PSMB1/HSPA1A/THBS1/RPS3
human	GO:0030522	intracellular receptor signaling pathway	8/194	0.00974135	0.0948197	8	NR2F2/YAP1/SFRP1/PARK7/HSPA1A/RPS27A/FOXP1/UBB
human	GO:0043542	endothelial cell migration	8/194	0.0103622	0.09792	8	HMOX1/NR2F2/GLUL/ADGRA2/SPARC/ADAMTS9/FOXP1/THBS1
human	GO:0034330	cell junction organization	8/194	0.0107922	0.0996249	8	MYO9A/FBLIM1/LRP1/SFRP1/CDH11/MAP4K4/S100A10/THBS1
human	GO:0034612	response to tumor necrosis factor	8/194	0.0124016	0.107346	8	PSMB3/VCAM1/ZFP36/SFRP1/PSMB1/HSPA1A/THBS1/RPS3
human	GO:0051235	maintenance of location	8/194	0.0128922	0.107795	8	CD36/HK2/S100A9/OS9/PARK7/YWHAB/FTH1/SRGN
human	GO:0032956	regulation of actin cytoskeleton organization	8/194	0.0158487	0.119312	8	CXCL12/TRIOBP/LRP1/SFRP1/BST2/TPM1/CCDC88A/S100A10
human	GO:0002758	innate immune response-activating signal transduction	8/194	0.0161399	0.119886	8	CD36/S100A9/PSMB3/PSMB1/HSPA1A/RPS27A/RFTN1/UBB
human	GO:0002237	response to molecule of bacterial origin	8/194	0.0196035	0.130624	8	CD36/ADM/B2M/FOS/VCAM1/ZFP36/SPARC/FOXP1
human	GO:0060562	epithelial tube morphogenesis	8/194	0.0209856	0.135137	8	ADM/YAP1/TMED2/SFRP1/CSF1/LMO4/SOX4/FOXP1
human	GO:0032103	positive regulation of response to external stimulus	8/194	0.0217019	0.136646	8	CXCL12/NEAT1/S100A9/LRP1/OSMR/PARK7/CSF1/THBS1
human	GO:0045862	positive regulation of proteolysis	8/194	0.028945	0.164502	8	BCAP31/S100A9/NGFR/HIP1/CSNK1A1/HSPA1A/RPS3/NDUFA13
human	GO:0032970	regulation of actin filament-based process	8/194	0.0326458	0.174366	8	CXCL12/TRIOBP/LRP1/SFRP1/BST2/TPM1/CCDC88A/S100A10
human	GO:0070997	neuron death	8/194	0.0356252	0.185321	8	HMOX1/UNC5B/FOS/LRP1/NGFR/PARK7/CSF1/UBB
human	GO:0043687	post-translational protein modification	8/194	0.0427001	0.205398	8	PRSS23/PSMB3/CALU/CSF1/PSMB1/CST3/IGFBP5/TIMP1
human	GO:0030900	forebrain development	8/194	0.0493697	0.221323	8	CXCL12/TSKU/KIF5B/NR2F2/LRP1/ID4/SATB2/UBB
human	GO:0043434	response to peptide hormone	8/194	0.0732938	0.281033	8	CXCL12/ADM/AHCYL1/NUCKS1/SPARC/IGFBP5/RAB31/TIMP1
human	GO:0003012	muscle system process	8/194	0.114531	0.33564	8	HMOX1/CRYAB/SMAD5/TPM1/MYL9/IGFBP5/MYL12B/TPM4
human	GO:0007264	small GTPase mediated signal transduction	8/194	0.133261	0.344925	8	HMOX1/GDI2/MYO9A/NGFR/MAP4K4/PARK7/CSF1/KPNB1
human	GO:0015672	monovalent inorganic cation transport	8/194	0.147373	0.353263	8	COX7A1/KIF5B/MAGED2/KCNK6/CD63/AHCYL1/PARK7/COX4I1
human	GO:0060627	regulation of vesicle-mediated transport	8/194	0.151012	0.353617	8	HMOX1/CD36/KIF5B/B2M/CD63/LRP1/HIP1/RAB31
human	GO:0031397	negative regulation of protein ubiquitination	7/194	1.82e-05	0.0015329	7	TRIP12/PARK7/HSPA1A/SOX4/RPL11/DNAJA1/RPS3
human	GO:1903321	negative regulation of protein modification by small protein conjugation or removal	7/194	4.09e-05	0.00303962	7	TRIP12/PARK7/HSPA1A/SOX4/RPL11/DNAJA1/RPS3
human	GO:2001243	negative regulation of intrinsic apoptotic signaling pathway	7/194	7.25e-05	0.00454442	7	CXCL12/TMBIM6/PARK7/HSPA1A/TPT1/DNAJA1/NDUFA13
human	GO:0043618	regulation of transcription from RNA polymerase II promoter in response to stress	7/194	0.000184119	0.00933456	7	HMOX1/PSMB3/TMBIM6/PSMB1/HSPA1A/RPS27A/UBB
human	GO:0043620	regulation of DNA-templated transcription in response to stress	7/194	0.000256389	0.0118682	7	HMOX1/PSMB3/TMBIM6/PSMB1/HSPA1A/RPS27A/UBB
human	GO:0001952	regulation of cell-matrix adhesion	7/194	0.000285002	0.0122016	7	CD36/LRP1/SFRP1/MAP4K4/CSF1/S100A10/THBS1
human	GO:0034101	erythrocyte homeostasis	7/194	0.000332681	0.0129583	7	HMOX1/B2M/RPS17/ZFP36/SMAD5/HSPA1A/RPS14
human	GO:0002576	platelet degranulation	7/194	0.000491678	0.0176452	7	CD36/MAGED2/CD63/SPARC/SRGN/THBS1/TIMP1
human	GO:0002700	regulation of production of molecular mediator of immune response	7/194	0.000769859	0.0236436	7	HMOX1/CD36/STAT6/B2M/TMBIM6/BST2/RIF1
human	GO:0042542	response to hydrogen peroxide	7/194	0.000988752	0.0284511	7	HP/HMOX1/CRYAB/STAT6/PARK7/CST3/RPS3
human	GO:0002262	myeloid cell homeostasis	7/194	0.00102956	0.0291011	7	HMOX1/B2M/RPS17/ZFP36/SMAD5/HSPA1A/RPS14
human	GO:2001236	regulation of extrinsic apoptotic signaling pathway	7/194	0.00130306	0.0333965	7	HMOX1/UNC5B/YAP1/SFRP1/PARK7/HSPA1A/THBS1
human	GO:0061136	regulation of proteasomal protein catabolic process	7/194	0.00231449	0.0467879	7	BCAP31/OS9/PARK7/CSNK1A1/HSPA1A/RPL11/UBB
human	GO:0008217	regulation of blood pressure	7/194	0.00247452	0.0484885	7	HMOX1/ADM/MME/KCNK6/NR2F2/TPM1/ENPEP
human	GO:0050796	regulation of insulin secretion	7/194	0.00247452	0.0484885	7	KIF5B/GLUL/LRP1/MIDN/SFRP1/MAP4K4/SOX4
human	GO:0071478	cellular response to radiation	7/194	0.00282005	0.0511775	7	MME/CRYAB/GADD45A/YAP1/SFRP1/NUCKS1/NPM1
human	GO:0051216	cartilage development	7/194	0.00373225	0.0596041	7	EFEMP1/SMAD5/SATB2/GLG1/MGP/LUM/TIMP1
human	GO:0002440	production of molecular mediator of immune response	7/194	0.00485329	0.0700878	7	HMOX1/CD36/STAT6/B2M/TMBIM6/BST2/RIF1
human	GO:1901654	response to ketone	7/194	0.00485329	0.0700878	7	FOSB/FOS/YAP1/SFRP1/HNRNPD/PARK7/THBS1
human	GO:2000377	regulation of reactive oxygen species metabolic process	7/194	0.0052782	0.0723544	7	HP/CD36/HK2/CRYAB/GADD45A/PARK7/THBS1
human	GO:1903050	regulation of proteolysis involved in cellular protein catabolic process	7/194	0.0058875	0.0770684	7	BCAP31/OS9/PARK7/CSNK1A1/HSPA1A/RPL11/UBB
human	GO:0090276	regulation of peptide hormone secretion	7/194	0.00604772	0.077576	7	KIF5B/GLUL/LRP1/MIDN/SFRP1/MAP4K4/SOX4
human	GO:0007254	JNK cascade	7/194	0.00621118	0.0784131	7	GADD45A/SFRP1/MAP4K4/RPS27A/DNAJA1/RPS3/UBB
human	GO:0034284	response to monosaccharide	7/194	0.00621118	0.0784131	7	KIF5B/GLUL/LRP1/MAP4K4/SPARC/SOX4/THBS1
human	GO:0071456	cellular response to hypoxia	7/194	0.00803247	0.0875621	7	HMOX1/PSMB3/TMBIM6/SFRP1/PSMB1/RPS27A/UBB
human	GO:0034329	cell junction assembly	7/194	0.00886155	0.0907503	7	MYO9A/FBLIM1/LRP1/SFRP1/MAP4K4/S100A10/THBS1
human	GO:0090092	regulation of transmembrane receptor protein serine/threonine kinase signaling pathway	7/194	0.00907829	0.0920509	7	SFRP1/HSPA1A/EMILIN1/GLG1/RPS27A/THBS1/UBB
human	GO:0036294	cellular response to decreased oxygen levels	7/194	0.0102208	0.0969902	7	HMOX1/PSMB3/TMBIM6/SFRP1/PSMB1/RPS27A/UBB
human	GO:0006469	negative regulation of protein kinase activity	7/194	0.0107059	0.0991149	7	GADD45A/NR2F2/GGNBP2/SFRP1/PARK7/NPM1/DNAJA1
human	GO:0043903	regulation of symbiosis, encompassing mutualism through parasitism	7/194	0.013386	0.110796	7	CAMP/CD36/IFITM1/ZFP36/NUCKS1/RSF1/BST2
human	GO:0071453	cellular response to oxygen levels	7/194	0.0148929	0.115177	7	HMOX1/PSMB3/TMBIM6/SFRP1/PSMB1/RPS27A/UBB
human	GO:0007249	I-kappaB kinase/NF-kappaB signaling	7/194	0.0205259	0.134168	7	HMOX1/CD36/AZI2/BST2/SLC44A2/RPS27A/UBB
human	GO:0046883	regulation of hormone secretion	7/194	0.0209211	0.135137	7	KIF5B/GLUL/LRP1/MIDN/SFRP1/MAP4K4/SOX4
human	GO:0060828	regulation of canonical Wnt signaling pathway	7/194	0.0251685	0.15054	7	PSMB3/YAP1/SFRP1/ADGRA2/CSNK1A1/PSMB1/SOX4
human	GO:0070661	leukocyte proliferation	7/194	0.0279828	0.161331	7	MNDA/AZI2/VCAM1/BST2/CSF1/PURA/RPS3
human	GO:0003015	heart process	7/194	0.0353631	0.18457	7	ADM/KCNK6/STIM1/YAP1/AHCYL1/SMAD5/TPM1
human	GO:0051480	regulation of cytosolic calcium ion concentration	7/194	0.0382845	0.192476	7	CD36/ADM/BCAP31/S1PR3/LRP1/TMBIM6/GTF2I
human	GO:0032496	response to lipopolysaccharide	7/194	0.0419945	0.202308	7	CD36/ADM/FOS/VCAM1/ZFP36/SPARC/FOXP1
human	GO:0071214	cellular response to abiotic stimulus	7/194	0.0522676	0.228376	7	MME/CRYAB/GADD45A/YAP1/SFRP1/NUCKS1/NPM1
human	GO:0104004	cellular response to environmental stimulus	7/194	0.0522676	0.228376	7	MME/CRYAB/GADD45A/YAP1/SFRP1/NUCKS1/NPM1
human	GO:0060070	canonical Wnt signaling pathway	7/194	0.053004	0.229734	7	PSMB3/YAP1/SFRP1/ADGRA2/CSNK1A1/PSMB1/SOX4
human	GO:1901214	regulation of neuron death	7/194	0.0544964	0.235218	7	HMOX1/UNC5B/FOS/LRP1/PARK7/CSF1/UBB
human	GO:1903829	positive regulation of cellular protein localization	7/194	0.0583417	0.244545	7	KIF5B/BCAP31/LRP1/NGFR/PARK7/CCDC88A/YWHAB
human	GO:0071496	cellular response to external stimulus	7/194	0.0599257	0.248898	7	HMOX1/MAP1LC3B/GADD45A/FOS/GLUL/VCAM1/SFRP1
human	GO:0043405	regulation of MAP kinase activity	7/194	0.0615361	0.252306	7	GADD45A/SFRP1/RPS27A/DNAJA1/THBS1/RPS3/UBB
human	GO:0001655	urogenital system development	7/194	0.0631729	0.256567	7	MME/YAP1/SFRP1/SMAD5/ID4/SOX4/ENPEP
human	GO:0019058	viral life cycle	7/194	0.0631729	0.256567	7	IFITM1/NUCKS1/BST2/HSPA1A/KPNB1/RPS27A/UBB
human	GO:0001701	in utero embryonic development	7/194	0.0790944	0.293753	7	ADM/SF3B6/NR2F2/GGNBP2/TMED2/TPM1/JUNB
human	GO:0051604	protein maturation	7/194	0.0898782	0.316157	7	MME/CAST/SOX4/GLG1/SRGN/THBS1/ENPEP
human	GO:0035690	cellular response to drug	7/194	0.0992903	0.329283	7	HMOX1/STAT6/SFRP1/HNRNPD/PARK7/CST3/RPS3
human	GO:1901653	cellular response to peptide	7/194	0.101453	0.329283	7	CD36/VCAM1/LRP1/NGFR/AHCYL1/NUCKS1/RAB31
human	GO:0010959	regulation of metal ion transport	7/194	0.102544	0.329283	7	CXCL12/KIF5B/B2M/STIM1/CD63/AHCYL1/TMBIM6
human	GO:0042391	regulation of membrane potential	7/194	0.112651	0.333936	7	CD36/KIF5B/GPR88/KCNK6/SLC25A36/PARK7/UBB
human	GO:0032386	regulation of intracellular transport	7/194	0.144654	0.351429	7	HMOX1/CD36/CRYAB/KIF5B/BCAP31/OS9/PARK7
human	GO:0002768	immune response-regulating cell surface receptor signaling pathway	7/194	0.192254	0.388427	7	MNDA/PSMB3/FOS/PSMB1/RFTN1/FOXP1/RPS3
human	GO:0062012	regulation of small molecule metabolic process	7/194	0.199743	0.39303	7	ADM/PSMB3/MIDN/PARK7/PSMB1/KPNB1/IGFBP5
human	GO:0002697	regulation of immune effector process	7/194	0.20277	0.39303	7	HMOX1/CD36/STAT6/B2M/TMBIM6/BST2/RIF1
human	GO:0090066	regulation of anatomical structure size	7/194	0.204291	0.39303	7	CXCL12/HMOX1/ADM/PPP1R15A/TRIOBP/TMEM123/LRP1
human	GO:0042110	T cell activation	7/194	0.205815	0.39482	7	AZI2/STAT6/B2M/VCAM1/SOX4/FOXP1/RPS3
human	GO:0034765	regulation of ion transmembrane transport	7/194	0.2213	0.404813	7	KIF5B/KCNK6/STIM1/CD63/AHCYL1/PARK7/THBS1
human	GO:0006914	autophagy	7/194	0.25016	0.427358	7	HMOX1/HK2/TOMM20/MAP1LC3B/S100A9/TMBIM6/PARK7
human	GO:0061919	process utilizing autophagic mechanism	7/194	0.25016	0.427358	7	HMOX1/HK2/TOMM20/MAP1LC3B/S100A9/TMBIM6/PARK7
human	GO:0048871	multicellular organismal homeostasis	7/194	0.251798	0.427358	7	CD36/STAT6/B2M/YAP1/LNPEP/CSF1/UBB
human	GO:0043410	positive regulation of MAPK cascade	7/194	0.297119	0.457129	7	CD36/GADD45A/LRP1/RPS27A/THBS1/RPS3/UBB
human	GO:0050878	regulation of body fluid levels	7/194	0.297119	0.457129	7	CD36/ADM/HK2/ENTPD1/MYL9/H3F3A/THBS1
human	GO:0048667	cell morphogenesis involved in neuron differentiation	7/194	0.298834	0.457288	7	CXCL12/TSKU/UNC5B/TRIOBP/LRP1/NGFR/CDH11
human	GO:2001244	positive regulation of intrinsic apoptotic signaling pathway	6/194	5.55e-05	0.00376912	6	BCAP31/S100A9/PARK7/RPL11/RPS3/UBB
human	GO:0002181	cytoplasmic translation	6/194	0.000101581	0.00600831	6	RPL41/RPS28/RPL38/RPL11/RPL18A/RPL32
human	GO:0003073	regulation of systemic arterial blood pressure	6/194	0.0002822	0.0122016	6	ADM/MME/KCNK6/NR2F2/TPM1/ENPEP
human	GO:1905897	regulation of response to endoplasmic reticulum stress	6/194	0.0002822	0.0122016	6	PPP1R15A/BCAP31/TMBIM6/OS9/PARK7/HSPA1A
human	GO:0002474	antigen processing and presentation of peptide antigen via MHC class I	6/194	0.000583811	0.0202684	6	CD36/BCAP31/B2M/PSMB3/LNPEP/PSMB1
human	GO:2001237	negative regulation of extrinsic apoptotic signaling pathway	6/194	0.000765857	0.0236436	6	HMOX1/UNC5B/YAP1/PARK7/HSPA1A/THBS1
human	GO:0010811	positive regulation of cell-substrate adhesion	6/194	0.00125893	0.0332316	6	CD36/TRIOBP/SFRP1/MAP4K4/CSF1/S100A10
human	GO:0017015	regulation of transforming growth factor beta receptor signaling pathway	6/194	0.00158198	0.0365415	6	HSPA1A/EMILIN1/GLG1/RPS27A/THBS1/UBB
human	GO:0045727	positive regulation of translation	6/194	0.00172749	0.0385847	6	PPP1R15A/HNRNPD/NPM1/RPS4X/SOX4/THBS1
human	GO:1903844	regulation of cellular response to transforming growth factor beta stimulus	6/194	0.00172749	0.0385847	6	HSPA1A/EMILIN1/GLG1/RPS27A/THBS1/UBB
human	GO:0043280	positive regulation of cysteine-type endopeptidase activity involved in apoptotic process	6/194	0.00180395	0.0394646	6	BCAP31/S100A9/NGFR/HIP1/RPS3/NDUFA13
human	GO:0090101	negative regulation of transmembrane receptor protein serine/threonine kinase signaling pathway	6/194	0.00204879	0.0436255	6	SFRP1/HSPA1A/EMILIN1/GLG1/RPS27A/UBB
human	GO:0034332	adherens junction organization	6/194	0.00341014	0.0561443	6	LRP1/SFRP1/CDH11/MAP4K4/S100A10/THBS1
human	GO:0090263	positive regulation of canonical Wnt signaling pathway	6/194	0.00353732	0.0573512	6	PSMB3/YAP1/SFRP1/ADGRA2/PSMB1/SOX4
human	GO:2001056	positive regulation of cysteine-type endopeptidase activity	6/194	0.00353732	0.0573512	6	BCAP31/S100A9/NGFR/HIP1/RPS3/NDUFA13
human	GO:0034250	positive regulation of cellular amide metabolic process	6/194	0.00422678	0.0655356	6	PPP1R15A/HNRNPD/NPM1/RPS4X/SOX4/THBS1
human	GO:0045807	positive regulation of endocytosis	6/194	0.0043758	0.0671937	6	CD36/B2M/CD63/LRP1/HIP1/RAB31
human	GO:0001678	cellular glucose homeostasis	6/194	0.00452866	0.0685523	6	KIF5B/LRP1/NGFR/NUCKS1/MAP4K4/SOX4
human	GO:0010212	response to ionizing radiation	6/194	0.00484614	0.0700878	6	CRYAB/GADD45A/VCAM1/YAP1/SFRP1/NUCKS1
human	GO:0001890	placenta development	6/194	0.00608705	0.0777681	6	ADM/MME/NR2F2/GGNBP2/TMED2/JUNB
human	GO:0006364	rRNA processing	6/194	0.00668413	0.0823861	6	NSA2/RPS17/RPS28/RPS16/RPL11/RPS14
human	GO:0021915	neural tube development	6/194	0.00689229	0.0823861	6	ADM/SSBP3/TMED2/SFRP1/LMO4/SOX4
human	GO:0002244	hematopoietic progenitor cell differentiation	6/194	0.00754496	0.0839673	6	SSBP3/PSMB3/YAP1/SFRP1/PSMB1/SOX4
human	GO:0009408	response to heat	6/194	0.00754496	0.0839673	6	CXCL12/HMOX1/CRYAB/HSPA1A/DNAJA1/THBS1
human	GO:0046661	male sex differentiation	6/194	0.00800415	0.0875523	6	SFRP1/SMAD5/ARID4B/H3F3A/CST3/UBB
human	GO:0006986	response to unfolded protein	6/194	0.00824114	0.0877407	6	PPP1R15A/SSR1/TMBIM6/HSPA1A/DNAJA1/THBS1
human	GO:0010950	positive regulation of endopeptidase activity	6/194	0.00824114	0.0877407	6	BCAP31/S100A9/NGFR/HIP1/RPS3/NDUFA13
human	GO:0001936	regulation of endothelial cell proliferation	6/194	0.0106061	0.0987631	6	CXCL12/HMOX1/NR2F2/NGFR/SPARC/THBS1
human	GO:0030177	positive regulation of Wnt signaling pathway	6/194	0.0106061	0.0987631	6	PSMB3/YAP1/SFRP1/ADGRA2/PSMB1/SOX4
human	GO:0050821	protein stabilization	6/194	0.0108956	0.0999127	6	CRYAB/HIP1/PARK7/HSPA1A/SOX4/RPL11
human	GO:0010634	positive regulation of epithelial cell migration	6/194	0.0114915	0.101112	6	HMOX1/MAP4K4/ADGRA2/SPARC/FOXP1/THBS1
human	GO:0034341	response to interferon-gamma	6/194	0.0114915	0.101112	6	KIF5B/B2M/IFITM1/VCAM1/BST2/PARP14
human	GO:0035966	response to topologically incorrect protein	6/194	0.01211	0.105682	6	PPP1R15A/SSR1/TMBIM6/HSPA1A/DNAJA1/THBS1
human	GO:0016525	negative regulation of angiogenesis	6/194	0.0127517	0.107795	6	NGFR/SPARC/ADAMTS9/EMILIN1/GTF2I/THBS1
human	GO:2000181	negative regulation of blood vessel morphogenesis	6/194	0.0134168	0.110796	6	NGFR/SPARC/ADAMTS9/EMILIN1/GTF2I/THBS1
human	GO:0010952	positive regulation of peptidase activity	6/194	0.0137584	0.112508	6	BCAP31/S100A9/NGFR/HIP1/RPS3/NDUFA13
human	GO:0002040	sprouting angiogenesis	6/194	0.0141059	0.112508	6	HMOX1/GLUL/NGFR/ADGRA2/ADAMTS9/THBS1
human	GO:0051099	positive regulation of binding	6/194	0.0141059	0.112508	6	B2M/LRP1/PARK7/S100A10/RPL11/EDF1
human	GO:0043901	negative regulation of multi-organism process	6/194	0.0144596	0.113474	6	CAMP/CD36/IFITM1/ZFP36/BST2/TIMP1
human	GO:0001935	endothelial cell proliferation	6/194	0.0155575	0.118877	6	CXCL12/HMOX1/NR2F2/NGFR/SPARC/THBS1
human	GO:0048002	antigen processing and presentation of peptide antigen	6/194	0.016712	0.122845	6	CD36/BCAP31/B2M/PSMB3/LNPEP/PSMB1
human	GO:0009749	response to glucose	6/194	0.0175137	0.124406	6	KIF5B/GLUL/LRP1/MAP4K4/SOX4/THBS1
human	GO:0016072	rRNA metabolic process	6/194	0.0179243	0.124728	6	NSA2/RPS17/RPS28/RPS16/RPL11/RPS14
human	GO:1901343	negative regulation of vasculature development	6/194	0.0179243	0.124728	6	NGFR/SPARC/ADAMTS9/EMILIN1/GTF2I/THBS1
human	GO:0031099	regeneration	6/194	0.0191957	0.130624	6	CXCL12/HMOX1/ADM/YAP1/LRP1/MAP4K4
human	GO:0071241	cellular response to inorganic substance	6/194	0.0191957	0.130624	6	FOSB/HMOX1/B2M/FOS/JUNB/HNRNPD
human	GO:0009746	response to hexose	6/194	0.0196329	0.130624	6	KIF5B/GLUL/LRP1/MAP4K4/SOX4/THBS1
human	GO:0002221	pattern recognition receptor signaling pathway	6/194	0.0205274	0.134168	6	CD36/S100A9/HSPA1A/RPS27A/RFTN1/UBB
human	GO:0030178	negative regulation of Wnt signaling pathway	6/194	0.0209849	0.135137	6	TSKU/PSMB3/LRP1/SFRP1/CSNK1A1/PSMB1
human	GO:0009612	response to mechanical stimulus	6/194	0.0219206	0.137014	6	FOSB/CXCL12/GADD45A/MEIS2/FOS/THBS1
human	GO:1903531	negative regulation of secretion by cell	6/194	0.022884	0.142202	6	HMOX1/MIDN/TMBIM6/SFRP1/MAP4K4/SRGN
human	GO:0007584	response to nutrient	6/194	0.0298458	0.165499	6	HMOX1/VCAM1/TMBIM6/SFRP1/SPARC/COX4I1
human	GO:0042113	B cell activation	6/194	0.0298458	0.165499	6	MNDA/STAT6/VCAM1/SFRP1/BST2/RIF1
human	GO:0043393	regulation of protein binding	6/194	0.0310275	0.170571	6	CD36/B2M/LRP1/TMBIM6/PARK7/RPL11
human	GO:0071826	ribonucleoprotein complex subunit organization	6/194	0.0334816	0.178234	6	MTIF3/KIF5B/NPM1/RPL38/RPL11/RPS14
human	GO:0034504	protein localization to nucleus	6/194	0.0347547	0.182277	6	CD36/GLUL/NGFR/PARK7/KPNB1/RPL11
human	GO:0050851	antigen receptor-mediated signaling pathway	6/194	0.0354027	0.18457	6	MNDA/PSMB3/PSMB1/RFTN1/FOXP1/RPS3
human	GO:0051048	negative regulation of secretion	6/194	0.0367222	0.187067	6	HMOX1/MIDN/TMBIM6/SFRP1/MAP4K4/SRGN
human	GO:0097305	response to alcohol	6/194	0.0408685	0.200821	6	FOSB/FOS/VCAM1/SFRP1/HNRNPD/SPARC
human	GO:0045165	cell fate commitment	6/194	0.0453002	0.211225	6	STAT6/NR2F2/SFRP1/SMAD5/SATB2/LMO4
human	GO:0033002	muscle cell proliferation	6/194	0.0492142	0.221323	6	HMOX1/YAP1/TPM1/IGFBP5/FOXP1/THBS1
human	GO:0071383	cellular response to steroid hormone stimulus	6/194	0.0492142	0.221323	6	NR2F2/YAP1/ZFP36/SFRP1/PARK7/FOXP1
human	GO:0032943	mononuclear cell proliferation	6/194	0.0516597	0.228376	6	MNDA/AZI2/VCAM1/CSF1/PURA/RPS3
human	GO:0031668	cellular response to extracellular stimulus	6/194	0.0558985	0.239069	6	HMOX1/MAP1LC3B/FOS/GLUL/VCAM1/SFRP1
human	GO:0007204	positive regulation of cytosolic calcium ion concentration	6/194	0.0594366	0.247478	6	CD36/ADM/BCAP31/S1PR3/LRP1/TMBIM6
human	GO:0016579	protein deubiquitination	6/194	0.0640438	0.257952	6	TOMM20/PSMB3/PARK7/PSMB1/RPS27A/UBB
human	GO:0030100	regulation of endocytosis	6/194	0.065944	0.262298	6	CD36/B2M/CD63/LRP1/HIP1/RAB31
human	GO:0090305	nucleic acid phosphodiester bond hydrolysis	6/194	0.0718417	0.279684	6	PCF11/REXO2/ZFP36/KPNB1/RPS27A/UBB
human	GO:0007548	sex differentiation	6/194	0.0728533	0.280016	6	SFRP1/SMAD5/ARID4B/H3F3A/CST3/UBB
human	GO:0031647	regulation of protein stability	6/194	0.0759372	0.287627	6	CRYAB/HIP1/PARK7/HSPA1A/SOX4/RPL11
human	GO:0070646	protein modification by small protein removal	6/194	0.0769814	0.290294	6	TOMM20/PSMB3/PARK7/PSMB1/RPS27A/UBB
human	GO:0060047	heart contraction	6/194	0.0790944	0.293753	6	ADM/KCNK6/STIM1/AHCYL1/SMAD5/TPM1
human	GO:0001822	kidney development	6/194	0.0801631	0.296001	6	MME/YAP1/SFRP1/SMAD5/SOX4/ENPEP
human	GO:0048562	embryonic organ morphogenesis	6/194	0.0801631	0.296001	6	EFEMP1/TRIOBP/YAP1/TMED2/SATB2/RPL38
human	GO:0071103	DNA conformation change	6/194	0.0834178	0.30218	6	RSF1/NPM1/PURA/H3F3A/RPS27A/UBB
human	GO:0000209	protein polyubiquitination	6/194	0.0936165	0.323956	6	TRIP12/PSMB3/LNPEP/PSMB1/RPS27A/UBB
human	GO:0072001	renal system development	6/194	0.0971596	0.329283	6	MME/YAP1/SFRP1/SMAD5/SOX4/ENPEP
human	GO:0034470	ncRNA processing	6/194	0.0995611	0.329283	6	NSA2/RPS17/RPS28/RPS16/RPL11/RPS14
human	GO:0016485	protein processing	6/194	0.101994	0.329283	6	MME/CAST/GLG1/SRGN/THBS1/ENPEP
human	GO:0032147	activation of protein kinase activity	6/194	0.112035	0.333936	6	GADD45A/PARK7/CCDC88A/RPS27A/THBS1/UBB
human	GO:0010721	negative regulation of cell development	6/194	0.130767	0.343148	6	S1PR3/B2M/LRP1/NGFR/MAP4K4/ID4
human	GO:0071902	positive regulation of protein serine/threonine kinase activity	6/194	0.137802	0.345658	6	CCND2/GADD45A/RPS27A/THBS1/RPS3/UBB
human	GO:0030098	lymphocyte differentiation	6/194	0.142107	0.347012	6	STAT6/B2M/VCAM1/SFRP1/SOX4/FOXP1
human	GO:0006936	muscle contraction	6/194	0.1692	0.370155	6	CRYAB/SMAD5/TPM1/MYL9/MYL12B/TPM4
human	GO:0000377	RNA splicing, via transesterification reactions with bulged adenosine as nucleophile	6/194	0.170766	0.372051	6	LSM8/SF3B6/PCF11/HNRNPH3/SRRM2/HNRNPD
human	GO:0000398	mRNA splicing, via spliceosome	6/194	0.170766	0.372051	6	LSM8/SF3B6/PCF11/HNRNPH3/SRRM2/HNRNPD
human	GO:0000375	RNA splicing, via transesterification reactions	6/194	0.17709	0.380437	6	LSM8/SF3B6/PCF11/HNRNPH3/SRRM2/HNRNPD
human	GO:0045787	positive regulation of cell cycle	6/194	0.218634	0.4045	6	CCND2/GADD45A/MEIS2/NPM1/SOX4/RPS15A
human	GO:0018205	peptidyl-lysine modification	6/194	0.223832	0.407362	6	ARID4B/KANSL1/RSF1/PARK7/RIF1/SOX4
human	GO:0060537	muscle tissue development	6/194	0.25221	0.427358	6	NR2F2/FOS/YAP1/TPM1/ADAMTS9/IGFBP5
human	GO:0007409	axonogenesis	6/194	0.254017	0.427358	6	CXCL12/TSKU/UNC5B/LRP1/NGFR/CDH11
human	GO:0002429	immune response-activating cell surface receptor signaling pathway	6/194	0.264935	0.434926	6	MNDA/PSMB3/PSMB1/RFTN1/FOXP1/RPS3
human	GO:0051249	regulation of lymphocyte activation	6/194	0.268602	0.438509	6	MNDA/STAT6/VCAM1/SFRP1/RIF1/RPS3
human	GO:0007517	muscle organ development	6/194	0.272281	0.440115	6	CRYAB/ZFHX3/NR2F2/FOS/YAP1/TPM1
human	GO:0007389	pattern specification process	6/194	0.281534	0.447595	6	SSBP3/NR2F2/TMED2/SFRP1/SMAD5/SATB2
human	GO:0043087	regulation of GTPase activity	6/194	0.285255	0.448203	6	GDI2/MYO9A/TMED2/SFRP1/MAP4K4/S100A10
human	GO:0061564	axon development	6/194	0.338311	0.484665	6	CXCL12/TSKU/UNC5B/LRP1/NGFR/CDH11
human	GO:1904951	positive regulation of establishment of protein localization	6/194	0.342153	0.488657	6	KIF5B/BCAP31/GLUL/LRP1/SOX4/YWHAB
human	GO:0050769	positive regulation of neurogenesis	6/194	0.371086	0.508254	6	CXCL12/MME/S100A9/LRP1/NGFR/CSF1
human	GO:0000226	microtubule cytoskeleton organization	6/194	0.38076	0.512861	6	CRYAB/GADD45A/NPM1/HSPA1A/KPNB1/RPS3
human	GO:1901987	regulation of cell cycle phase transition	6/194	0.388503	0.518329	6	CCND2/GADD45A/PSMB3/NPM1/PSMB1/SOX4
human	GO:0034660	ncRNA metabolic process	6/194	0.400117	0.525962	6	NSA2/RPS17/RPS28/RPS16/RPL11/RPS14
human	GO:0050727	regulation of inflammatory response	6/194	0.417516	0.538371	6	NEAT1/S100A9/OSMR/PARK7/SLC7A2/FOXP1
human	GO:0098542	defense response to other organism	6/194	0.421376	0.540078	6	HP/CAMP/CD36/S100A9/BST2/FOXP1
human	GO:0042274	ribosomal small subunit biogenesis	5/194	5.09e-06	0.000560349	5	RPS17/RPS28/RPL38/RPS16/RPS14
human	GO:1903573	negative regulation of response to endoplasmic reticulum stress	5/194	0.000109059	0.00633338	5	PPP1R15A/TMBIM6/OS9/PARK7/HSPA1A
human	GO:0001954	positive regulation of cell-matrix adhesion	5/194	0.000221878	0.0104712	5	CD36/SFRP1/MAP4K4/CSF1/S100A10
human	GO:0006120	mitochondrial electron transport, NADH to ubiquinone	5/194	0.000317291	0.0126679	5	NDUFB2/NDUFA11/PARK7/NDUFA1/NDUFA13
human	GO:0051893	regulation of focal adhesion assembly	5/194	0.000514915	0.0180729	5	LRP1/SFRP1/MAP4K4/S100A10/THBS1
human	GO:0090109	regulation of cell-substrate junction assembly	5/194	0.000514915	0.0180729	5	LRP1/SFRP1/MAP4K4/S100A10/THBS1
human	GO:0032387	negative regulation of intracellular transport	5/194	0.000690406	0.0228846	5	HMOX1/CD36/CRYAB/OS9/PARK7
human	GO:1903391	regulation of adherens junction organization	5/194	0.00079329	0.0239035	5	LRP1/SFRP1/MAP4K4/S100A10/THBS1
human	GO:0071479	cellular response to ionizing radiation	5/194	0.0009072	0.0263418	5	CRYAB/GADD45A/YAP1/SFRP1/NUCKS1
human	GO:0051651	maintenance of location in cell	5/194	0.00110032	0.0300934	5	HK2/OS9/PARK7/FTH1/SRGN
human	GO:0030512	negative regulation of transforming growth factor beta receptor signaling pathway	5/194	0.00157581	0.0365415	5	HSPA1A/EMILIN1/GLG1/RPS27A/UBB
human	GO:0042590	antigen processing and presentation of exogenous peptide antigen via MHC class I	5/194	0.00157581	0.0365415	5	CD36/B2M/PSMB3/LNPEP/PSMB1
human	GO:1903008	organelle disassembly	5/194	0.00157581	0.0365415	5	HK2/MTIF3/KIF5B/MAP1LC3B/PARK7
human	GO:2001021	negative regulation of response to DNA damage stimulus	5/194	0.00166773	0.038048	5	CXCL12/TRIP12/RIF1/TPT1/RPS3
human	GO:1903845	negative regulation of cellular response to transforming growth factor beta stimulus	5/194	0.00176353	0.039116	5	HSPA1A/EMILIN1/GLG1/RPS27A/UBB
human	GO:0007045	cell-substrate adherens junction assembly	5/194	0.0018633	0.040212	5	LRP1/SFRP1/MAP4K4/S100A10/THBS1
human	GO:0048041	focal adhesion assembly	5/194	0.0018633	0.040212	5	LRP1/SFRP1/MAP4K4/S100A10/THBS1
human	GO:0045185	maintenance of protein location	5/194	0.00230406	0.0467879	5	HK2/OS9/PARK7/YWHAB/SRGN
human	GO:0001892	embryonic placenta development	5/194	0.00255082	0.0487906	5	ADM/NR2F2/GGNBP2/TMED2/JUNB
human	GO:2000117	negative regulation of cysteine-type endopeptidase activity	5/194	0.00255082	0.0487906	5	CRYAB/NGFR/CAST/PARK7/THBS1
human	GO:0034333	adherens junction assembly	5/194	0.00295616	0.0524554	5	LRP1/SFRP1/MAP4K4/S100A10/THBS1
human	GO:1901888	regulation of cell junction assembly	5/194	0.00295616	0.0524554	5	LRP1/SFRP1/MAP4K4/S100A10/THBS1
human	GO:0030316	osteoclast differentiation	5/194	0.00356645	0.0575315	5	FOS/SFRP1/JUNB/CSF1/FOXP1
human	GO:0007044	cell-substrate junction assembly	5/194	0.00390331	0.0611135	5	LRP1/SFRP1/MAP4K4/S100A10/THBS1
human	GO:0098869	cellular oxidant detoxification	5/194	0.00445043	0.0680128	5	HP/CD36/S100A9/CYGB/PARK7
human	GO:0001841	neural tube formation	5/194	0.00464436	0.069972	5	ADM/TMED2/SFRP1/LMO4/SOX4
human	GO:0031623	receptor internalization	5/194	0.00505011	0.0709309	5	CD36/ADM/CD63/LRP1/RAB31
human	GO:0055076	transition metal ion homeostasis	5/194	0.00570496	0.0756085	5	HMOX1/ACO1/B2M/S100A9/FTH1
human	GO:1990748	cellular detoxification	5/194	0.00617345	0.0784131	5	HP/CD36/S100A9/CYGB/PARK7
human	GO:0032434	regulation of proteasomal ubiquitin-dependent protein catabolic process	5/194	0.00692594	0.0823861	5	BCAP31/PARK7/CSNK1A1/HSPA1A/RPL11
human	GO:0030218	erythrocyte differentiation	5/194	0.00746187	0.0836253	5	B2M/ZFP36/SMAD5/HSPA1A/RPS14
human	GO:0098754	detoxification	5/194	0.00774038	0.0855459	5	HP/CD36/S100A9/CYGB/PARK7
human	GO:0022612	gland morphogenesis	5/194	0.0086192	0.0888056	5	STAT6/SFRP1/ID4/CSF1/IGFBP5
human	GO:0001838	embryonic epithelial tube formation	5/194	0.00989526	0.0949113	5	ADM/TMED2/SFRP1/LMO4/SOX4
human	GO:0072655	establishment of protein localization to mitochondrion	5/194	0.0102335	0.0969902	5	HK2/TOMM20/YWHAB/DNAJA1/NDUFA13
human	GO:0042177	negative regulation of protein catabolic process	5/194	0.0112955	0.0999387	5	OS9/PARK7/CST3/RPL11/TIMP1
human	GO:0070585	protein localization to mitochondrion	5/194	0.0116656	0.102082	5	HK2/TOMM20/YWHAB/DNAJA1/NDUFA13
human	GO:0032355	response to estradiol	5/194	0.0128252	0.107795	5	CRYAB/NR2F2/SFRP1/HNRNPD/CST3
human	GO:0045667	regulation of osteoblast differentiation	5/194	0.0128252	0.107795	5	IFITM1/SFRP1/SMAD5/ID4/IGFBP5
human	GO:0072175	epithelial tube formation	5/194	0.0128252	0.107795	5	ADM/TMED2/SFRP1/LMO4/SOX4
human	GO:0010595	positive regulation of endothelial cell migration	5/194	0.0132285	0.110318	5	HMOX1/ADGRA2/SPARC/FOXP1/THBS1
human	GO:0008584	male gonad development	5/194	0.0167659	0.122845	5	SFRP1/ARID4B/H3F3A/CST3/UBB
human	GO:0050709	negative regulation of protein secretion	5/194	0.0167659	0.122845	5	MIDN/TMBIM6/SFRP1/MAP4K4/SRGN
human	GO:2000058	regulation of ubiquitin-dependent protein catabolic process	5/194	0.0167659	0.122845	5	BCAP31/PARK7/CSNK1A1/HSPA1A/RPL11
human	GO:0010770	positive regulation of cell morphogenesis involved in differentiation	5/194	0.0172481	0.124358	5	CXCL12/TRIOBP/LRP1/NGFR/S100A10
human	GO:0046546	development of primary male sexual characteristics	5/194	0.0172481	0.124358	5	SFRP1/ARID4B/H3F3A/CST3/UBB
human	GO:0051384	response to glucocorticoid	5/194	0.0177394	0.124406	5	FOSB/ADM/FOS/ZFP36/SPARC
human	GO:0002792	negative regulation of peptide secretion	5/194	0.0192686	0.130624	5	MIDN/TMBIM6/SFRP1/MAP4K4/SRGN
human	GO:1903670	regulation of sprouting angiogenesis	5/194	0.0197969	0.130914	5	HMOX1/GLUL/NGFR/ADAMTS9/THBS1
human	GO:0035148	tube formation	5/194	0.0203347	0.133916	5	ADM/TMED2/SFRP1/LMO4/SOX4
human	GO:0016331	morphogenesis of embryonic epithelium	5/194	0.0214388	0.136406	5	ADM/TMED2/SFRP1/LMO4/SOX4
human	GO:0002224	toll-like receptor signaling pathway	5/194	0.0220053	0.137275	5	CD36/S100A9/RPS27A/RFTN1/UBB
human	GO:0031960	response to corticosteroid	5/194	0.0268883	0.15816	5	FOSB/ADM/FOS/ZFP36/SPARC
human	GO:0032640	tumor necrosis factor production	5/194	0.0268883	0.15816	5	CD36/AZI2/ZFP36/FOXP1/THBS1
human	GO:0071347	cellular response to interleukin-1	5/194	0.0275433	0.159099	5	PSMB3/SFRP1/PSMB1/RPS27A/UBB
human	GO:0019827	stem cell population maintenance	5/194	0.0288838	0.164447	5	YAP1/SFRP1/RIF1/SOX4/FOXP1
human	GO:0098727	maintenance of cell number	5/194	0.0302649	0.167532	5	YAP1/SFRP1/RIF1/SOX4/FOXP1
human	GO:0071706	tumor necrosis factor superfamily cytokine production	5/194	0.0309707	0.170553	5	CD36/AZI2/ZFP36/FOXP1/THBS1
human	GO:0051100	negative regulation of binding	5/194	0.0316869	0.172559	5	HMOX1/B2M/TMBIM6/RSF1/PARK7
human	GO:0050680	negative regulation of epithelial cell proliferation	5/194	0.0324134	0.173705	5	NR2F2/NGFR/SFRP1/SPARC/THBS1
human	GO:0030307	positive regulation of cell growth	5/194	0.034655	0.182053	5	CXCL12/S100A9/LRP1/SFRP1/H3F3A
human	GO:0030308	negative regulation of cell growth	5/194	0.0354231	0.18457	5	CRYAB/SFRP1/BST2/HSPA1A/NDUFA13
human	GO:0071248	cellular response to metal ion	5/194	0.0354231	0.18457	5	FOSB/HMOX1/B2M/FOS/JUNB
human	GO:0030324	lung development	5/194	0.0369906	0.187835	5	MME/YAP1/PHF14/SPARC/IGFBP5
human	GO:0046328	regulation of JNK cascade	5/194	0.0369906	0.187835	5	GADD45A/SFRP1/MAP4K4/DNAJA1/RPS3
human	GO:0097529	myeloid leukocyte migration	5/194	0.0377901	0.190682	5	CXCL12/S100A9/CSF1/EMILIN1/THBS1
human	GO:0048660	regulation of smooth muscle cell proliferation	5/194	0.0394209	0.194306	5	HMOX1/TPM1/IGFBP5/FOXP1/THBS1
human	GO:0030323	respiratory tube development	5/194	0.0402521	0.198097	5	MME/YAP1/PHF14/SPARC/IGFBP5
human	GO:0002478	antigen processing and presentation of exogenous peptide antigen	5/194	0.0410939	0.201002	5	CD36/B2M/PSMB3/LNPEP/PSMB1
human	GO:0042594	response to starvation	5/194	0.0410939	0.201002	5	ADM/MAP1LC3B/GLUL/ZFP36/SFRP1
human	GO:0048659	smooth muscle cell proliferation	5/194	0.0410939	0.201002	5	HMOX1/TPM1/IGFBP5/FOXP1/THBS1
human	GO:0010821	regulation of mitochondrion organization	5/194	0.0419464	0.202308	5	HK2/PARK7/DDHD1/HSPA1A/YWHAB
human	GO:0019884	antigen processing and presentation of exogenous antigen	5/194	0.0428095	0.205614	5	CD36/B2M/PSMB3/LNPEP/PSMB1
human	GO:0043112	receptor metabolic process	5/194	0.0436833	0.207235	5	CD36/ADM/CD63/LRP1/RAB31
human	GO:0043401	steroid hormone mediated signaling pathway	5/194	0.0472853	0.215756	5	NR2F2/YAP1/SFRP1/PARK7/FOXP1
human	GO:0070555	response to interleukin-1	5/194	0.0491506	0.221323	5	PSMB3/SFRP1/PSMB1/RPS27A/UBB
human	GO:0002703	regulation of leukocyte mediated immunity	5/194	0.0510588	0.226921	5	HMOX1/STAT6/B2M/BST2/RIF1
human	GO:1902905	positive regulation of supramolecular fiber organization	5/194	0.0510588	0.226921	5	SFRP1/TPM1/HSPA1A/S100A10/RPS3
human	GO:0002685	regulation of leukocyte migration	5/194	0.0520291	0.228376	5	CXCL12/HMOX1/CSF1/EMILIN1/THBS1
human	GO:0050866	negative regulation of cell activation	5/194	0.0530101	0.229734	5	HMOX1/MNDA/SFRP1/CYGB/EMILIN1
human	GO:0045732	positive regulation of protein catabolic process	5/194	0.0580763	0.243753	5	BCAP31/LRP1/CSNK1A1/HSPA1A/NDUFA13
human	GO:0060541	respiratory system development	5/194	0.0591218	0.247412	5	MME/YAP1/PHF14/SPARC/IGFBP5
human	GO:0002699	positive regulation of immune effector process	5/194	0.0645103	0.258607	5	HMOX1/CD36/STAT6/B2M/RIF1
human	GO:0017148	negative regulation of translation	5/194	0.0645103	0.258607	5	ZFP36/HNRNPD/PURA/IGFBP5/RPS3
human	GO:0071229	cellular response to acid chemical	5/194	0.0656201	0.261335	5	YAP1/SFRP1/COL6A1/HNRNPD/NDUFA13
human	GO:0002573	myeloid leukocyte differentiation	5/194	0.0678718	0.267303	5	FOS/SFRP1/JUNB/CSF1/FOXP1
human	GO:2001020	regulation of response to DNA damage stimulus	5/194	0.0678718	0.267303	5	CXCL12/TRIP12/RIF1/TPT1/RPS3
human	GO:0045766	positive regulation of angiogenesis	5/194	0.0701661	0.274645	5	HMOX1/ADM/HK2/STIM1/THBS1
human	GO:0050792	regulation of viral process	5/194	0.0713292	0.278175	5	IFITM1/ZFP36/NUCKS1/RSF1/BST2
human	GO:0051495	positive regulation of cytoskeleton organization	5/194	0.0725028	0.279684	5	SFRP1/TPM1/HSPA1A/S100A10/RPS3
human	GO:1901215	negative regulation of neuron death	5/194	0.0748819	0.285409	5	HMOX1/UNC5B/LRP1/PARK7/CSF1
human	GO:0065004	protein-DNA complex assembly	5/194	0.0785295	0.293753	5	RSF1/NPM1/H3F3A/RPS27A/UBB
human	GO:0060560	developmental growth involved in morphogenesis	5/194	0.0835393	0.30218	5	CXCL12/YAP1/LRP1/SFRP1/CSF1
human	GO:0070663	regulation of leukocyte proliferation	5/194	0.0835393	0.30218	5	MNDA/VCAM1/BST2/CSF1/RPS3
human	GO:0009755	hormone-mediated signaling pathway	5/194	0.0861065	0.308815	5	NR2F2/YAP1/SFRP1/PARK7/FOXP1
human	GO:0008406	gonad development	5/194	0.0874055	0.311577	5	SFRP1/ARID4B/H3F3A/CST3/UBB
human	GO:0034249	negative regulation of cellular amide metabolic process	5/194	0.0874055	0.311577	5	ZFP36/HNRNPD/PURA/IGFBP5/RPS3
human	GO:0032872	regulation of stress-activated MAPK cascade	5/194	0.0913641	0.319133	5	GADD45A/SFRP1/MAP4K4/DNAJA1/RPS3
human	GO:0033157	regulation of intracellular protein transport	5/194	0.0913641	0.319133	5	CD36/KIF5B/BCAP31/OS9/PARK7
human	GO:0051054	positive regulation of DNA metabolic process	5/194	0.0940539	0.324766	5	STAT6/HNRNPD/RIF1/CST3/RPS3
human	GO:0070302	regulation of stress-activated protein kinase signaling cascade	5/194	0.0940539	0.324766	5	GADD45A/SFRP1/MAP4K4/DNAJA1/RPS3
human	GO:0045137	development of primary sexual characteristics	5/194	0.095414	0.326637	5	SFRP1/ARID4B/H3F3A/CST3/UBB
human	GO:0006839	mitochondrial transport	5/194	0.0967841	0.329283	5	HK2/TOMM20/HSPA1A/YWHAB/NDUFA13
human	GO:0110053	regulation of actin filament organization	5/194	0.102364	0.329283	5	CXCL12/TRIOBP/SFRP1/TPM1/S100A10
human	GO:0007050	cell cycle arrest	5/194	0.106653	0.333936	5	PPP1R15A/ZFHX3/GADD45A/SOX4/THBS1
human	GO:1904018	positive regulation of vasculature development	5/194	0.108102	0.333936	5	HMOX1/ADM/HK2/STIM1/THBS1
human	GO:0043543	protein acylation	5/194	0.10956	0.333936	5	GLUL/KANSL1/RSF1/PARK7/SOX4
human	GO:0072659	protein localization to plasma membrane	5/194	0.115491	0.33564	5	KIF5B/TMED2/LRP1/S100A10/RAB31
human	GO:0051402	neuron apoptotic process	5/194	0.116997	0.33564	5	HMOX1/UNC5B/LRP1/NGFR/PARK7
human	GO:0071824	protein-DNA complex subunit organization	5/194	0.120037	0.33564	5	RSF1/NPM1/H3F3A/RPS27A/UBB
human	GO:0046651	lymphocyte proliferation	5/194	0.126229	0.343129	5	MNDA/AZI2/VCAM1/PURA/RPS3
human	GO:0042742	defense response to bacterium	5/194	0.1278	0.343148	5	HP/CAMP/CD36/S100A9/FOXP1
human	GO:0021537	telencephalon development	5/194	0.12938	0.343148	5	CXCL12/TSKU/KIF5B/LRP1/ID4
human	GO:0008016	regulation of heart contraction	5/194	0.134172	0.345044	5	ADM/KCNK6/STIM1/AHCYL1/TPM1
human	GO:0043406	positive regulation of MAP kinase activity	5/194	0.135787	0.345658	5	GADD45A/RPS27A/THBS1/RPS3/UBB
human	GO:0060326	cell chemotaxis	5/194	0.140684	0.345658	5	CXCL12/S100A9/VCAM1/CSF1/THBS1
human	GO:0006260	DNA replication	5/194	0.152406	0.355335	5	NUCKS1/PURA/CCDC88A/CST3/DUT
human	GO:0010769	regulation of cell morphogenesis involved in differentiation	5/194	0.152406	0.355335	5	CXCL12/TRIOBP/LRP1/NGFR/S100A10
human	GO:0043270	positive regulation of ion transport	5/194	0.162769	0.364319	5	CXCL12/KIF5B/STIM1/AHCYL1/PARK7
human	GO:0050768	negative regulation of neurogenesis	5/194	0.171616	0.372605	5	B2M/LRP1/NGFR/MAP4K4/ID4
human	GO:1990778	protein localization to cell periphery	5/194	0.180647	0.382658	5	KIF5B/TMED2/LRP1/S100A10/RAB31
human	GO:0001818	negative regulation of cytokine production	5/194	0.206831	0.396008	5	HMOX1/ZFP36/BST2/SRGN/THBS1
human	GO:0051961	negative regulation of nervous system development	5/194	0.206831	0.396008	5	B2M/LRP1/NGFR/MAP4K4/ID4
human	GO:1903522	regulation of blood circulation	5/194	0.210672	0.398342	5	ADM/KCNK6/STIM1/AHCYL1/TPM1
human	GO:0032984	protein-containing complex disassembly	5/194	0.22233	0.405552	5	MTIF3/KIF5B/MAP1LC3B/TRIOBP/CSNK1A1
human	GO:0006913	nucleocytoplasmic transport	5/194	0.23021	0.410548	5	CD36/AHCYL1/PARK7/NPM1/KPNB1
human	GO:0002696	positive regulation of leukocyte activation	5/194	0.236173	0.416579	5	STAT6/VCAM1/RIF1/THBS1/RPS3
human	GO:0051169	nuclear transport	5/194	0.236173	0.416579	5	CD36/AHCYL1/PARK7/NPM1/KPNB1
human	GO:0009416	response to light stimulus	5/194	0.240173	0.418501	5	MME/GPR88/MEIS2/FOS/NPM1
human	GO:0032535	regulation of cellular component size	5/194	0.256351	0.429358	5	CXCL12/PPP1R15A/TRIOBP/TMEM123/LRP1
human	GO:0050867	positive regulation of cell activation	5/194	0.26454	0.434641	5	STAT6/VCAM1/RIF1/THBS1/RPS3
human	GO:0009615	response to virus	5/194	0.272789	0.440712	5	CXCL12/IFITM1/BST2/TPT1/RPS15A
human	GO:0007265	Ras protein signal transduction	5/194	0.27486	0.442602	5	NGFR/MAP4K4/PARK7/CSF1/KPNB1
human	GO:0007015	actin filament organization	5/194	0.276934	0.444805	5	CXCL12/TRIOBP/SFRP1/TPM1/S100A10
human	GO:0048638	regulation of developmental growth	5/194	0.276934	0.444805	5	CXCL12/YAP1/LRP1/SFRP1/CSF1
human	GO:0007596	blood coagulation	5/194	0.289446	0.451411	5	CD36/ENTPD1/MYL9/H3F3A/THBS1
human	GO:0007599	hemostasis	5/194	0.29995	0.457288	5	CD36/ENTPD1/MYL9/H3F3A/THBS1
human	GO:0050817	coagulation	5/194	0.302059	0.457288	5	CD36/ENTPD1/MYL9/H3F3A/THBS1
human	GO:0043547	positive regulation of GTPase activity	5/194	0.306284	0.461318	5	GDI2/MYO9A/SFRP1/MAP4K4/S100A10
human	GO:0001654	eye development	5/194	0.312637	0.465313	5	CRYAB/TSKU/MEIS2/EFEMP1/CST3
human	GO:0010948	negative regulation of cell cycle process	5/194	0.316882	0.467894	5	GADD45A/PSMB3/NPM1/PSMB1/SOX4
human	GO:0018108	peptidyl-tyrosine phosphorylation	5/194	0.321135	0.472023	5	CD36/EFEMP1/GGNBP2/SFRP1/PARP14
human	GO:0150063	visual system development	5/194	0.321135	0.472023	5	CRYAB/TSKU/MEIS2/EFEMP1/CST3
human	GO:0006520	cellular amino acid metabolic process	5/194	0.323265	0.472496	5	PSMB3/GLUL/PARK7/SLC7A2/PSMB1
human	GO:0018212	peptidyl-tyrosine modification	5/194	0.327528	0.475943	5	CD36/EFEMP1/GGNBP2/SFRP1/PARP14
human	GO:0048880	sensory system development	5/194	0.331797	0.478154	5	CRYAB/TSKU/MEIS2/EFEMP1/CST3
human	GO:0010639	negative regulation of organelle organization	5/194	0.333934	0.48066	5	TRIP12/TRIOBP/NPM1/H3F3A/HSPA1A
human	GO:0019932	second-messenger-mediated signaling	5/194	0.351069	0.494188	5	CD36/ADM/BCAP31/VCAM1/THBS1
human	GO:0031346	positive regulation of cell projection organization	5/194	0.355361	0.496294	5	CXCL12/S100A9/LRP1/NGFR/CCDC88A
human	GO:0014706	striated muscle tissue development	5/194	0.385447	0.517544	5	NR2F2/FOS/YAP1/TPM1/ADAMTS9
human	GO:1903532	positive regulation of secretion by cell	5/194	0.396187	0.523118	5	CXCL12/KIF5B/GLUL/LRP1/SOX4
human	GO:0051222	positive regulation of protein transport	5/194	0.443163	0.556173	5	KIF5B/BCAP31/GLUL/LRP1/SOX4
human	GO:0051047	positive regulation of secretion	5/194	0.455842	0.56648	5	CXCL12/KIF5B/GLUL/LRP1/SOX4
human	GO:0060249	anatomical structure homeostasis	5/194	0.464253	0.570536	5	B2M/YAP1/HNRNPD/CSF1/RIF1
human	GO:0016570	histone modification	5/194	0.478879	0.579288	5	TRIP12/ARID4B/KANSL1/RSF1/RIF1
human	GO:1901990	regulation of mitotic cell cycle phase transition	5/194	0.495432	0.591776	5	CCND2/GADD45A/PSMB3/PSMB1/SOX4
human	GO:0016569	covalent chromatin modification	5/194	0.50568	0.599088	5	TRIP12/ARID4B/KANSL1/RSF1/RIF1
human	GO:0051656	establishment of organelle localization	5/194	0.535918	0.62154	5	HMOX1/KIF5B/TMED2/KPNB1/UBB
human	GO:0032069	regulation of nuclease activity	4/194	4.55e-05	0.00323049	4	TMBIM6/NPM1/HSPA1A/RPS3
human	GO:0042255	ribosome assembly	4/194	0.00016544	0.0085228	4	NPM1/RPL38/RPL11/RPS14
human	GO:0035456	response to interferon-beta	4/194	0.000192575	0.00961069	4	MNDA/IFITM1/BST2/NDUFA13
human	GO:0060674	placenta blood vessel development	4/194	0.000378252	0.0142134	4	NR2F2/GGNBP2/TMED2/JUNB
human	GO:0042769	DNA damage response, detection of DNA damage	4/194	0.000738099	0.0236436	4	SOX4/RPS27A/RPS3/UBB
human	GO:1904646	cellular response to amyloid-beta	4/194	0.00118312	0.0317553	4	CD36/VCAM1/LRP1/NGFR
human	GO:0032570	response to progesterone	4/194	0.00140456	0.0347765	4	FOSB/FOS/YAP1/THBS1
human	GO:0060711	labyrinthine layer development	4/194	0.00152545	0.0365415	4	ADM/GGNBP2/TMED2/JUNB
human	GO:0036297	interstrand cross-link repair	4/194	0.00208169	0.0440325	4	FAAP20/NUCKS1/RPS27A/UBB
human	GO:1904645	response to amyloid-beta	4/194	0.00276425	0.0510348	4	CD36/VCAM1/LRP1/NGFR
human	GO:0046686	response to cadmium ion	4/194	0.00336694	0.0558683	4	HMOX1/B2M/FOS/SPARC
human	GO:0075733	intracellular transport of virus	4/194	0.00336694	0.0558683	4	BST2/KPNB1/RPS27A/UBB
human	GO:1902041	regulation of extrinsic apoptotic signaling pathway via death domain receptors	4/194	0.00336694	0.0558683	4	HMOX1/SFRP1/PARK7/THBS1
human	GO:0070059	intrinsic apoptotic signaling pathway in response to endoplasmic reticulum stress	4/194	0.00381493	0.0600241	4	PPP1R15A/TMBIM6/PARK7/HSPA1A
human	GO:0046794	transport of virus	4/194	0.00405337	0.0631535	4	BST2/KPNB1/RPS27A/UBB
human	GO:0010257	NADH dehydrogenase complex assembly	4/194	0.00510774	0.0709309	4	NDUFB2/NDUFA11/NDUFA1/NDUFA13
human	GO:0032981	mitochondrial respiratory chain complex I assembly	4/194	0.00510774	0.0709309	4	NDUFB2/NDUFA11/NDUFA1/NDUFA13
human	GO:2000378	negative regulation of reactive oxygen species metabolic process	4/194	0.00510774	0.0709309	4	HP/HK2/CRYAB/PARK7
human	GO:0032024	positive regulation of insulin secretion	4/194	0.00633177	0.0788517	4	KIF5B/GLUL/LRP1/SOX4
human	GO:0035019	somatic stem cell population maintenance	4/194	0.00773643	0.0855459	4	YAP1/SFRP1/SOX4/FOXP1
human	GO:0044766	multi-organism transport	4/194	0.00811704	0.0877036	4	BST2/KPNB1/RPS27A/UBB
human	GO:1902579	multi-organism localization	4/194	0.00811704	0.0877036	4	BST2/KPNB1/RPS27A/UBB
human	GO:0055072	iron ion homeostasis	4/194	0.00850973	0.0887287	4	HMOX1/ACO1/B2M/FTH1
human	GO:0001937	negative regulation of endothelial cell proliferation	4/194	0.00891465	0.0907503	4	NR2F2/NGFR/SPARC/THBS1
human	GO:0002479	antigen processing and presentation of exogenous peptide antigen via MHC class I, TAP-dependent	4/194	0.00891465	0.0907503	4	CD36/B2M/PSMB3/PSMB1
human	GO:0061418	regulation of transcription from RNA polymerase II promoter in response to hypoxia	4/194	0.00976178	0.0948197	4	PSMB3/PSMB1/RPS27A/UBB
human	GO:0033143	regulation of intracellular steroid hormone receptor signaling pathway	4/194	0.0102043	0.0969902	4	YAP1/SFRP1/PARK7/FOXP1
human	GO:0043154	negative regulation of cysteine-type endopeptidase activity involved in apoptotic process	4/194	0.0106595	0.0989726	4	CRYAB/NGFR/PARK7/THBS1
human	GO:0031145	anaphase-promoting complex-dependent catabolic process	4/194	0.011609	0.101866	4	PSMB3/PSMB1/RPS27A/UBB
human	GO:0000079	regulation of cyclin-dependent protein serine/threonine kinase activity	4/194	0.0126112	0.107701	4	CCND2/GADD45A/NR2F2/CCNL1
human	GO:0002718	regulation of cytokine production involved in immune response	4/194	0.0126112	0.107701	4	HMOX1/CD36/B2M/BST2
human	GO:0008625	extrinsic apoptotic signaling pathway via death domain receptors	4/194	0.0126112	0.107701	4	HMOX1/SFRP1/PARK7/THBS1
human	GO:0046916	cellular transition metal ion homeostasis	4/194	0.0126112	0.107701	4	HMOX1/ACO1/S100A9/FTH1
human	GO:0060218	hematopoietic stem cell differentiation	4/194	0.0126112	0.107701	4	PSMB3/YAP1/SFRP1/PSMB1
human	GO:0001843	neural tube closure	4/194	0.0142156	0.112508	4	ADM/TMED2/SFRP1/LMO4
human	GO:0032602	chemokine production	4/194	0.0142156	0.112508	4	HMOX1/S100A9/LRP1/FOXP1
human	GO:0033108	mitochondrial respiratory chain complex assembly	4/194	0.0147777	0.11457	4	NDUFB2/NDUFA11/NDUFA1/NDUFA13
human	GO:0060606	tube closure	4/194	0.0147777	0.11457	4	ADM/TMED2/SFRP1/LMO4
human	GO:1904029	regulation of cyclin-dependent protein kinase activity	4/194	0.0147777	0.11457	4	CCND2/GADD45A/NR2F2/CCNL1
human	GO:1904035	regulation of epithelial cell apoptotic process	4/194	0.0153537	0.117602	4	HMOX1/ZFP36/CAST/THBS1
human	GO:0090277	positive regulation of peptide hormone secretion	4/194	0.0171661	0.124327	4	KIF5B/GLUL/LRP1/SOX4
human	GO:0008630	intrinsic apoptotic signaling pathway in response to DNA damage	4/194	0.0177986	0.124406	4	CXCL12/HMOX1/TPT1/RPS3
human	GO:0014020	primary neural tube formation	4/194	0.0177986	0.124406	4	ADM/TMED2/SFRP1/LMO4
human	GO:0002702	positive regulation of production of molecular mediator of immune response	4/194	0.0184454	0.127521	4	CD36/STAT6/B2M/RIF1
human	GO:0032092	positive regulation of protein binding	4/194	0.0184454	0.127521	4	B2M/LRP1/PARK7/RPL11
human	GO:0051591	response to cAMP	4/194	0.0184454	0.127521	4	FOSB/FOS/SPARC/IGFBP5
human	GO:0070301	cellular response to hydrogen peroxide	4/194	0.0226324	0.140912	4	STAT6/PARK7/CST3/RPS3
human	GO:0002367	cytokine production involved in immune response	4/194	0.0241464	0.145516	4	HMOX1/CD36/B2M/BST2
human	GO:0048661	positive regulation of smooth muscle cell proliferation	4/194	0.0241464	0.145516	4	HMOX1/IGFBP5/FOXP1/THBS1
human	GO:0070498	interleukin-1-mediated signaling pathway	4/194	0.0241464	0.145516	4	PSMB3/PSMB1/RPS27A/UBB
human	GO:2000379	positive regulation of reactive oxygen species metabolic process	4/194	0.0241464	0.145516	4	CD36/GADD45A/PARK7/THBS1
human	GO:0043200	response to amino acid	4/194	0.0281946	0.162259	4	TOMM20/TMBIM6/COL6A1/HNRNPD
human	GO:0050864	regulation of B cell activation	4/194	0.0317072	0.172559	4	MNDA/STAT6/SFRP1/RIF1
human	GO:1904019	epithelial cell apoptotic process	4/194	0.0326237	0.174366	4	HMOX1/ZFP36/CAST/THBS1
human	GO:1903828	negative regulation of cellular protein localization	4/194	0.0335556	0.17833	4	CD36/OS9/PARK7/DNAJA1
human	GO:0010822	positive regulation of mitochondrion organization	4/194	0.036444	0.187067	4	HK2/PARK7/DDHD1/YWHAB
human	GO:0002761	regulation of myeloid leukocyte differentiation	4/194	0.038447	0.192476	4	FOS/SFRP1/CSF1/FOXP1
human	GO:0034605	cellular response to heat	4/194	0.038447	0.192476	4	HMOX1/CRYAB/HSPA1A/THBS1
human	GO:1900180	regulation of protein localization to nucleus	4/194	0.038447	0.192476	4	CD36/GLUL/NGFR/PARK7
human	GO:0051101	regulation of DNA binding	4/194	0.0415677	0.201438	4	HMOX1/RSF1/PARK7/EDF1
human	GO:0007006	mitochondrial membrane organization	4/194	0.0437257	0.207235	4	HK2/HSPA1A/YWHAB/NDUFA13
human	GO:0034620	cellular response to unfolded protein	4/194	0.044828	0.209635	4	PPP1R15A/SSR1/TMBIM6/HSPA1A
human	GO:0003158	endothelium development	4/194	0.0459457	0.213611	4	S1PR3/NR2F2/FOXP1/EDF1
human	GO:0046887	positive regulation of hormone secretion	4/194	0.047079	0.215122	4	KIF5B/GLUL/LRP1/SOX4
human	GO:0031333	negative regulation of protein complex assembly	4/194	0.0493918	0.221323	4	CRYAB/TRIOBP/PARK7/LMO4
human	GO:0009308	amine metabolic process	4/194	0.0505714	0.225594	4	PSMB3/VCAM1/PARK7/PSMB1
human	GO:0071333	cellular response to glucose stimulus	4/194	0.0505714	0.225594	4	KIF5B/LRP1/MAP4K4/SOX4
human	GO:0030518	intracellular steroid hormone receptor signaling pathway	4/194	0.0517663	0.228376	4	YAP1/SFRP1/PARK7/FOXP1
human	GO:1903364	positive regulation of cellular protein catabolic process	4/194	0.0517663	0.228376	4	BCAP31/LRP1/CSNK1A1/HSPA1A
human	GO:0046683	response to organophosphorus	4/194	0.0529767	0.229734	4	FOSB/FOS/SPARC/IGFBP5
human	GO:0071331	cellular response to hexose stimulus	4/194	0.0529767	0.229734	4	KIF5B/LRP1/MAP4K4/SOX4
human	GO:0071326	cellular response to monosaccharide stimulus	4/194	0.0542024	0.234583	4	KIF5B/LRP1/MAP4K4/SOX4
human	GO:0070665	positive regulation of leukocyte proliferation	4/194	0.0579713	0.243632	4	VCAM1/BST2/CSF1/RPS3
human	GO:0010977	negative regulation of neuron projection development	4/194	0.0592581	0.247412	4	B2M/LRP1/NGFR/MAP4K4
human	GO:0035967	cellular response to topologically incorrect protein	4/194	0.0592581	0.247412	4	PPP1R15A/SSR1/TMBIM6/HSPA1A
human	GO:0030879	mammary gland development	4/194	0.0632095	0.256567	4	HK2/STAT6/CSF1/IGFBP5
human	GO:0001738	morphogenesis of a polarized epithelium	4/194	0.0645567	0.258607	4	MYO9A/PSMB3/SFRP1/PSMB1
human	GO:0071322	cellular response to carbohydrate stimulus	4/194	0.0645567	0.258607	4	KIF5B/LRP1/MAP4K4/SOX4
human	GO:0050777	negative regulation of immune response	4/194	0.0700952	0.274645	4	HMOX1/STAT6/BST2/PARP14
human	GO:0014074	response to purine-containing compound	4/194	0.0729534	0.280064	4	FOSB/FOS/SPARC/IGFBP5
human	GO:0043524	negative regulation of neuron apoptotic process	4/194	0.0744045	0.283928	4	HMOX1/UNC5B/LRP1/PARK7
human	GO:0071236	cellular response to antibiotic	4/194	0.0758702	0.287627	4	STAT6/PARK7/CST3/RPS3
human	GO:0032680	regulation of tumor necrosis factor production	4/194	0.0818778	0.298184	4	CD36/ZFP36/FOXP1/THBS1
human	GO:0050729	positive regulation of inflammatory response	4/194	0.0849673	0.306304	4	NEAT1/S100A9/OSMR/PARK7
human	GO:0071346	cellular response to interferon-gamma	4/194	0.0849673	0.306304	4	KIF5B/B2M/VCAM1/PARP14
human	GO:0030705	cytoskeleton-dependent intracellular transport	4/194	0.0865333	0.309158	4	KIF5B/PURA/UBB/TUBA1B
human	GO:0031214	biomineral tissue development	4/194	0.0865333	0.309158	4	IBSP/STIM1/MGP/SRGN
human	GO:1903555	regulation of tumor necrosis factor superfamily cytokine production	4/194	0.0881133	0.31242	4	CD36/ZFP36/FOXP1/THBS1
human	GO:0006338	chromatin remodeling	4/194	0.0897072	0.315904	4	RSF1/NPM1/SATB2/H3F3A
human	GO:0035821	modification of morphology or physiology of other organism	4/194	0.0962208	0.329046	4	CAMP/S100A9/NUCKS1/KPNB1
human	GO:0031345	negative regulation of cell projection organization	4/194	0.106395	0.333936	4	B2M/LRP1/NGFR/MAP4K4
human	GO:0090090	negative regulation of canonical Wnt signaling pathway	4/194	0.111659	0.333936	4	PSMB3/SFRP1/CSNK1A1/PSMB1
human	GO:0048771	tissue remodeling	4/194	0.113438	0.335173	4	SFRP1/CST3/IGFBP5/TIMP1
human	GO:0043123	positive regulation of I-kappaB kinase/NF-kappaB signaling	4/194	0.117036	0.33564	4	HMOX1/CD36/BST2/SLC44A2
human	GO:0051897	positive regulation of protein kinase B signaling	4/194	0.118853	0.33564	4	HIP1/PARK7/IGFBP5/THBS1
human	GO:0015893	drug transport	4/194	0.122525	0.33564	4	CXCL12/CYGB/PARK7/SLC7A2
human	GO:1903317	regulation of protein maturation	4/194	0.122525	0.33564	4	CAST/SOX4/GLG1/THBS1
human	GO:0006457	protein folding	4/194	0.124379	0.338386	4	CRYAB/B2M/HSPA1A/DNAJA1
human	GO:1901136	carbohydrate derivative catabolic process	4/194	0.124379	0.338386	4	SDC3/CST3/ADAMTS9/LUM
human	GO:0010565	regulation of cellular ketone metabolic process	4/194	0.128122	0.343148	4	ADM/PSMB3/PARK7/PSMB1
human	GO:0061138	morphogenesis of a branching epithelium	4/194	0.128122	0.343148	4	ADM/YAP1/SFRP1/CSF1
human	GO:0050852	T cell receptor signaling pathway	4/194	0.131912	0.343148	4	PSMB3/PSMB1/RFTN1/RPS3
human	GO:1905330	regulation of morphogenesis of an epithelium	4/194	0.133825	0.344925	4	PSMB3/SFRP1/PSMB1/FOXP1
human	GO:0009952	anterior/posterior pattern specification	4/194	0.135749	0.345658	4	SSBP3/NR2F2/TMED2/SFRP1
human	GO:0048639	positive regulation of developmental growth	4/194	0.137684	0.345658	4	CXCL12/YAP1/LRP1/CSF1
human	GO:0050920	regulation of chemotaxis	4/194	0.143556	0.350251	4	CXCL12/ADGRA2/CSF1/THBS1
human	GO:0030595	leukocyte chemotaxis	4/194	0.147525	0.353263	4	CXCL12/S100A9/CSF1/THBS1
human	GO:0060348	bone development	4/194	0.149525	0.353263	4	SMAD5/SPARC/GLG1/FOXP1
human	GO:0001763	morphogenesis of a branching structure	4/194	0.155589	0.359622	4	ADM/YAP1/SFRP1/CSF1
human	GO:0071897	DNA biosynthetic process	4/194	0.155589	0.359622	4	FAAP20/HNRNPD/RPS27A/UBB
human	GO:0035637	multicellular organismal signaling	4/194	0.157631	0.359622	4	GPR88/KCNK6/STIM1/AHCYL1
human	GO:0007626	locomotory behavior	4/194	0.159682	0.359622	4	CXCL12/GPR88/ZFHX3/PARK7
human	GO:0006473	protein acetylation	4/194	0.161744	0.362498	4	KANSL1/RSF1/PARK7/SOX4
human	GO:0002064	epithelial cell development	4/194	0.170086	0.371076	4	S1PR3/TRIOBP/ARID4B/CST3
human	GO:0050679	positive regulation of epithelial cell proliferation	4/194	0.170086	0.371076	4	CXCL12/HMOX1/GLUL/SFRP1
human	GO:0032944	regulation of mononuclear cell proliferation	4/194	0.172195	0.373382	4	MNDA/VCAM1/CSF1/RPS3
human	GO:0007623	circadian rhythm	4/194	0.174314	0.377463	4	ZFHX3/NGFR/HNRNPD/CST3
human	GO:0045665	negative regulation of neuron differentiation	4/194	0.174314	0.377463	4	B2M/LRP1/NGFR/MAP4K4
human	GO:0048705	skeletal system morphogenesis	4/194	0.180722	0.382658	4	SFRP1/SATB2/GLG1/MGP
human	GO:0022618	ribonucleoprotein complex assembly	4/194	0.191574	0.388427	4	NPM1/RPL38/RPL11/RPS14
human	GO:0043523	regulation of neuron apoptotic process	4/194	0.193769	0.388427	4	HMOX1/UNC5B/LRP1/PARK7
human	GO:0002526	acute inflammatory response	4/194	0.216134	0.401336	4	HP/VCAM1/OSMR/PARK7
human	GO:0031669	cellular response to nutrient levels	4/194	0.216134	0.401336	4	HMOX1/MAP1LC3B/GLUL/SFRP1
human	GO:0015931	nucleobase-containing compound transport	4/194	0.218409	0.4045	4	ZFP36/SLC25A36/PURA/RFTN1
human	GO:0007018	microtubule-based movement	4/194	0.225274	0.409053	4	KIF5B/PURA/KPNB1/UBB
human	GO:0043122	regulation of I-kappaB kinase/NF-kappaB signaling	4/194	0.225274	0.409053	4	HMOX1/CD36/BST2/SLC44A2
human	GO:0015850	organic hydroxy compound transport	4/194	0.234512	0.416419	4	CXCL12/CD36/LRP1/PARK7
human	GO:0050663	cytokine secretion	4/194	0.239166	0.416973	4	CD36/LRP1/FOXP1/SRGN
human	GO:0030217	T cell differentiation	4/194	0.248537	0.425645	4	STAT6/B2M/SOX4/FOXP1
human	GO:1901991	negative regulation of mitotic cell cycle phase transition	4/194	0.250893	0.427358	4	GADD45A/PSMB3/PSMB1/SOX4
human	GO:0048863	stem cell differentiation	4/194	0.255618	0.428355	4	PSMB3/YAP1/SFRP1/PSMB1
human	GO:0042180	cellular ketone metabolic process	4/194	0.265123	0.434926	4	ADM/PSMB3/PARK7/PSMB1
human	GO:0051896	regulation of protein kinase B signaling	4/194	0.265123	0.434926	4	HIP1/PARK7/IGFBP5/THBS1
human	GO:0022898	regulation of transmembrane transporter activity	4/194	0.267509	0.437942	4	KIF5B/STIM1/AHCYL1/PARK7
human	GO:0050730	regulation of peptidyl-tyrosine phosphorylation	4/194	0.274693	0.442602	4	CD36/GGNBP2/SFRP1/PARP14
human	GO:0007611	learning or memory	4/194	0.2795	0.445309	4	MME/GPR88/MEIS2/FOS
human	GO:0003007	heart morphogenesis	4/194	0.284321	0.448203	4	YAP1/TMED2/TPM1/SOX4
human	GO:0090596	sensory organ morphogenesis	4/194	0.286736	0.448203	4	TSKU/EFEMP1/TRIOBP/RPL38
human	GO:2000027	regulation of animal organ morphogenesis	4/194	0.286736	0.448203	4	PSMB3/SFRP1/CSF1/PSMB1
human	GO:1901988	negative regulation of cell cycle phase transition	4/194	0.296426	0.456502	4	GADD45A/PSMB3/PSMB1/SOX4
human	GO:0050714	positive regulation of protein secretion	4/194	0.301287	0.457288	4	KIF5B/GLUL/LRP1/SOX4
human	GO:0032409	regulation of transporter activity	4/194	0.303721	0.458669	4	KIF5B/STIM1/AHCYL1/PARK7
human	GO:0051251	positive regulation of lymphocyte activation	4/194	0.306157	0.461318	4	STAT6/VCAM1/RIF1/RPS3
human	GO:0072331	signal transduction by p53 class mediator	4/194	0.320816	0.471988	4	GADD45A/SOX4/RPL11/UBB
human	GO:0010976	positive regulation of neuron projection development	4/194	0.323265	0.472496	4	CXCL12/S100A9/LRP1/NGFR
human	GO:1902105	regulation of leukocyte differentiation	4/194	0.328167	0.476655	4	FOS/SFRP1/CSF1/FOXP1
human	GO:0043491	protein kinase B signaling	4/194	0.33062	0.478154	4	HIP1/PARK7/IGFBP5/THBS1
human	GO:0000082	G1/S transition of mitotic cell cycle	4/194	0.333074	0.479638	4	CCND2/GADD45A/ID4/SOX4
human	GO:0007162	negative regulation of cell adhesion	4/194	0.337984	0.484665	4	CXCL12/LRP1/MAP4K4/THBS1
human	GO:0002793	positive regulation of peptide secretion	4/194	0.347813	0.49112	4	KIF5B/GLUL/LRP1/SOX4
human	GO:0043414	macromolecule methylation	4/194	0.350271	0.494136	4	RNMT/FOS/ARID4B/RIF1
human	GO:0005996	monosaccharide metabolic process	4/194	0.35273	0.494652	4	SLC2A3/HK2/MIDN/IGFBP5
human	GO:0016050	vesicle organization	4/194	0.360106	0.498145	4	KIF5B/TMED2/S100A10/SRGN
human	GO:0090068	positive regulation of cell cycle process	4/194	0.367481	0.503964	4	CCND2/GADD45A/NPM1/SOX4
human	GO:0042063	gliogenesis	4/194	0.372395	0.508864	4	LRP1/ID4/CSF1/SOX4
human	GO:0050890	cognition	4/194	0.374851	0.509262	4	MME/GPR88/MEIS2/FOS
human	GO:0048511	rhythmic process	4/194	0.377307	0.51238	4	ZFHX3/NGFR/HNRNPD/CST3
human	GO:0044843	cell cycle G1/S phase transition	4/194	0.379762	0.512861	4	CCND2/GADD45A/ID4/SOX4
human	GO:0002449	lymphocyte mediated immunity	4/194	0.392021	0.52119	4	STAT6/B2M/RIF1/RFTN1
human	GO:0002460	adaptive immune response based on somatic recombination of immune receptors built from immunoglobulin superfamily domains	4/194	0.396915	0.523558	4	STAT6/B2M/RIF1/RFTN1
human	GO:0006909	phagocytosis	4/194	0.428553	0.543606	4	CD36/LRP1/THBS1/RAB31
human	GO:0045930	negative regulation of mitotic cell cycle	4/194	0.428553	0.543606	4	GADD45A/PSMB3/PSMB1/SOX4
human	GO:0033044	regulation of chromosome organization	4/194	0.435799	0.550392	4	TRIP12/HNRNPD/H3F3A/RIF1
human	GO:1904062	regulation of cation transmembrane transport	4/194	0.438208	0.551772	4	KIF5B/STIM1/CD63/PARK7
human	GO:0051056	regulation of small GTPase mediated signal transduction	4/194	0.447818	0.560255	4	GDI2/MYO9A/MAP4K4/CSF1
human	GO:0003002	regionalization	4/194	0.452604	0.563154	4	SSBP3/NR2F2/TMED2/SFRP1
human	GO:0001505	regulation of neurotransmitter levels	4/194	0.459758	0.56886	4	CD36/GLUL/PARK7/SLC7A2
human	GO:0022412	cellular process involved in reproduction in multicellular organism	4/194	0.471611	0.576033	4	SFRP1/SMAD5/H3F3A/UBB
human	GO:0007159	leukocyte cell-cell adhesion	4/194	0.476326	0.578473	4	CXCL12/S100A9/VCAM1/RPS3
human	GO:0006869	lipid transport	4/194	0.485708	0.583063	4	CD36/ESYT2/LRP1/THBS1
human	GO:0032259	methylation	4/194	0.495023	0.591509	4	RNMT/FOS/ARID4B/RIF1
human	GO:0051260	protein homooligomerization	4/194	0.515718	0.605397	4	HMOX1/CRYAB/GLUL/EMILIN1
human	GO:0045666	positive regulation of neuron differentiation	4/194	0.538249	0.621663	4	CXCL12/S100A9/LRP1/NGFR
human	GO:0042692	muscle cell differentiation	4/194	0.547115	0.62814	4	ADM/TPM1/H3F3A/IGFBP5
human	GO:0010876	lipid localization	4/194	0.562417	0.640185	4	CD36/ESYT2/LRP1/THBS1
human	GO:0009100	glycoprotein metabolic process	4/194	0.568889	0.644338	4	OS9/PARK7/CST3/ADAMTS9
human	GO:0050804	modulation of chemical synaptic transmission	4/194	0.618704	0.681193	4	MME/KIF5B/GLUL/CDH11
human	GO:0099177	regulation of trans-synaptic signaling	4/194	0.620701	0.682859	4	MME/KIF5B/GLUL/CDH11
human	GO:0048285	organelle fission	4/194	0.622691	0.683462	4	DDHD1/HSPA1A/KPNB1/UBB
human	GO:0019216	regulation of lipid metabolic process	4/194	0.636439	0.694495	4	CD36/ADM/KPNB1/EDF1
human	GO:0006816	calcium ion transport	4/194	0.661105	0.712646	4	CXCL12/STIM1/TMBIM6/TPT1
human	GO:0008544	epidermis development	4/194	0.724998	0.768041	4	TRIOBP/YAP1/ZFP36/IGFBP5
human	GO:0070838	divalent metal ion transport	4/194	0.728184	0.770905	4	CXCL12/STIM1/TMBIM6/TPT1
human	GO:0072511	divalent inorganic cation transport	4/194	0.734473	0.775507	4	CXCL12/STIM1/TMBIM6/TPT1
human	GO:0010713	negative regulation of collagen metabolic process	3/194	0.000905289	0.0263418	3	CYGB/CST3/EMILIN1
human	GO:0060716	labyrinthine layer blood vessel development	3/194	0.0010665	0.0298431	3	GGNBP2/TMED2/JUNB
human	GO:1902236	negative regulation of endoplasmic reticulum stress-induced intrinsic apoptotic signaling pathway	3/194	0.00124475	0.033131	3	TMBIM6/PARK7/HSPA1A
human	GO:0010640	regulation of platelet-derived growth factor receptor signaling pathway	3/194	0.00214075	0.044984	3	LRP1/HIP1/PHF14
human	GO:0051894	positive regulation of focal adhesion assembly	3/194	0.00241342	0.0481779	3	SFRP1/MAP4K4/S100A10
human	GO:0060765	regulation of androgen receptor signaling pathway	3/194	0.00335667	0.0558683	3	SFRP1/PARK7/FOXP1
human	GO:1903393	positive regulation of adherens junction organization	3/194	0.00449749	0.0684046	3	SFRP1/MAP4K4/S100A10
human	GO:0045738	negative regulation of DNA repair	3/194	0.00492362	0.0700878	3	TRIP12/RIF1/RPS3
human	GO:1902235	regulation of endoplasmic reticulum stress-induced intrinsic apoptotic signaling pathway	3/194	0.00492362	0.0700878	3	TMBIM6/PARK7/HSPA1A
human	GO:0010039	response to iron ion	3/194	0.0053733	0.0724148	3	HMOX1/ACO1/B2M
human	GO:0071353	cellular response to interleukin-4	3/194	0.0053733	0.0724148	3	STAT6/PARP14/TUBA1B
human	GO:0097242	amyloid-beta clearance	3/194	0.0053733	0.0724148	3	CD36/MME/LRP1
human	GO:1901890	positive regulation of cell junction assembly	3/194	0.0053733	0.0724148	3	SFRP1/MAP4K4/S100A10
human	GO:0035909	aorta morphogenesis	3/194	0.00584687	0.0768515	3	LRP1/ADAMTS9/SOX4
human	GO:0072595	maintenance of protein localization in organelle	3/194	0.00584687	0.0768515	3	HK2/OS9/PARK7
human	GO:0001893	maternal placenta development	3/194	0.00634468	0.0788517	3	NR2F2/TMED2/JUNB
human	GO:0002701	negative regulation of production of molecular mediator of immune response	3/194	0.00634468	0.0788517	3	HMOX1/TMBIM6/BST2
human	GO:0070423	nucleotide-binding oligomerization domain containing signaling pathway	3/194	0.00634468	0.0788517	3	HSPA1A/RPS27A/UBB
human	GO:0002755	MyD88-dependent toll-like receptor signaling pathway	3/194	0.00686701	0.0823861	3	CD36/RPS27A/UBB
human	GO:0035872	nucleotide-binding domain, leucine rich repeat containing receptor signaling pathway	3/194	0.00686701	0.0823861	3	HSPA1A/RPS27A/UBB
human	GO:0070670	response to interleukin-4	3/194	0.00686701	0.0823861	3	STAT6/PARP14/TUBA1B
human	GO:1905521	regulation of macrophage migration	3/194	0.00686701	0.0823861	3	CSF1/EMILIN1/THBS1
human	GO:0010955	negative regulation of protein processing	3/194	0.00741416	0.0833832	3	CAST/GLG1/THBS1
human	GO:0014912	negative regulation of smooth muscle cell migration	3/194	0.00741416	0.0833832	3	LRP1/TPM1/IGFBP5
human	GO:0046676	negative regulation of insulin secretion	3/194	0.00741416	0.0833832	3	MIDN/SFRP1/MAP4K4
human	GO:1903318	negative regulation of protein maturation	3/194	0.00741416	0.0833832	3	CAST/GLG1/THBS1
human	GO:0043277	apoptotic cell clearance	3/194	0.00798639	0.0875523	3	CD36/LRP1/THBS1
human	GO:1902229	regulation of intrinsic apoptotic signaling pathway in response to DNA damage	3/194	0.00858396	0.0887287	3	CXCL12/TPT1/RPS3
human	GO:0019985	translesion synthesis	3/194	0.0092071	0.0930616	3	FAAP20/RPS27A/UBB
human	GO:0006911	phagocytosis, engulfment	3/194	0.00985603	0.0948197	3	CD36/THBS1/RAB31
human	GO:0090278	negative regulation of peptide hormone secretion	3/194	0.00985603	0.0948197	3	MIDN/SFRP1/MAP4K4
human	GO:0090317	negative regulation of intracellular protein transport	3/194	0.00985603	0.0948197	3	CD36/OS9/PARK7
human	GO:1903053	regulation of extracellular matrix organization	3/194	0.00985603	0.0948197	3	LRP1/CST3/EMILIN1
human	GO:0001953	negative regulation of cell-matrix adhesion	3/194	0.0105309	0.0987631	3	LRP1/MAP4K4/THBS1
human	GO:0003044	regulation of systemic arterial blood pressure mediated by a chemical signal	3/194	0.011232	0.0999307	3	MME/TPM1/ENPEP
human	GO:0060443	mammary gland morphogenesis	3/194	0.011232	0.0999307	3	STAT6/CSF1/IGFBP5
human	GO:0071675	regulation of mononuclear cell migration	3/194	0.0127134	0.107795	3	CXCL12/CSF1/THBS1
human	GO:0031055	chromatin remodeling at centromere	3/194	0.0134939	0.110796	3	RSF1/NPM1/H3F3A
human	GO:1904738	vascular associated smooth muscle cell migration	3/194	0.0134939	0.110796	3	LRP1/TPM1/IGFBP5
human	GO:1904752	regulation of vascular associated smooth muscle cell migration	3/194	0.0134939	0.110796	3	LRP1/TPM1/IGFBP5
human	GO:2000107	negative regulation of leukocyte apoptotic process	3/194	0.0134939	0.110796	3	CXCL12/TSC22D3/FOXP1
human	GO:0001961	positive regulation of cytokine-mediated signaling pathway	3/194	0.0143012	0.112508	3	CSF1/HSPA1A/PARP14
human	GO:0006301	postreplication repair	3/194	0.0143012	0.112508	3	FAAP20/RPS27A/UBB
human	GO:0045646	regulation of erythrocyte differentiation	3/194	0.0143012	0.112508	3	B2M/ZFP36/HSPA1A
human	GO:0002686	negative regulation of leukocyte migration	3/194	0.0151354	0.116488	3	CXCL12/HMOX1/EMILIN1
human	GO:1903587	regulation of blood vessel endothelial cell proliferation involved in sprouting angiogenesis	3/194	0.0151354	0.116488	3	HMOX1/NGFR/THBS1
human	GO:0010712	regulation of collagen metabolic process	3/194	0.0159966	0.119312	3	CYGB/CST3/EMILIN1
human	GO:0048260	positive regulation of receptor-mediated endocytosis	3/194	0.0159966	0.119312	3	B2M/CD63/HIP1
human	GO:0060395	SMAD protein signal transduction	3/194	0.0159966	0.119312	3	FOS/LNPEP/SMAD5
human	GO:0000731	DNA synthesis involved in DNA repair	3/194	0.0168847	0.122845	3	FAAP20/RPS27A/UBB
human	GO:0050732	negative regulation of peptidyl-tyrosine phosphorylation	3/194	0.0168847	0.122845	3	GGNBP2/SFRP1/PARP14
human	GO:0051187	cofactor catabolic process	3/194	0.0168847	0.122845	3	HP/HMOX1/BLVRB
human	GO:0099024	plasma membrane invagination	3/194	0.0168847	0.122845	3	CD36/THBS1/RAB31
human	GO:1905517	macrophage migration	3/194	0.0168847	0.122845	3	CSF1/EMILIN1/THBS1
human	GO:0051496	positive regulation of stress fiber assembly	3/194	0.0178	0.124406	3	SFRP1/TPM1/S100A10
human	GO:0003179	heart valve morphogenesis	3/194	0.0187425	0.128463	3	ADAMTS9/SOX4/EMILIN1
human	GO:0007566	embryo implantation	3/194	0.0187425	0.128463	3	H3F3A/CST3/TIMP1
human	GO:1901799	negative regulation of proteasomal protein catabolic process	3/194	0.0187425	0.128463	3	OS9/PARK7/RPL11
human	GO:0006336	DNA replication-independent nucleosome assembly	3/194	0.0197122	0.130624	3	RSF1/NPM1/H3F3A
human	GO:0032655	regulation of interleukin-12 production	3/194	0.0197122	0.130624	3	CD36/FOXP1/THBS1
human	GO:0034724	DNA replication-independent nucleosome organization	3/194	0.0197122	0.130624	3	RSF1/NPM1/H3F3A
human	GO:0050853	B cell receptor signaling pathway	3/194	0.0197122	0.130624	3	MNDA/RFTN1/FOXP1
human	GO:0002043	blood vessel endothelial cell proliferation involved in sprouting angiogenesis	3/194	0.0207091	0.134168	3	HMOX1/NGFR/THBS1
human	GO:0034508	centromere complex assembly	3/194	0.0207091	0.134168	3	RSF1/NPM1/H3F3A
human	GO:0060760	positive regulation of response to cytokine stimulus	3/194	0.0207091	0.134168	3	CSF1/HSPA1A/PARP14
human	GO:0061178	regulation of insulin secretion involved in cellular response to glucose stimulus	3/194	0.0207091	0.134168	3	KIF5B/LRP1/MAP4K4
human	GO:0000422	autophagy of mitochondrion	3/194	0.0217333	0.136646	3	HK2/MAP1LC3B/PARK7
human	GO:0031102	neuron projection regeneration	3/194	0.0217333	0.136646	3	ADM/LRP1/MAP4K4
human	GO:0032615	interleukin-12 production	3/194	0.0217333	0.136646	3	CD36/FOXP1/THBS1
human	GO:0048008	platelet-derived growth factor receptor signaling pathway	3/194	0.0217333	0.136646	3	LRP1/HIP1/PHF14
human	GO:0061726	mitochondrion disassembly	3/194	0.0217333	0.136646	3	HK2/MAP1LC3B/PARK7
human	GO:0006879	cellular iron ion homeostasis	3/194	0.0238636	0.144906	3	HMOX1/ACO1/FTH1
human	GO:0032507	maintenance of protein location in cell	3/194	0.0238636	0.144906	3	HK2/OS9/PARK7
human	GO:0035904	aorta development	3/194	0.0238636	0.144906	3	LRP1/ADAMTS9/SOX4
human	GO:0010324	membrane invagination	3/194	0.0249696	0.14963	3	CD36/THBS1/RAB31
human	GO:0030521	androgen receptor signaling pathway	3/194	0.0249696	0.14963	3	SFRP1/PARK7/FOXP1
human	GO:0032233	positive regulation of actin filament bundle assembly	3/194	0.0249696	0.14963	3	SFRP1/TPM1/S100A10
human	GO:0009880	embryonic pattern specification	3/194	0.0272634	0.159099	3	TMED2/SMAD5/SATB2
human	GO:0050766	positive regulation of phagocytosis	3/194	0.0272634	0.159099	3	CD36/LRP1/RAB31
human	GO:0002753	cytoplasmic pattern recognition receptor signaling pathway	3/194	0.0284511	0.162273	3	HSPA1A/RPS27A/UBB
human	GO:0003170	heart valve development	3/194	0.0284511	0.162273	3	ADAMTS9/SOX4/EMILIN1
human	GO:0006521	regulation of cellular amino acid metabolic process	3/194	0.0284511	0.162273	3	PSMB3/PARK7/PSMB1
human	GO:0035773	insulin secretion involved in cellular response to glucose stimulus	3/194	0.0284511	0.162273	3	KIF5B/LRP1/MAP4K4
human	GO:0046888	negative regulation of hormone secretion	3/194	0.0284511	0.162273	3	MIDN/SFRP1/MAP4K4
human	GO:0002637	regulation of immunoglobulin production	3/194	0.0296659	0.165439	3	STAT6/TMBIM6/RIF1
human	GO:0071277	cellular response to calcium ion	3/194	0.0309078	0.1705	3	FOSB/FOS/JUNB
human	GO:0045670	regulation of osteoclast differentiation	3/194	0.0321766	0.172726	3	FOS/SFRP1/CSF1
human	GO:0046782	regulation of viral transcription	3/194	0.0321766	0.172726	3	ZFP36/NUCKS1/RSF1
human	GO:0060135	maternal process involved in female pregnancy	3/194	0.0321766	0.172726	3	NR2F2/TMED2/JUNB
human	GO:0035924	cellular response to vascular endothelial growth factor stimulus	3/194	0.0334724	0.178234	3	CD63/VCAM1/ADGRA2
human	GO:0010812	negative regulation of cell-substrate adhesion	3/194	0.0361443	0.186923	3	LRP1/MAP4K4/THBS1
human	GO:0045669	positive regulation of osteoblast differentiation	3/194	0.0361443	0.186923	3	IFITM1/SMAD5/ID4
human	GO:1903051	negative regulation of proteolysis involved in cellular protein catabolic process	3/194	0.0361443	0.186923	3	OS9/PARK7/RPL11
human	GO:0032436	positive regulation of proteasomal ubiquitin-dependent protein catabolic process	3/194	0.0375203	0.18992	3	BCAP31/CSNK1A1/HSPA1A
human	GO:0071674	mononuclear cell migration	3/194	0.0375203	0.18992	3	CXCL12/CSF1/THBS1
human	GO:0048662	negative regulation of smooth muscle cell proliferation	3/194	0.0389228	0.193134	3	HMOX1/TPM1/IGFBP5
human	GO:1903036	positive regulation of response to wounding	3/194	0.0418068	0.202014	3	CD36/LRP1/THBS1
human	GO:0050772	positive regulation of axonogenesis	3/194	0.0432882	0.207235	3	CXCL12/LRP1/NGFR
human	GO:1902036	regulation of hematopoietic stem cell differentiation	3/194	0.0432882	0.207235	3	PSMB3/YAP1/PSMB1
human	GO:0051881	regulation of mitochondrial membrane potential	3/194	0.0447955	0.209635	3	SLC25A36/PARK7/UBB
human	GO:0046902	regulation of mitochondrial membrane permeability	3/194	0.0463287	0.214165	3	HK2/HSPA1A/YWHAB
human	GO:0006919	activation of cysteine-type endopeptidase activity involved in apoptotic process	3/194	0.0478876	0.217882	3	S100A9/NGFR/HIP1
human	GO:0031100	animal organ regeneration	3/194	0.0478876	0.217882	3	CXCL12/HMOX1/ADM
human	GO:0021954	central nervous system neuron development	3/194	0.0494721	0.221323	3	TSKU/CDH11/UBB
human	GO:0032508	DNA duplex unwinding	3/194	0.0494721	0.221323	3	PURA/RPS27A/UBB
human	GO:0048844	artery morphogenesis	3/194	0.0494721	0.221323	3	LRP1/ADAMTS9/SOX4
human	GO:0030279	negative regulation of ossification	3/194	0.051082	0.226921	3	SFRP1/IGFBP5/SRGN
human	GO:0001570	vasculogenesis	3/194	0.0527171	0.229711	3	ADM/YAP1/JUNB
human	GO:0022617	extracellular matrix disassembly	3/194	0.0527171	0.229711	3	LRP1/CST3/TIMP1
human	GO:0045652	regulation of megakaryocyte differentiation	3/194	0.0543773	0.235022	3	MYL9/H3F3A/THBS1
human	GO:0033238	regulation of cellular amine metabolic process	3/194	0.0560623	0.239069	3	PSMB3/PARK7/PSMB1
human	GO:1903363	negative regulation of cellular protein catabolic process	3/194	0.0560623	0.239069	3	OS9/PARK7/RPL11
human	GO:1903671	negative regulation of sprouting angiogenesis	3/194	0.0560623	0.239069	3	NGFR/ADAMTS9/THBS1
human	GO:0002690	positive regulation of leukocyte chemotaxis	3/194	0.057772	0.243281	3	CXCL12/CSF1/THBS1
human	GO:0015696	ammonium transport	3/194	0.057772	0.243281	3	CXCL12/SLC44A2/PARK7
human	GO:2000060	positive regulation of ubiquitin-dependent protein catabolic process	3/194	0.0595063	0.247478	3	BCAP31/CSNK1A1/HSPA1A
human	GO:2000106	regulation of leukocyte apoptotic process	3/194	0.0595063	0.247478	3	CXCL12/TSC22D3/FOXP1
human	GO:0051492	regulation of stress fiber assembly	3/194	0.0612649	0.251517	3	SFRP1/TPM1/S100A10
human	GO:0071621	granulocyte chemotaxis	3/194	0.0630475	0.256567	3	S100A9/CSF1/THBS1
human	GO:0090559	regulation of membrane permeability	3/194	0.0630475	0.256567	3	HK2/HSPA1A/YWHAB
human	GO:0014910	regulation of smooth muscle cell migration	3/194	0.0648541	0.258607	3	LRP1/TPM1/IGFBP5
human	GO:0042475	odontogenesis of dentin-containing tooth	3/194	0.0648541	0.258607	3	ADM/STIM1/CSF1
human	GO:0043506	regulation of JUN kinase activity	3/194	0.0648541	0.258607	3	SFRP1/DNAJA1/RPS3
human	GO:1901532	regulation of hematopoietic progenitor cell differentiation	3/194	0.0648541	0.258607	3	PSMB3/YAP1/PSMB1
human	GO:0032392	DNA geometric change	3/194	0.0666844	0.263276	3	PURA/RPS27A/UBB
human	GO:1904705	regulation of vascular smooth muscle cell proliferation	3/194	0.0704154	0.274947	3	HMOX1/TPM1/IGFBP5
human	GO:1990874	vascular smooth muscle cell proliferation	3/194	0.0704154	0.274947	3	HMOX1/TPM1/IGFBP5
human	GO:0002824	positive regulation of adaptive immune response based on somatic recombination of immune receptors built from immunoglobulin superfamily domains	3/194	0.0723155	0.279684	3	STAT6/B2M/RIF1
human	GO:0045639	positive regulation of myeloid cell differentiation	3/194	0.0742386	0.283634	3	FOS/CSF1/HSPA1A
human	GO:0050764	regulation of phagocytosis	3/194	0.0742386	0.283634	3	CD36/LRP1/RAB31
human	GO:0051225	spindle assembly	3/194	0.0742386	0.283634	3	HSPA1A/KPNB1/RPS3
human	GO:0002708	positive regulation of lymphocyte mediated immunity	3/194	0.0761842	0.287627	3	STAT6/B2M/RIF1
human	GO:0014909	smooth muscle cell migration	3/194	0.0761842	0.287627	3	LRP1/TPM1/IGFBP5
human	GO:0043473	pigmentation	3/194	0.0761842	0.287627	3	CD63/SPARC/ADAMTS9
human	GO:0060333	interferon-gamma-mediated signaling pathway	3/194	0.0761842	0.287627	3	B2M/VCAM1/PARP14
human	GO:0045638	negative regulation of myeloid cell differentiation	3/194	0.0781523	0.293753	3	MEIS2/ZFP36/SFRP1
human	GO:0032611	interleukin-1 beta production	3/194	0.0801425	0.296001	3	CD36/S1PR3/FOXP1
human	GO:0044070	regulation of anion transport	3/194	0.0801425	0.296001	3	GABRE/AHCYL1/THBS1
human	GO:1901800	positive regulation of proteasomal protein catabolic process	3/194	0.0801425	0.296001	3	BCAP31/CSNK1A1/HSPA1A
human	GO:0002821	positive regulation of adaptive immune response	3/194	0.0821547	0.298184	3	STAT6/B2M/RIF1
human	GO:0031109	microtubule polymerization or depolymerization	3/194	0.0821547	0.298184	3	CRYAB/HSPA1A/RPS3
human	GO:0032231	regulation of actin filament bundle assembly	3/194	0.0821547	0.298184	3	SFRP1/TPM1/S100A10
human	GO:0045778	positive regulation of ossification	3/194	0.0821547	0.298184	3	IFITM1/SMAD5/ID4
human	GO:0110020	regulation of actomyosin structure organization	3/194	0.0821547	0.298184	3	SFRP1/TPM1/S100A10
human	GO:1990823	response to leukemia inhibitory factor	3/194	0.0821547	0.298184	3	RNMT/HK2/RIF1
human	GO:1990830	cellular response to leukemia inhibitory factor	3/194	0.0821547	0.298184	3	RNMT/HK2/RIF1
human	GO:0045069	regulation of viral genome replication	3/194	0.0841885	0.304183	3	IFITM1/NUCKS1/BST2
human	GO:0030219	megakaryocyte differentiation	3/194	0.0862439	0.308815	3	MYL9/H3F3A/THBS1
human	GO:0042116	macrophage activation	3/194	0.0862439	0.308815	3	SLC7A2/FOXP1/THBS1
human	GO:0097327	response to antineoplastic agent	3/194	0.0862439	0.308815	3	HMOX1/HNRNPD/RPL18A
human	GO:0030038	contractile actin filament bundle assembly	3/194	0.0883205	0.31242	3	SFRP1/TPM1/S100A10
human	GO:0043149	stress fiber assembly	3/194	0.0883205	0.31242	3	SFRP1/TPM1/S100A10
human	GO:0002377	immunoglobulin production	3/194	0.090418	0.317706	3	STAT6/TMBIM6/RIF1
human	GO:0010596	negative regulation of endothelial cell migration	3/194	0.0925363	0.320565	3	NR2F2/ADAMTS9/THBS1
human	GO:0048525	negative regulation of viral process	3/194	0.0925363	0.320565	3	IFITM1/ZFP36/BST2
human	GO:0048259	regulation of receptor-mediated endocytosis	3/194	0.0946751	0.325854	3	B2M/CD63/HIP1
human	GO:0060840	artery development	3/194	0.0946751	0.325854	3	LRP1/ADAMTS9/SOX4
human	GO:0097530	granulocyte migration	3/194	0.0946751	0.325854	3	S100A9/CSF1/THBS1
human	GO:0006275	regulation of DNA replication	3/194	0.0990132	0.329283	3	NUCKS1/CCDC88A/CST3
human	GO:0032963	collagen metabolic process	3/194	0.0990132	0.329283	3	CYGB/CST3/EMILIN1
human	GO:0014812	muscle cell migration	3/194	0.101212	0.329283	3	LRP1/TPM1/IGFBP5
human	GO:0032091	negative regulation of protein binding	3/194	0.101212	0.329283	3	B2M/TMBIM6/PARK7
human	GO:0071887	leukocyte apoptotic process	3/194	0.101212	0.329283	3	CXCL12/TSC22D3/FOXP1
human	GO:0002688	regulation of leukocyte chemotaxis	3/194	0.105668	0.332515	3	CXCL12/CSF1/THBS1
human	GO:0045446	endothelial cell differentiation	3/194	0.105668	0.332515	3	S1PR3/NR2F2/EDF1
human	GO:0051341	regulation of oxidoreductase activity	3/194	0.105668	0.332515	3	HP/CYGB/PARK7
human	GO:0021761	limbic system development	3/194	0.107924	0.333936	3	KIF5B/ID4/UBB
human	GO:0060071	Wnt signaling pathway, planar cell polarity pathway	3/194	0.110199	0.333936	3	PSMB3/SFRP1/PSMB1
human	GO:0030282	bone mineralization	3/194	0.112493	0.333936	3	IBSP/MGP/SRGN
human	GO:0032411	positive regulation of transporter activity	3/194	0.112493	0.333936	3	KIF5B/STIM1/PARK7
human	GO:0032612	interleukin-1 production	3/194	0.112493	0.333936	3	CD36/S1PR3/FOXP1
human	GO:0090175	regulation of establishment of planar polarity	3/194	0.114805	0.33564	3	PSMB3/SFRP1/PSMB1
human	GO:1903052	positive regulation of proteolysis involved in cellular protein catabolic process	3/194	0.114805	0.33564	3	BCAP31/CSNK1A1/HSPA1A
human	GO:0042035	regulation of cytokine biosynthetic process	3/194	0.117135	0.33564	3	HMOX1/ZFP36/THBS1
human	GO:0021782	glial cell development	3/194	0.119482	0.33564	3	LRP1/ID4/SOX4
human	GO:0035305	negative regulation of dephosphorylation	3/194	0.119482	0.33564	3	PPP1R15A/RBM26/YWHAB
human	GO:0006282	regulation of DNA repair	3/194	0.121847	0.33564	3	TRIP12/RIF1/RPS3
human	GO:0010508	positive regulation of autophagy	3/194	0.12423	0.338386	3	HMOX1/HK2/PARK7
human	GO:0051817	modification of morphology or physiology of other organism involved in symbiotic interaction	3/194	0.12423	0.338386	3	CAMP/NUCKS1/KPNB1
human	GO:0060964	regulation of gene silencing by miRNA	3/194	0.12423	0.338386	3	NEAT1/ZFP36/H3F3A
human	GO:0043484	regulation of RNA splicing	3/194	0.129044	0.343148	3	TMBIM6/HSPA1A/RPS13
human	GO:0002698	negative regulation of immune effector process	3/194	0.131476	0.343148	3	HMOX1/TMBIM6/BST2
human	GO:0010633	negative regulation of epithelial cell migration	3/194	0.131476	0.343148	3	NR2F2/ADAMTS9/THBS1
human	GO:2000736	regulation of stem cell differentiation	3/194	0.131476	0.343148	3	PSMB3/YAP1/PSMB1
human	GO:0002705	positive regulation of leukocyte mediated immunity	3/194	0.133924	0.344925	3	STAT6/B2M/RIF1
human	GO:0060147	regulation of posttranscriptional gene silencing	3/194	0.133924	0.344925	3	NEAT1/ZFP36/H3F3A
human	GO:0060966	regulation of gene silencing by RNA	3/194	0.133924	0.344925	3	NEAT1/ZFP36/H3F3A
human	GO:0008637	apoptotic mitochondrial changes	3/194	0.138868	0.345658	3	HK2/HSPA1A/YWHAB
human	GO:0019079	viral genome replication	3/194	0.141363	0.345658	3	IFITM1/NUCKS1/BST2
human	GO:0042089	cytokine biosynthetic process	3/194	0.141363	0.345658	3	HMOX1/ZFP36/THBS1
human	GO:1905477	positive regulation of protein localization to membrane	3/194	0.141363	0.345658	3	KIF5B/LRP1/YWHAB
human	GO:0002687	positive regulation of leukocyte migration	3/194	0.143873	0.350251	3	CXCL12/CSF1/THBS1
human	GO:0042107	cytokine metabolic process	3/194	0.143873	0.350251	3	HMOX1/ZFP36/THBS1
human	GO:0044106	cellular amine metabolic process	3/194	0.143873	0.350251	3	PSMB3/PARK7/PSMB1
human	GO:1902904	negative regulation of supramolecular fiber organization	3/194	0.146397	0.353263	3	CRYAB/TRIOBP/EMILIN1
human	GO:1903409	reactive oxygen species biosynthetic process	3/194	0.146397	0.353263	3	CD36/PARK7/SLC7A2
human	GO:0001736	establishment of planar polarity	3/194	0.148937	0.353263	3	PSMB3/SFRP1/PSMB1
human	GO:0007164	establishment of tissue polarity	3/194	0.148937	0.353263	3	PSMB3/SFRP1/PSMB1
human	GO:0032606	type I interferon production	3/194	0.154058	0.358383	3	LRRFIP1/AZI2/STAT6
human	GO:0032946	positive regulation of mononuclear cell proliferation	3/194	0.156639	0.359622	3	VCAM1/CSF1/RPS3
human	GO:0042476	odontogenesis	3/194	0.156639	0.359622	3	ADM/STIM1/CSF1
[truncated: 4,429 more rows]

## Sheet: Sheet4
Enriched KEGG terms of DEGs between hBM-MSCs and mBM-MSCs
[truncated: 308 more rows]
